# Supplementary material for: Ribogenesis boosts controlled by HEATR1-MYC interplay promote transition into brain tumour growth
Source: EMBO Rep. 2024 Jan 15;25(1):14. doi: 10.1038/s44319-023-00017-1 (PMC10897169; doi:10.1038/s44319-023-00017-1)
Supplement: Supplementary file 3 — Dataset EV1 [file 44319_2023_17_MOESM3_ESM.xlsx]

## Sheet: Legend
Dataset EV1. Transcriptome profiling of single brat TICs versus control INPs.
For each gene identified, the following are indicated: oligonucleotide probe sequence, matched transcripts, FlyBase identifier (FBgn), gene name (symbol), RT-qPCR validation (V), normalised expression value per sample, mean, media and standard deviation, expression Fold Change (Log2FC brat versus control INPs; n=3 per sample group) and False Discovery Rate (FDR). Genes are sorted by decreasing FD…

## Sheet: Microarray data
Oligo sequence (array probe)	Matched transcripts	FlyBaseID (FBgn)	Gene name (symbol)	Validated	brat_INP_12	brat_INP_13	brat_INP_14	brat_INP_mean	brat_INP_median	brat_INP_std.dev	control_INP_84	control_INP_89	control_INP_92	control_INP_mean	control_INP_median	control_INP_std.dev	Log2FC brat/control INP	FDR
				by RT-qPCR
TGTTGCGTCAAAAAGATGGCTCTTCCGACACGGACTTCGACTTCCTGGTGTTCGATGAGTACCTGCG	CG6724-RA,CG6724-RB	FBgn0032298	CG6724	V	14.5207	13.9814	12.6485	13.7169	13.9814	0.825163	8.24173	6.16385	7.02125	7.14227	7.02125	1.18475	6.5746	1.50038e-06
GGGATCGGTGGTAATTGGACTGAGTGGCATATTCCCGCTGATCATCATTCCCACGGAGGAGAAAATGGC	CG7816-RG,CG7816-RF,CG7816-RD,CG7816-RA,CG7816-RE,CG7816-RC,CG7816-RH,CG7816-RI,CG7816-RJ	FBgn0039714	CG7816		14.7806	8.06911	13.9912	12.2803	13.9912	0.824913	5.7904	6.82474	6.07456	6.2299	6.07456	0.312844	6.05041	1.50038e-06
GCCAGCTGAAGTACCCGCTCCTCTCCGATTTGACCAAGAAGATCTCTGCCGACTACGATGTGTTGCTG	CG5826-RA	FBgn0038519	Prx3		8.36616	13.5833	13.9814	11.977	13.5833	0.846311	7.7172	6.28272	5.34419	6.44804	6.28272	0.51899	5.52893	1.50038e-06
ACCTTTTCAACCATAGGCCTATCCGAGACAGCCATCATGGACGTAATGTCATCATCCCTGCAGCAG	CG8261-RB	FBgn0004921	Ggamma1		10.7311	12.3082	12.4842	11.8412	12.3082	1.31826	6.68697	7.11009	6.07456	6.62387	6.68697	0.868189	5.21731	1.50038e-06
AGTAGCCTGCACTTTTGATTTGTGTGTTCGTAGATGGATAGTTTGTAGATTGATTTTGATCGCGGACCA	CG4898-RJ,CG4898-RE,CG4898-RG,CG4898-RS,CG4898-RM,CG4898-RN,CG4898-RO	FBgn0003721	Tm1		12.657	10.6297	13.6416	12.3094	12.657	1.12732	7.25943	7.90094	6.54515	7.23517	7.25943	1.42612	5.07425	1.50038e-06
CAAACGCTCGGAGTTCACAACCGCCATTCACCTGTACAGACGTGCCCTCGACTTTCTGGACAATC	CG5482-RA,CG5482-RB	FBgn0034368	CG5482		14.5844	8.10173	14.5844	12.4235	14.5844	0.803068	9.61854	6.23191	6.41024	7.42023	6.41024	0.630567	5.00326	1.50038e-06
GGCTCTGGTTATCCCTTCCTTCAGCCGAATCCTTCGAGCTTCAATGTGGGCATCTTCGACTCCTTCGAT	CG31764-RC,CG31764-RA,CG31764-RB,CG31764-RG,CG31764-RH	FBgn0043841	vir-1		13.4875	8.98085	12.8796	11.7826	12.8796	1.03068	8.12265	5.99028	6.27404	6.79566	6.27404	0.511073	4.98697	1.50038e-06
GCTGTCCGTATAAGAACATGGATCAGGGCTCGTTGAAAACCAAGCTGTCCTCCTATGGCCTGTCAGC	CG5553-RA	FBgn0259676	DNApol-alpha60		12.8984	11.3217	14.8121	13.0107	12.8984	1.02331	6.23191	10.4142	7.52371	8.05662	7.52371	1.69748	4.95412	1.50038e-06
CTGTGCCATCCAGTGTGTGGACAAGCATGTGGGCCTCATTCCCGGCATGATGAAGACCATGAAGG	CG5323-RA	FBgn0034362	CG5323		12.6224	11.4963	13.8966	12.6717	12.6224	1.144	5.94082	10.6044	6.77253	7.77259	6.77253	0.945641	4.89915	1.50038e-06
GCCTCCGGAAGTTCAGGAAGGGCAAAGTGTGCATATAAGTGCCTCGATAGTACACTCAGAGGCTCGCG	CG3983-RA	FBgn0038473	Ns1	V	12.6416	12.8824	11.0851	12.203	12.6416	1.1347	8.07739	7.40024	6.4989	7.32551	7.40024	1.57081	4.87753	1.50038e-06
TTCCTGCCTGAGATCAATTTGTCCACTTGCAGTCCGGATCTCGTGGTGAAGAATTGGGCCTACGC	CG1619-RB	FBgn0001206	Hmr		7.43889	12.9187	13.5282	11.2952	12.9187	1.01549	8.37277	5.8509	6.77253	6.99873	6.77253	0.945641	4.29651	1.50038e-06
GTGTGGGCTCTCGATTCGGAGCCGATCGAGTTGACCTCTTCAACATCCTGCTTCTCACTCTGCCC	CG8693-RA	FBgn0033294	Mal-A4		12.954	13.384	11.8101	12.716	12.954	1.00209	7.54216	11.6078	6.41024	8.52007	7.54216	1.71632	4.19596	1.50038e-06
CCGCAGTAGTGGAACAGTAGTGGGTTGGCTGACCGTGGGGCAAAACACTAACCAGAATGTGGATGATC	CG3869-RA,CG3869-RB,CG3869-RC	FBgn0029870	Marf		12.5557	14.2559	6.5866	11.1327	12.5557	1.17737	7.81717	5.89991	7.20491	6.974	7.20491	1.3703	4.15873	1.50038e-06
CCAAGGGTGATCCCGTCGAATCGATCAAGCCGAAAACCTTCGAGGAACTAGACTTGTACTCGGGCCT	CG9092-RA,CG9092-RB	FBgn0001089	Gal		14.1811	7.19619	12.2324	11.2032	12.2324	1.36739	9.13267	6.01658	6.67692	7.27539	6.67692	0.859266	3.92783	1.50038e-06
ACCTCGAGTTGTGGGCACAACAAATCATAGCATCGTTCGCGAATACATCGTCCAGAGTTTGAGGGATCT	CG5976-RB,CG5976-RA	FBgn0036999	isoQC		13.5115	6.27686	13.4277	11.072	13.4277	0.867172	10.206	5.99028	5.95692	7.3844	5.99028	0.312844	3.68763	1.50038e-06
CTATCGAATGTGTCCCGGCGAAGAGATGGCTCGCATGATACTCACGCTCTTTACGGGTCGCATCC	CG6578-RA,CG6578-RB	FBgn0004959	phm		13.0792	14.0236	6.60558	11.2361	13.0792	0.957402	8.35061	7.55131	7.02125	7.64105	7.55131	1.72566	3.5951	1.50038e-06
TTCTTGTTGAGGATATCATCGATTCGATCAAGTTCGGCGTCATTCTGTGGGTCTTCACCTACGTGGGTG	CG33113-RE,CG33113-RD,CG33113-RA,CG33113-RC,CG33113-RG,CG33113-RF,CG33113-RB,CG33113-RH,CG33113-RI,CG33113-RJ,CG33113-RL	FBgn0053113	Rtnl1		12.0476	12.8901	7.28355	10.7404	12.0476	1.49953	5.9259	6.05934	9.48242	7.15589	6.05934	0.312844	3.58452	1.50038e-06
AACAATCCCTACCTCAGGAGCCGTCCGAACAGGAAACGGGGACTTCAAAGATCCGAGTGCGTAAG	CG8400-RA,CG8400-RB,CG8400-RC	FBgn0034068	casp		5.53476	13.8018	12.8824	10.7397	12.8824	1.02956	9.52434	6.15628	6.41024	7.36362	6.41024	0.630567	3.37605	1.50038e-06
GGCCCCGAGGCAGAGAGCTATTGAGGACGCAACTGATTATCCCGCCATCTTCTACATCTAGCCCATTTA	CG17715-RF,CG17715-RD,CG17715-RA,CG17715-RC,CG17715-RB,CG17715-RE,CG17715-RG,CG17715-RH	FBgn0041004	CG17715		5.82292	14.5504	13.38	11.2511	13.38	0.87582	5.70648	11.4263	6.4989	7.87723	6.4989	0.705795	3.37387	1.50038e-06
CGCCGAGCTAGCCACAAATCCTCTTCATCTTCAAGCACCCTCCGACAGAGATCTCATCATACGCAATAG	CG6665-RC	FBgn0034172	CG6665		14.4706	14.064	6.53367	11.6895	14.064	0.823044	7.91823	7.52371	9.60145	8.3478	7.91823	2.08881	3.34165	1.50038e-06
AGGATATGCTCTTCAACGTGCAGACCGAGTGGATGCGTCTGTGCACCATGGTTACCGAGGCTGAG	CG3731-RA,CG3731-RB	FBgn0038271	CG3731		5.93092	12.8668	12.8428	10.5468	12.8428	1.04536	14.3326	5.95692	5.99761	8.76238	5.99761	0.312844	1.78444	1.50038e-06
TGTGATCTTTCTCATTGGCAACAAATCGGATCTGGAGAGCACTCGGGAGGTTACCTACGAGGAGGCCA	CG4212-RA,CG4212-RB,CG4212-RC	FBgn0015791	Rab14		12.4549	7.14713	7.61769	9.07326	7.61769	1.76115	7.6934	14.1382	13.6041	11.8119	13.6041	0.841331	-2.73864	1.50038e-06
TCGAGAGATTATATGTAAATGTGCAGTGTAACAGATGCAACTTAAGTGTTCAAGTGGGATCGAAATCCA	CG11427-RA,CG11427-RB	FBgn0003210	rb		6.23191	10.5142	5.54867	7.4316	6.23191	0.476736	6.16697	12.8074	12.0976	10.3573	12.0976	1.56787	-2.92572	1.50038e-06
CGACACTGGTTTCTCAGTTGGACACGATTGCGATAGCTCGGAAACTTCGGATGTGGTTCCCATTGCCG	CG3305-RA	FBgn0032949	Lamp1		10.4962	5.91255	6.97692	7.79521	6.97692	1.07193	13.2475	6.04079	13.5778	10.9554	13.2475	0.998087	-3.16016	1.50038e-06
GGCCGGTCGGTAGGTAGTCCTACAAGCCCAAACTTCGTACAATTTTACCTTTTCAACGTCTCAGTGTCT	CG31191-RA,CG31191-RC	FBgn0051191	CG31191		6.17948	10.1606	5.44848	7.26286	6.17948	0.432202	12.0054	13.1325	6.14746	10.4285	12.0054	1.61501	-3.16561	1.50038e-06
CTCAACGATTTCGGGGCAGTCAATGAGGTCTACAAGCGGGTGTTCAATAAGGATTTCCCGGCCCG	CG15261-RA,CG15261-RB	FBgn0086691	UK114		12.6939	6.61015	6.54751	8.61718	6.61015	0.766394	12.3299	13.7126	9.48242	11.8416	12.3299	1.45332	-3.22445	1.50038e-06
GCGCCAGGTTAAGAGCAAGTTGTAGAGCTCCTCATCCTTCTGATTCTTTTCCCGAACGAAAGAACAACG	CG1780-RA,CG1780-RB,CG1780-RC	FBgn0026415	Idgf4		7.76353	14.4706	6.10453	9.44624	7.76353	1.92575	13.6226	10.912	14.3657	12.9668	13.6226	0.83342	-3.52055	1.50038e-06
CCGCGGATTCACTGCCACTGCCCCATGTTGCAAGCTAGTTTCCAGCGGAAATGTCAATAAACAACTCC	CG5548-RA,CG5548-RB,CG5548-RC	FBgn0030605	CG5548		6.09934	6.95071	7.90094	6.98366	6.95071	1.04785	13.088	6.41282	12.7	10.7336	12.7	1.26531	-3.74995	1.50038e-06
AGCATGCCCATTTGTCCAATGTACTCTTTCTGCGCTACGAAGACATGTTGGCTGATCTGCCAGGTGCAA	CG6704-RA	FBgn0033887	St4		6.4639	9.88138	5.91435	7.41988	6.4639	0.656146	12.7919	14.1597	6.77253	11.2414	12.7919	1.21813	-3.82152	1.50038e-06
TGTTCTGCTTGGAGCAATTTGGTCGTAGGAAAAACAGAAAGAAATAAAAACAAATCAAATGGCCGGACG	CG7712-RA,CG7712-RB	FBgn0033570	CG7712		9.12098	5.93092	6.78616	7.27935	6.78616	0.905188	13.9154	6.50388	13.205	11.2081	13.205	1.01734	-3.92874	1.50038e-06
CGATGGGGGGCAAAAACCTATGAAATAAAACTGGATTTGGTGAAGTCGGGAAACCTATTCGGGCC	CG11139-RA	FBgn0033179	p47		6.63868	7.02125	8.13306	7.26433	7.02125	1.11352	6.96533	14.2559	12.974	11.3984	12.974	1.12651	-4.13407	1.50038e-06
AGGATGATGCGGAAGTCGATCTGAACTCAACCGAAGAGGAGTTCGTTCCCTCAAAAAGCGTTCGCG	CG4936-RA	FBgn0038768	CG4936		12.9854	6.13253	6.77253	8.63015	6.77253	0.893996	13.852	13.6226	11.16	12.8782	13.6226	0.83342	-4.24804	1.50038e-06
CGAATAATCTAAACGCAGGATTCCTTGGTAATGCTGATTAATTTTTTCCGTGTATTTTGCGACACACTG	CG17686-RC,CG17686-RB,CG17686-RD,CG17686-RE,CG17686-RF,CG17686-RH,CG17686-RI	FBgn0024807	DIP1		5.73505	6.3958	10.3706	7.50048	6.3958	0.604878	10.5307	11.6928	13.1325	11.7853	11.6928	1.80413	-4.28487	1.50038e-06
TTACGTCACGTCCGCGCGGAGTTGTCCACAAGTACAGGCTCAGTCGAATCGTGTGGCGCCACCTC	CG32531-RA	FBgn0044030	mRpS14		5.54637	5.65513	10.239	7.14683	5.65513	0.401818	13.9993	14.4377	6.07456	11.5038	13.9993	0.692727	-4.35701	1.50038e-06
CAACATCGAGAGTAGCGATGAGTCCCTGCTGATGTGGACGGGTCTTTTGGTTCCGGAAAAGGCGC	CG12799-RA	FBgn0017456	Ubc84D		6.54751	7.35447	7.02759	6.97652	7.02759	1.11955	6.13882	14.3153	13.5881	11.3474	13.5881	0.848207	-4.37087	1.50038e-06
TGGGCTATCCGTTGAGGCAGGATATTGAACAGATATTGAAGGCCTTGCTATCCGGCAGTAGCTTGGAGG	CG5313-RA	FBgn0032244	RfC3		7.29241	5.85949	12.4353	8.52908	7.29241	1.39106	14.3879	13.2423	11.1126	12.9143	13.2423	1.00045	-4.3852	1.50038e-06
AGTAGAGCCGGGAGGACGCAACATCCGAACAACATCCCCACTCGTTCCATCGTAAATGTCTTCTGCAG	CG11840-RA	FBgn0031260	Spp		5.85949	10.6921	6.74418	7.76524	6.74418	0.870997	12.6416	11.3864	12.5701	12.1993	12.5701	1.332	-4.43409	1.50038e-06
TCAGCGAACAATCGGATTTTACACACTCAGCGAAACACTTACACTTCATCACATTAACACTGTCGCCCA	CG42678-RD,CG42678-RE,CG42678-RG	FBgn0261564	CG42678		7.14713	5.98171	10.1719	7.76692	7.14713	1.23756	12.8201	13.52	10.3281	12.2227	12.8201	1.20376	-4.45581	1.50038e-06
CACTTTCCGCCGCAGCTCGTCCGGCCAAATTGAGTGCTGCCCGCTCCACCGTGCGACGCTTCTAA	CG14566-RA,CG14566-RB	FBgn0037127	CG14566		10.834	6.35137	6.75669	7.9807	6.75669	0.881107	12.4842	12.222	12.8047	12.5037	12.4842	1.37567	-4.52295	1.50038e-06
CGAAGACCGATAGACCTCGATAGACTCAGTTGTATAACCTCTGCTCGCAAATATTTTTTACAGGCAACT	CG15304-RA,CG15304-RB	FBgn0083167	Neb-cGP		6.77253	10.0146	7.378	8.05503	7.378	1.48587	13.7049	13.4127	10.6788	12.5988	13.4127	0.924875	-4.54377	1.50038e-06
GGGTCAAGCCTAAGTCAGTTTTAACTAGGATTCCTCATCTCCATTCACCTCATCAGTTGTCATGCTCAT	CG12262-RA	FBgn0035811	CG12262	V	7.62788	10.2495	5.93512	7.9375	7.62788	1.77284	10.7631	13.466	13.5055	12.5782	13.466	0.901439	-4.64072	1.50038e-06
GGGTCGTCCCACATCTCCCCAGCCAAATCAGTGTTATCGATCGGATGCAAAGAATCGAACCGAAGACCT	CG16944-RA,CG16944-RC,CG16944-RB,CG16944-RD	FBgn0003360	sesB		6.12056	6.54751	11.445	8.03769	6.54751	0.718958	14.012	11.3435	12.6885	12.6813	12.6885	1.27121	-4.64366	1.50038e-06
GGTCTGGGTCAGAACGAGCACTACATCTACGTGACCTATCCACCGGACCTCAAGAAGCGCTACTTCGAG	CG4133-RA,CG4133-RB,CG4133-RC	FBgn0031257	CG4133		7.87922	6.3958	7.18816	7.15439	7.18816	1.27985	5.44848	14.7249	15.4917	11.8884	14.7249	0.526708	-4.73398	1.50038e-06
CACTTGGAATCGCACATCAAATCCCGAACCATGGCAAGAGTACAAAGAAAAGCAATACAAGTTTTATTC	CG32230-RA,CG32230-RB,CG32230-RC	FBgn0052230	CG32230		5.78641	6.52704	9.58967	7.30104	6.52704	0.703552	10.9898	12.2647	12.8901	12.0482	12.2647	1.48561	-4.74715	1.50038e-06
GCAATGCCAATCGCGAGCGACTCCAACATGTCCATGACAAGCGCCTGAAATTGACTGTCCAAATGGAG	CG13434-RA	FBgn0034523	Nnf1a		7.24826	6.00865	5.43994	6.23229	6.00865	0.401818	13.178	7.28355	12.6769	11.0462	12.6769	1.27716	-4.81389	1.50038e-06
CGATTTGTTTTTTGTGAAATGGGTGAAGAAACTATTAACTCAACGCAAAACAAAACCAGAACGAAAACT	CG30476-RA	FBgn0050476	ave		6.18341	5.68311	8.80957	6.89203	6.18341	0.435644	13.732	13.6708	7.89744	11.7667	13.6708	0.81316	-4.8747	1.50038e-06
GCGGATGAAGTTTGGAGCCGGTTAACTACAGAGGAGCAAGATGAGTTCCAGAAATTGATCACCAATGGA	CG31223-RA	FBgn0051223	CG31223		6.91029	6.3958	12.0771	8.46107	6.91029	1.01145	14.064	15.792	10.9711	13.6091	14.064	0.673032	-5.14798	1.50038e-06
CTTGAAACTGACGAGGGAGAACACAAACAAGTTAATTGAATCGAGAATCGTATTACCTACCCGATTCCC	CG6143-RA,CG6143-RB,CG6143-RC,CG6143-RD	FBgn0004401	Pep		6.92545	5.8509	9.25853	7.34496	6.92545	1.025	10.9184	14.4706	12.1005	12.4965	12.1005	1.5664	-5.15158	1.50038e-06
CTCCCGCTAAGGATCTGGAAAATGAGGATGTGGACAACCAGGTTACTTCCGCCTTTGCCAACCTGC	CG17249-RA	FBgn0035249	CG17249		10.5969	6.23191	5.83657	7.55514	6.23191	0.476736	10.9965	14.0964	13.269	12.7873	13.269	0.988445	-5.23219	1.50038e-06
TGGTCGACGATATACTTCAAATACGGCGCAGTTGCAACTAGCCCATCGTTCACCGCTAAGCCCAAAGCT	CG11375-RA	FBgn0039227	polybromo		11.1489	6.51003	5.87416	7.84438	6.51003	0.69077	12.6637	13.967	12.8428	13.1578	12.8428	1.1922	-5.31343	1.50038e-06
TCGATGGCACGTATCACACCAACATTGTGGTCAAACATAACGGCAGTTGTCTGTACGTGCCCCCTGGTA	CG4128-RA,CG4128-RC,CG4128-RD,CG4128-RB,CG4128-RE,CG4128-RG,CG4128-RH	FBgn0032151	nAcRalpha-30D		11.2943	6.20864	5.50234	7.66841	6.20864	0.45731	13.5778	13.6644	11.7491	12.9971	13.5778	0.852633	-5.32866	1.50038e-06
TCCGCTGCGAATTAAGACCATCTAACGGTGAACCTTTCGGTCACTAGTCCAAATTAAGCCTCCTGCC	CG5738-RB,CG5738-RA,CG5738-RC,CG5738-RD,CG5738-RE,CG5738-RF,CG5738-RG	FBgn0022238	lolal		8.96745	5.96586	6.04079	6.99137	6.04079	0.401818	12.0292	13.5625	11.3924	12.328	12.0292	1.60259	-5.33667	1.50038e-06
GCGGAAGTGCAAGAACCCAAAGAGGTGCCACAAGACCATCGTGATTGTGACCCACAGGAAAAATTAA	CG33269-RA,CG33269-RB	FBgn0053269	CG33269		6.20967	6.27686	8.65197	7.04617	6.27686	0.513088	11.0268	13.3204	12.9127	12.4199	12.9127	1.15692	-5.37378	1.50038e-06
AATATAGAAGCTAGATCTTGACAGTCGCCTTAACTTATGACACGCCCATACATCTCAAAACGCCCATGC	CG4125-RA	FBgn0003285	rst		5.50234	6.27686	10.6832	7.48746	6.27686	0.513088	11.6362	13.4277	14.2222	13.0954	13.4277	0.918288	-5.6079	1.50038e-06
AGCCACCAGCCAAAACAAAGACGACTCCGATTTCGAGGATGATCTCCTGCCCAATACAAATCGGCCTG	CG31957-RA,CG31957-RB	FBgn0051957	CG31957		7.42173	6.20864	9.74807	7.79281	7.42173	1.53542	12.4406	14.8121	13.1606	13.4711	13.1606	1.03768	-5.67827	1.50038e-06
AGCTTCAGCATCCTCAACCAGCTCGTCTAGTGATACCTTCGACAGCGCGTGAATGTAAATGCCCATGGA	CG13565-RA	FBgn0034935	CG13565		7.9547	5.98866	5.88313	6.60883	5.98866	0.401818	10.7814	13.7198	12.4683	12.3232	12.4683	1.38377	-5.71433	1.50038e-06
CATTCACCCCCACACCTCAATGCAACCATACAGTAACAGTTCTCCAAACAATTTACCAACCAAACACAG	CG4264-RE,CG4264-RF,CG4264-RA,CG4264-RC,CG4264-RD,CG4264-RB,CG4264-RG	FBgn0001219	Hsc70-4		6.71617	6.67164	12.5204	8.63606	6.71617	0.848623	15.2358	15.1572	13.0211	14.4714	15.1572	0.497271	-5.8353	1.50038e-06
CTCTTCCCCAGCTTGATAGACCGCAACAAGACCGGATTCATGGGCACCTTCTGGAAGCTGGCAAG	CG14199-RB	FBgn0040890	ksh		7.23307	7.04908	6.22148	6.83454	7.04908	1.14018	15.6558	8.5281	13.9993	12.7277	13.9993	0.692727	-5.89318	1.50038e-06
CCGTGGGACAATCGAAGTACGGCAGGATCGAGAAGTTCCCCTACCAGGTGATGCTCATCGGCAAG	CG11529-RA	FBgn0036264	CG11529		7.7796	6.3958	11.9745	8.71664	7.7796	1.94344	15.2935	13.9814	14.6059	14.627	14.6059	0.548244	-5.91032	1.50038e-06
CCGTCAAGATGAACCGAATTTGCCAGAGTCTCCGCCATCCGAGATACCAGATTCTCGCCACCACA	CG14407-RA	FBgn0030584	CG14407		6.83957	6.23191	9.56428	7.54525	6.83957	0.949909	14.0822	13.852	12.6076	13.5139	13.852	0.742426	-5.96865	1.50038e-06
ATTCCGTCGCAATCTCGGAGGGGAAAGGCCTCCACCCCGATAAACATGTGTGTTATGTTTGTGCC	CG2970-RA,CG2970-RB	FBgn0034936	CG2970		5.9919	7.01073	6.51003	6.50422	6.51003	0.69077	13.8208	9.83434	13.967	12.5407	13.8208	0.753842	-6.03649	1.50038e-06
AGCCGCCAGTGAAGACACCATTTTCGGCAAGATTTTGCGCAAGGAGATCCCATGCAAATTTATCCACGA	CG2862-RA,CG2862-RB,CG2862-RC	FBgn0031459	CG2862	V	6.52149	6.87368	8.66026	7.35181	6.87368	0.979252	13.0749	14.1123	14.3153	13.8342	14.1123	0.659162	-6.48236	1.50038e-06
ACCCGCGCAGGTTTTATCGCCACGATAACGTTTCCAGTTAGCAATTAACCCACTTAACCATGTAGTCTT	CG1640-RB,CG1640-RC,CG1640-RD,CG1640-RE,CG1640-RA,CG1640-RF,CG1640-RG	FBgn0030478	CG1640		5.97438	6.1527	5.51674	5.88127	5.97438	0.401818	13.3902	13.7746	10.5581	12.5743	13.3902	0.934774	-6.69302	1.50038e-06
TGGTACTACAAACTGAACAAAAAACTACTGAACAAAACTCCAAGAGCATGAATTTTCTGCGGCAA	CG7925-RB,CG7925-RC	FBgn0003714	tko		5.43994	6.27686	5.55754	5.75812	5.55754	0.401818	13.9814	13.0535	10.585	12.54	13.0535	1.08798	-6.78187	1.50038e-06
TGCCGACCATCCTTTCACCTATGTCCTTGTGCATCAGAAGGATCTGCCATTGTTTTGGGGCTCAGTTGT	CG9453-RB,CG9453-RA	FBgn0265137	Spn42Da	V	6.55849	7.05476	5.66872	6.42732	6.55849	0.727235	13.9438	14.3483	13.9263	14.0728	13.9438	0.710629	-7.64548	1.50038e-06
TGATGGGCAACGTCTCACCGATTTCTTACCTGCAGTCTCCCTCTTCTCGATTCTACGATCTGGAGGCCT	CG31002-RA	FBgn0051002	CG31002		5.4159	6.05652	6.79471	6.08904	6.05652	0.401818	10.8804	15.6558	15.1572	13.8978	15.1572	0.497271	-7.80874	1.50038e-06
CAGGAGTGCACCATACTGAGAGCCGAGTTCCTGGATCACGGCAAGTTCATTATCTCCGCTGCTTCG	CG1671-RA	FBgn0033454	CG1671		12.285	7.02759	11.4175	10.2434	11.4175	2.0231	5.56063	5.94955	6.07456	5.86158	5.94955	0.312844	4.38179	3.45292e-05
CAATCGGAGAAGCCACAACATTTCACCAAGATCAACGAAGACGATGTGCTCGCGTCGGCCCAGTC	CG8171-RA,CG8171-RB	FBgn0000996	dup		14.3001	11.5721	6.95703	10.9431	11.5721	1.88963	6.14884	6.31656	10.5413	7.6689	6.31656	0.549359	3.27416	3.45292e-05
GGTGCCGATTGCATCATCACCTACTACACACCCTTTCTGCTGGACATTATCGGAAAGGTCAAGTAATGG	CG10335-RA,CG10335-RB	FBgn0036271	Pbgs		8.92878	13.4419	12.974	11.7816	12.974	0.994665	7.01073	8.8927	7.60651	7.83665	7.60651	1.78178	3.94491	5.04126e-05
AGTGAACAAGTGTATGTTAAGCTGAACTGAACACTATTAAAGATATTTTACGGGGTTAGGCCAAC	CG10263-RA,CG10263-RC,CG10263-RE,CG10263-RF	FBgn0032812	Hakai	V	7.17367	6.67692	7.7172	7.18926	7.17367	1.26481	7.32149	12.2777	12.5761	10.7251	12.2777	1.47918	-3.53584	5.04126e-05
TGCCCGTCAATTTGATTGGCATGAATTGCGACCTGATGTCCCAGTACATTGAGTTCGTAGCGGACCGTT	CG8975-RA	FBgn0011704	RnrS		14.1205	13.951	13.4788	13.8501	13.951	0.825959	7.3864	8.01704	11.3499	8.91779	8.01704	2.17785	4.9323	0.000145421
TCATTTGGAGACGGTAATCCCCGCTTTGGACAAGCCTGTCATGGTGGTTAATGGCGCTTATCGGG	CG5649-RA	FBgn0024887	kin17		12.725	12.974	12.063	12.5873	12.725	1.09572	10.0381	6.2355	7.52371	7.93245	7.52371	1.69748	4.65489	0.000145421
GCGTCTTGGGTTCAGTACGTCACCAGACTCCACATACACGCATTGGAAGCAAACCGTGTTCTACCTCGA	CG6554-RA	FBgn0037834	Art1		13.2379	13.358	7.51079	11.3689	13.2379	0.908688	7.68544	9.86066	7.81251	8.45287	7.81251	1.98778	2.916	0.000223347
TGAGGAAAACAGTTGAGCGAAGACAGGACTACTTGAAGTCTAAGAATGCTGATGTCAGTCCAGAGGCGC	CG15735-RA	FBgn0030364	CG15735		9.31246	13.7049	13.3371	12.1182	13.3371	0.884588	12.0554	6.0294	7.89744	8.66074	7.89744	2.06934	3.45744	0.000373427
AGACCGGAAAGACAAAGCGAAAGGCATGGAAGCGCATGGTCACAAAAGTCACATTCGTCGGTGAGAACT	CG5277-RA,CG5277-RB	FBgn0025366	Ip259		7.51079	11.3924	11.4891	10.1308	11.3924	2.04493	14.3995	6.29027	6.27404	8.98795	6.29027	0.52584	1.1428	0.000373427
GCGACTGCTAGTCTAGTAACCCTTTAGATTTAAGTGAACATTCGTACAAAGTGGTAATTTCAAATTGAA	CG3949-RA,CG3949-RB	FBgn0015393	hoip		5.95401	6.10588	8.71163	6.92384	6.10588	0.401818	11.2902	12.954	6.59572	10.28	11.2902	2.11326	-3.35615	0.000414982
GCCCTGTTCTGCGGATTTCTGGTCACGGTCTTCATGTACTTCGACTTGTACTCGTAGAACTGAATACCC	CG8321-RA	FBgn0033677	CG8321		7.49777	11.5585	13.3112	10.7892	11.5585	1.90131	8.73607	6.60275	6.35288	7.23057	6.60275	0.794416	3.55859	0.000425167
TGGATGGCAGTGACGCAATTTCGATGCTACCCCGCGATATGTCGCTGTTCGAATCCTGATTTGCATGC	CG1391-RA,CG1391-RC,CG1391-RD,CG1391-RB,CG1391-RE	FBgn0003464	sol		13.6597	6.08709	5.2956	8.34746	6.08709	0.401818	11.2767	13.287	5.46328	10.009	11.2767	2.12383	-1.66152	0.000435109
TCTGCAGCTATAACCCATTTTAATAATTGATTACCATAGCAATAGGGCTTTGATTGTGTGAGAGCCTGC	CG4991-RB,CG4991-RA,CG4991-RF,CG4991-RD,CG4991-RE	FBgn0030817	CG4991		12.5619	6.20007	11.2902	10.0174	11.2902	2.13377	6.14331	7.15709	6.07456	6.45832	6.14331	0.380572	3.55908	0.000550482
GGCCAGCTACATGGGTCACTACGATATTCTCAACTACTTTGCCATAGCGGAAAATGAATCGAAGGCACG	CG11985-RA	FBgn0040534	CG11985		6.47022	7.18043	9.9824	7.87768	7.18043	1.27181	11.3764	11.998	13.473	12.2825	11.998	1.61893	-4.40479	0.00073041
TGAAGGACGGCACCATTATCGGATTCCACAACTGGGTCTATATTGGCGATGAGGAAAAGGACGGTCGCT	CG2145-RA	FBgn0030251	CG2145		14.4925	15.792	12.6224	14.3023	14.4925	0.807419	7.43443	8.46068	11.5892	9.16144	8.46068	2.46573	5.14086	0.00084021
TGACCAACTCTATCCGCGGGATTTGAAAAGGAGAGCCCACATCGACCATCGCATGCACTACGAGAACG	CG11784-RA,CG11784-RB	FBgn0033381	GstE13		13.2151	7.58267	11.8149	10.8709	11.8149	1.68464	5.66872	9.20688	7.02125	7.29895	7.02125	1.18475	3.57194	0.00084021
ACCAGACCAAGAGCTCATGCAGGCAACGTCTTCAGCACGAGTAGGAAGTGCAAGTGGAACCAGCATTAA	CG10465-RA	FBgn0033017	CG10465		11.7577	12.4764	12.1677	12.1339	12.1677	1.41174	7.378	9.29758	6.41024	7.69527	7.378	1.54795	4.43865	0.00121877
ACTAGGGCCAATGCTGTATCCTGTTCCGGATCTATGGCTCCATCTGTGTCATGCTGTACCCGAACAGC	CG5442-RA,CG5442-RB,CG5442-RC,CG5442-RD	FBgn0265298	SC35	V	13.8742	11.8039	12.6637	12.7806	12.6637	1.12414	10.3672	7.25347	7.70156	8.44075	7.70156	1.8777	4.33983	0.00135621
CCGGTGGCATCATGTGGAAGTCGACCAATCAGTTTCAGATCTTCTACACTGCCCTGCTCTACAACGGCA	CG8029-RB,CG8029-RA	FBgn0262515	VhaAC45		13.473	14.3483	6.35439	11.3919	13.473	0.860006	8.11335	10.7446	7.60651	8.8215	8.11335	2.2577	2.5704	0.00177528
CAACAAGTACTTCCTGGAGTCCACAATTAAATACTAGTGTTAAATACAATAAATGTTGTTAATAGAAAA	CG31450-RA	FBgn0051450	mRpS18A		6.44721	6.748	7.39226	6.86249	6.748	0.874079	6.06461	11.4891	11.8504	9.80137	11.4891	1.95606	-2.93888	0.00182343
TGTGTCATGTCGAGTTATAGGTAACCTAAGAGCCACATCATATCACTCTCCGTAACCACTTTAAGCAAT	CG7210-RA,CG7210-RB	FBgn0001301	kel		13.295	14.151	6.05371	11.1666	13.295	0.894171	8.06911	11.5101	7.29088	8.95671	8.06911	2.22199	2.20985	0.00228183
GTCGATAGCTTCCAGAAGCAGTACGAAGCCCTGAAGGTGCCCTATCCCCAGGACAAGGTGTCGTC	CG6030-RB,CG6030-RA	FBgn0016120	ATPsyn-d		8.01704	12.8984	8.27329	9.72959	8.27329	2.41051	13.7126	13.4482	14.4925	13.8844	13.7126	0.795993	-4.15486	0.00291448
GCCAAAGAACCACGACCCCAACTTTTTACCCTATGACGACAACAGAGTGCGACTGACTCCATGCCGAGA	CG9493-RA,CG9493-RB	FBgn0031799	Pez		13.5055	13.9337	6.85358	11.4309	13.5055	0.855453	8.20544	6.20007	9.63109	8.0122	8.20544	2.32595	3.41872	0.0029494
CCAAGGCGGATCGTCACCTGAATGAAGGGGATCGCATAGATTTCGGCACCCATGTGATTGATGCTCT	CG30022-RB	FBgn0050022	CG30022		7.67111	11.4019	13.4963	10.8564	11.4019	2.03668	9.23702	5.95692	6.67692	7.29029	6.67692	0.859266	3.56614	0.00295788
TGAAGGCGATGACCACACGCAACACCACAACACGCAGCAAATAAGAACGCGGTAGTAGAAATCCTTGAT	CG7187-RA,CG7187-RB,CG7187-RC,CG7187-RD	FBgn0011481	Ssdp		6.56662	6.10588	7.88857	6.85369	6.56662	0.733373	6.77598	11.2989	12.0054	10.0268	11.2989	2.1065	-3.17307	0.00328446
ACACGGCTCGCTACAAATTCACACACGAGATACTAGCTAAGGAGCACTCCCAGTTTCAGGGTGCGC	CG14130-RA	FBgn0036210	CG14130		7.83982	10.1086	6.40765	8.11868	7.83982	2.00876	12.7826	13.9993	9.99484	12.2589	12.7826	1.22293	-4.14021	0.00380615
TAACCTGCTTTGTTTTTTTCGTCGTCTGTCAAAACAACCACAGTAAGCGTAAATTGTAAGGCCTTTGGC	CG9539-RA	FBgn0086357	Sec61alpha		5.54637	6.10588	10.8869	7.51305	6.10588	0.401818	11.0146	7.86681	13.0749	10.6521	11.0146	2.30967	-3.13906	0.00394316
ACCTGGCCCAGACAATCAGCCCTGTCCATTACCTAATCCATCCATGCCAATAGACTTGGGAATCCGGAT	CG9186-RB,CG9186-RA	FBgn0035206	CG9186		12.1099	5.95207	13.088	10.3833	12.1099	1.45319	7.49777	8.56185	7.02125	7.69362	7.49777	1.67093	2.68969	0.00428754
GTCCAGACTGACGGTAGGACGTTCCACTTCGGAGTGTTGCAGCTGAATACCCTCGATCTTGGTGC	CG42632-RB	FBgn0261380	mRpL37		11.4415	12.1369	10.3536	11.3107	11.4415	2.00235	6.81162	7.73087	5.63224	6.72491	6.81162	0.981915	4.58576	0.0044784
CGTGCAATATTCGAGGGCGTACAAATGGTTTTCATGTGATATAATTGTAGCGTACATATGTTTTTGTAT	CG9015-RB,CG9015-RA	FBgn0000577	en	V	12.2929	12.601	11.2328	12.0422	12.2929	1.32797	7.64387	7.33947	7.97366	7.65233	7.64387	1.81959	4.38989	0.00476254
AATACAGTGGCGCTGAGAACGGAAACAACCGCGATACCAACAACAGTCAACTCCTCAGGATGGCCTCAG	CG5748-RB,CG5748-RC,CG5748-RD,CG5748-RA	FBgn0001222	Hsf	V	14.0541	14.1205	14.706	14.2935	14.1205	0.821459	7.43889	8.69188	11.4891	9.20663	8.69188	2.53662	5.0869	0.00578545
GCTTTCTACGGCGATTACGACACCTACGTTCTTCCCGGATTTGAGACTGTGACCCTGGGAGGATGTCG	CG12338-RA	FBgn0033543	CG12338		6.91661	13.295	13.6916	11.3011	13.295	0.894171	8.22823	10.4962	5.37799	8.03413	8.22823	2.34144	3.26694	0.00625446
ACTTGGAACCGAAATAAAGCCTATTCCGAAGGTCATAGACCCCGCCCTTTATGTCGCAAACGTTGGCG	CG4916-RA,CG4916-RB	FBgn0004419	me31B		8.22823	6.19871	10.3122	8.24639	8.22823	2.37544	5.52529	14.1205	13.3902	11.012	13.3902	0.934774	-2.76562	0.00625446
AGCTTCTTGCCTTTTGATGCGGCAGATATACCAGAGAACGACGTCAGCTTGGTGAGTGGAAGGCTACGA	CG7265-RA	FBgn0038272	CG7265		13.52	6.77598	12.1811	10.8257	12.1811	1.40234	9.31246	6.19301	7.60651	7.70399	7.60651	1.78178	3.12171	0.00630158
GACGACGAGGATTACGGCTGCTGATTCGTCCGAAATTCCGCCCAACATCTAATTTAAGTTATGCCCGCT	CG13072-RA	FBgn0036580	PDCD-5		6.59572	6.27686	8.51611	7.12957	6.59572	0.755419	13.8966	11.212	7.97366	11.0274	11.212	2.17325	-3.89784	0.0067872
CCTCGGCTGGGAGTATCTGCTCAATTGGGGACCTAGCTACGAAAATCTGATGGGCGTCTTCAAGGACAT	CG3352-RA	FBgn0001075	ft		8.38261	14.2421	13.8441	12.1563	13.8441	0.829287	8.58465	10.7268	6.27404	8.52848	8.58465	2.50871	3.62778	0.00735566
CGAAGATCTGCTGGATGAGGACCTCGACCTGTCCGACATCGATGAGAACGAAGAGGAGTTCCTGCG	CG6378-RA,CG6378-RB	FBgn0026562	BM-40-SPARC	V	14.3483	12.6485	6.68116	11.226	12.6485	1.13138	9.66391	7.92776	7.4054	8.33236	7.92776	2.09766	2.89362	0.00755074
GTAATGCTCATGTCCACCGTACAGGAAACCGGTGTCATGGAGGTGAAAACCGAGGCATGTGAGCG	CG8801-RA,CG8801-RB	FBgn0028473	CG8801		9.34859	12.2561	12.4062	11.337	12.2561	1.35168	7.6887	10.3536	7.60651	8.54961	7.6887	1.86478	2.78737	0.00755074
CCTGTTTGAGCGAAGTTTGGACCTGTCCAAATACCAGGATAAGACTCCTTTGTACCCCATATGCCGCGC	CG15119-RA	FBgn0034430	mip40		6.0294	11.0503	10.912	9.33057	10.912	2.46368	9.00517	5.99028	5.95692	6.98413	5.99028	0.312844	2.34645	0.00755074
TGGGCGAGGAATGTGAGGGCATTCACGACGTTCTGATGTACTCCATCGAGAAGTCAGATATGGATCTCA	CG6174-RA	FBgn0011745	Arp1		13.5702	12.8604	6.31656	10.9157	12.8604	1.03828	8.41132	8.04472	7.29088	7.91564	8.04472	2.20158	3.00009	0.00757295
AACTGCAAAACAAACCCATGTTCCAGTTGTTGAATAAGGAGTAAAATAAGACTAAATGGCTAGCAAAAA	CG17187-RA	FBgn0037882	CG17187		10.8427	12.4549	12.3363	11.878	12.3363	1.3008	7.67111	7.93182	7.75022	7.78438	7.75022	1.92635	4.09359	0.00768244
GGAGCAGAGTGTTCAGTCAACCATTCGAATCCCCAGTCAGCCGCGACTCTCTCTGCAGACGTATCTTCA	CG4848-RA,CG4848-RB,CG4848-RC	FBgn0037998	CG4848		13.8132	8.12265	15.4917	12.4758	13.8132	0.830507	8.6001	10.2594	7.60651	8.822	8.6001	2.51319	3.65385	0.00784196
CGAGGAGGATGTGCTGAACATTCAGTGTCTGTGCGACGAGATCATATCGATCAACGATTACCGCACCCA	CG10206-RA	FBgn0026196	nop5	V	12.8137	14.9139	15.1572	14.295	14.9139	0.799064	7.92313	10.3672	9.4992	9.26318	9.4992	2.67663	5.03177	0.00916399
GGGAGCTGCTTTCTGGACAAATGACTGGCGAAAATCACTCTGTCAGTGCTCCGAATGCCTGTCGCTTTA	CG15141-RA	FBgn0032635	CG15141		8.02439	13.52	13.3448	11.6297	13.3448	0.882947	8.37858	9.09401	6.2124	7.89499	8.37858	2.42887	3.73473	0.00999779
CTTCAGGCCCAAGCGATGGAGATACTTAAGGAGTCCACTCTCAACCGAGATCTGCACAGTGCGGC	CG31800-RA	FBgn0051800	CG31800		11.7836	12.6224	13.6976	12.7012	12.6224	1.144	5.56063	10.585	7.97366	8.03977	7.97366	2.13953	4.66142	0.0101875
AGCCAACGAATCACCTTGCGAACTTGATGGATGATGAGTCGAAAATGTGTAGTTAGCAAACGCAACGAT	CG7893-RB	FBgn0040068	Vav		11.2081	12.5851	10.0146	11.2693	11.2081	2.20582	6.67692	5.93092	10.6245	7.74411	6.67692	0.859266	3.52516	0.0102075
CGATCTTGGCGTGCGGAATCTGGATAAATCTGGGGAAGACGTTAGCCAGACCAACGAAGAGCATGACGT	CG13599-RA	FBgn0039128	CG13599		7.04908	10.663	7.18043	8.2975	7.18043	1.27181	11.5474	5.56371	13.5115	10.2075	11.5474	1.91089	-1.91004	0.0106461
TGCACATTTCCCCATCCACATGTCTCTTGGCGGTCGTACATGTCACTCAGGTTCATCGAAAGCAACGAA	CG1157-RA	FBgn0037424	Osi15		6.10723	11.3973	11.1489	9.55116	11.1489	2.25813	12.591	6.61188	6.59572	8.59954	6.61188	0.802313	0.951619	0.0110101
GGGACGCTTCCGAAGAGGACAGATTCATCGACATCTGGATCCACAACTTGCATCTGTTTGAGCCTGGCA	CG14252-RA	FBgn0039462	CG14252		7.35447	10.2647	6.17256	7.93056	7.35447	1.45951	11.7217	11.7029	13.4419	12.2888	11.7217	1.78422	-4.35825	0.0110101
AACGGGGGGAATCGTTCTACCAATCACGTATGCTGTCCGTTGTGGAATACTTGCGAGGCAAGGGTC	CG9020-RA	FBgn0027093	Aats-arg		6.33676	8.44043	6.99218	7.25646	6.99218	1.08613	15.4917	6.60842	11.3677	11.1559	11.3677	2.05215	-3.89949	0.0114029
TGCAATTCGTGGACAAGGTCACAAATCTGGTGGACGTCAACGAAAAGGTGTTCGACATGAAGCAGGGCA	CG4954-RA,CG4954-RB	FBgn0034258	eIF3-S8		5.98866	6.47022	6.13517	6.19802	6.13517	0.401818	10.7694	11.7778	7.97366	10.1736	10.7694	2.44687	-3.97561	0.0122657
CCCGGGATGCTACTTTGTCCCGTTTCAAGGGAATCAGTATGGGAGACCTAGACCTGCATACCAAGCTGT	CG10504-RA	FBgn0028427	Ilk	V	13.384	13.6308	14.064	13.6929	13.6308	0.841827	9.05817	6.18798	8.669	7.97171	8.669	2.53124	5.72122	0.0126918
CGAAATGTTTTGACCAAATTGCATTGCAAGTAATGGGGAAAATTCCTCGGGAAATGGTACCATTA	CG30499-RA,CG30499-RB	FBgn0050499	CG30499		6.49476	6.43516	7.55131	6.82708	6.49476	0.679308	10.9544	6.09934	11.9414	9.66504	10.9544	2.3463	-2.83797	0.0148991
AAAACGTAGATCTTAAGGTCCCAACATCTCTCTGACTGACTCTGATGCAATTAGCTTTTAACCAATTTA	CG8180-RA,CG8180-RB	FBgn0034021	CG8180		11.2571	10.2798	11.1808	10.9059	11.1808	2.22997	8.17995	6.56279	6.77253	7.17175	6.77253	0.945641	3.73413	0.0151045
ACGCTCTGGTCACACAATTCAAGCCCGATTCAAAGAACTATGCCCGCATTTTGGCTTACAATGGACGCT	CG1634-RA,CG1634-RB,CG1634-RC,CG1634-RD,CG1634-RE,CG1634-RF,CG1634-RG,CG1634-RH,CG1634-RI	FBgn0264975	Nrg		15.1572	5.95692	13.9438	11.686	13.9438	0.826153	9.86545	6.15628	8.9951	8.33894	8.9951	2.59059	3.34701	0.0151045
TGCAGGACGTGACGAATCGAAACCTGTTCCTGGAGCAAAAATGCGAGAACTTCCTCATACTCGAACAGT	CG3493-RA	FBgn0034854	CG3493		14.0236	11.6791	14.1123	13.2717	14.0236	0.824091	7.52371	10.5208	9.06316	9.03589	9.06316	2.6007	4.23579	0.0151429
ACCACCAAGGCGTTTGTGCCGTCGTTCATGGAAGAGTGGCTCTTCTACCAAGTGACTTTCGCCTG	CG4300-RA,CG4300-RB	FBgn0036272	CG4300		14.3995	5.99386	14.0541	11.4825	14.0541	0.823307	9.09401	9.12098	5.44421	7.8864	9.09401	2.6053	3.59608	0.015228
ACAAGCTGCTGGAGTTCATATGCTACAAGAACGGAGACCAGATTGCGCTCTTTATCGCCGAAGAGGGC	CG14629-RA	FBgn0040398	CG14629		6.19395	6.48063	13.7577	8.81078	6.48063	0.668706	14.6825	10.2923	10.9285	11.9678	10.9285	2.36135	-3.157	0.0153401
AGCCGGACGATCCGCTATGTGAGCAAAACATCAAGGACAGGTACTACGGACGCAACGATCCTGTG	CG14641-RA	FBgn0037220	CG14641		14.845	13.6708	12.5761	13.6973	13.6708	0.838605	8.79976	10.9285	7.89744	9.20857	8.79976	2.55878	4.48869	0.0154319
CCAGGATCTGGAGACGGTAGACGACGCAAGCGGTAAGATAAGCATACGCCAAACAGCCATAACCAACCT	CG7757-RA,CG7757-RB	FBgn0036915	Prp3	V	12.8201	11.9214	13.008	12.5832	12.8201	1.05463	5.9259	8.21295	9.79884	7.97923	8.21295	2.33111	4.60393	0.0158635
CAGCAGGCAGGAGATCCACTTCGCTTCTACGATCCCGCGTACCTGGAGATCTTTTTGCTGGACTG	CG7486-RD,CG7486-RE,CG7486-RF,CG7486-RG	FBgn0020381	Dredd	V	12.325	13.2337	11.7029	12.4205	12.325	1.30776	15.3779	14.706	14.845	14.9763	14.845	0.505095	-2.55575	0.0158635
GCCTTGCCCTCATACGGAAAACGATCAAGAAATACTAGAGGATTGGATCTAATCGGGTCGAGGCTCTGT	CG17358-RB,CG17358-RA,CG17358-RD,CG17358-RE	FBgn0011290	Taf12		11.8594	12.3363	9.69231	11.296	11.8594	1.64817	7.58267	9.00825	6.54515	7.71202	7.58267	1.75759	3.58397	0.017182
ACATTTGTTATTCGAGATTGTCTTAAGCTGGATATTTATTTGGAATATATAGATGCCCCGACGCCATGT	CG6833-RA	FBgn0036405	CG6833		6.21885	9.04576	6.00136	7.08866	6.21885	0.465894	10.6921	10.0672	11.8301	10.8631	10.6921	2.48545	-3.77448	0.0176534
GCCGTGAACAAGCGTTACGGTACCACGTACACTGGAGGCAACATTTACGATGCCATCTACCCAGC	CG17633-RA	FBgn0032144	CG17633		11.4019	13.6837	14.0337	13.0397	13.6837	0.837668	8.28144	8.91883	11.2692	9.48981	8.91883	2.57894	3.54992	0.0183863
GCAGCAGGATGATGAAAAATCCGATGCCACTTGATGGACTGCCAACCCAATTCTCTGACCTGCCACAC	CG31663-RA,CG31663-RB,CG31663-RC	FBgn0051663	CG31663		10.9612	10.8683	6.17256	9.33401	10.8683	2.49983	6.3619	13.4963	6.17844	8.67887	6.3619	0.589062	0.655137	0.0185142
CCCTCAGATCGAGCTTTTCGGTGGTGTTTCTCTGGTGAAGTCCAATGAAGGTCGTCAGGGCAAGT	CG1151-RA	FBgn0027527	Osi6		5.92089	12.0976	13.1498	10.3894	12.0976	1.4622	5.7904	7.80102	10.7906	8.12733	7.80102	1.97654	2.2621	0.018966
TTGCCCGCATCTCGAAGTTGCCCAAGAACTACTCGCTCTCACATTTGTTGGACACCTGGGAGATG	CG4184-RA	FBgn0027592	MED15		6.85358	6.23191	5.8509	6.31213	6.23191	0.476736	6.74418	14.7529	10.669	10.722	10.669	2.4968	-4.40988	0.018966
AGCAGCCTCTGAAACTGGACCAACACCCATCACTGATCTGACGCCCCTTAAGGACTTTATATCGGGCAA	CG6766-RA	FBgn0032398	CG6766		13.269	14.8873	7.99065	12.049	13.269	0.900551	7.33947	8.61157	11.0109	8.98731	8.61157	2.51641	3.06167	0.0191568
AAATACAGGAACAAAATGATGCAGCCGAGACTAGTGATTTTGGGTCTGATCGGATTGACGGCGGT	CG9675-RA	FBgn0030774	spheroide		6.84678	5.37799	8.16317	6.79598	6.84678	0.956062	12.1915	7.6618	11.097	10.3168	11.097	2.25579	-3.52079	0.0197334
TGGGTGCTCTACCACATCCGGGACTACAAGGGCGACAAGTAATCTGCATACGAGACCACACATAGTTAA	CG7181-RB,CG7181-RA	FBgn0263911	CoVIII		6.1527	8.95213	10.2293	8.44471	8.95213	2.79051	14.2001	13.9263	10.3362	12.8209	13.9263	0.716456	-4.37618	0.0203108
AGCCGCAACGAGTACTACGCCACACAGTCAAAGACCTTTAAGGTGTGACCTGGCTAATCAAAGATACTA	CG13410-RA	FBgn0038923	mRpL35		10.0028	6.3958	8.47462	8.29108	8.47462	2.54969	13.1933	13.3978	12.8668	13.1526	13.1933	1.02267	-4.86155	0.0208804
TCATCAAGAAACTGCCCAGTCTTGGCCAATTTCACGTTTACCGGCTGACCAAGAACGTCTGCCAGACTT	CG34360-RD,CG34360-RA,CG34360-RC,CG34360-RG,CG34360-RH	FBgn0263097	Glut4EF		6.22818	6.49026	5.52529	6.08124	6.22818	0.473651	10.6088	6.48247	12.222	9.77109	10.6088	2.52623	-3.68985	0.0218567
GGCATTTCGTCGAAACTGTCGCAAATGAAAAACTCCGAATCGATGCGTTCTATCGAGGCTTCGGTGGGC	CG5174-RJ,CG5174-RA,CG5174-RH,CG5174-RG,CG5174-RB,CG5174-RL,CG5174-RM,CG5174-RP,CG5174-RN,CG5174-RO	FBgn0034345	CG5174		12.5322	13.6532	11.4617	12.549	12.5322	1.18955	7.67488	8.1608	8.21295	8.01621	8.1608	2.29395	4.53282	0.0229209
TCGGCTTGGTGCTTAGCACATGTTTGTTTGCGGGCAAAACCAAATTGGACTAACCAAGGAGCGAGAGTT	CG5965-RA,CG5965-RB,CG5965-RC,CG5965-RD,CG5965-RE	FBgn0010328	woc		13.1687	13.026	11.5829	12.5926	13.026	0.975835	8.51611	9.77861	7.81251	8.70241	8.51611	2.48662	3.89014	0.0230863
CCGAGTGGAAGTTCCATCCCTTGGAGCAGTTCAATAAACAGGTGCCATCTAGGAGTCAGCAGTCCCCT	CG3363-RA,CG3363-RB	FBgn0034987	CG3363		7.68544	7.86681	10.5969	8.71639	7.86681	2.03748	13.4347	12.1545	6.4989	10.696	12.1545	1.53969	-1.97963	0.0237304
CCAGGCCCACATCAAAATTGAACTCACACGCGGTGTAATGGATGCCTTTGTATTTGCAGTTGGTACCAA	CG17593-RA,CG17593-RB	FBgn0031544	CG17593		13.739	12.8047	14.8873	13.8103	13.739	0.834143	7.47972	10.6528	9.15932	9.09729	9.15932	2.61532	4.71303	0.024253
GGAGGACGACACTACGGGTGACGAGGACAAGGTCAACGCCTAGGCTACACACCAATCACACGTTTTTTT	CG3183-RA,CG3183-RB	FBgn0033081	geminin		13.3448	13.4482	13.0211	13.2714	13.3448	0.882947	8.18928	10.1321	8.82635	9.04923	8.82635	2.56358	4.22215	0.024253
AATCCGTGATCCCGATCCAGTGGTCTTCCTGGAGAATGAGCTGGTCTATGGCACGGCATTCCCTG	CG11876-RA,CG11876-RD	FBgn0039635	CG11876		11.6791	13.9438	14.5207	13.3812	13.9438	0.826153	9.33464	9.94457	7.02125	8.76682	9.33464	2.64495	4.61438	0.0242912
GCTTCGCCTCTTATCTCGTACGCCTATTGAAATGCTCAGGAATAGGCCACCACGACCCGATAATTGCCG	CG2342-RA	FBgn0004777	Ccp84Ag		9.56428	6.60275	7.73087	7.96597	7.73087	1.88949	8.83485	13.3736	11.9129	11.3738	11.9129	1.66547	-3.40782	0.0243847
AGCCGGGCGTGTAATTTAAGGCATTCGCGACATATTCGATGATCGAAGCTCGCAACATTGCCAGAATGT	CG15112-RB,CG15112-RA,CG15112-RC,CG15112-RD,CG15112-RE,CG15112-RF,CG15112-RG	FBgn0000578	ena		10.7994	6.19395	5.4159	7.46976	6.19395	0.44478	10.48	13.5397	10.1288	11.3828	10.48	2.58914	-3.91307	0.027291
CCCAGGGTACACCCATTCACGAGATGGTCCAAAACTTACATGACATGGCAGCAAAAGTATCGGCGGGG	CG34376-RB	FBgn0085405	CG34376		6.57347	7.20491	7.01073	6.9297	7.01073	1.10355	6.44256	11.1215	11.093	9.55235	11.093	2.25851	-2.62265	0.0277899
TGCTCACCACATTTTAGTCAATTAGCTGCGAAGTAGTGTTAAGAGGAATGTTGTTTTTATTTCTTGTAT	CG33519-RB,CG33519-RC	FBgn0053519	Unc-89		5.64323	6.00865	7.46075	6.37088	6.00865	0.401818	6.86738	11.7217	10.3033	9.6308	10.3033	2.66959	-3.25992	0.0314453
GCTTTCCCGTCAAGTTTCGGACGTATCTGGGCAAGCCTATACCCTACGATGAGAACCTAACCCCGCAGG	CG34348-RA	FBgn0085377	CG34348		11.9214	11.2502	13.8742	12.3486	11.9214	1.59798	7.83982	9.29005	6.59572	7.90853	7.83982	2.01432	4.44008	0.0317568
TGGTCTTGGGTCGTCTGGAGCGACTGAGCATTTCCACGGTCACATCCTTGACCACAAACCTGTAG	CG11560-RA	FBgn0036249	CG11560		13.0471	12.1677	11.9518	12.3889	12.1677	1.41174	13.5625	8.03623	7.97366	9.85747	8.03623	2.19437	2.53142	0.0320955
GGCTTTGTGTCAAGCATGTGACGAATTGAAGTGGAAGGCGCCTTCGAAGATCCAACGTGAGGCCATTC	CG9253-RA	FBgn0032919	CG9253		8.50791	11.4473	12.2129	10.7227	11.4473	1.99737	7.41549	9.68502	7.29088	8.13046	7.41549	1.58649	2.59224	0.0322226
CCGCTCCGACCCAAATTTCGTAGTAGGCCCGGACTACTTTACACTGGTCACTTGCTTCGCGACCTTTAA	CG31911-RB,CG31911-RA	FBgn0263916	Ent2		15.077	7.91823	13.4419	12.1457	13.4419	0.864826	9.17432	6.09076	9.11173	8.1256	9.11173	2.60797	4.02011	0.0326536
ACGCCTACCCACAACCGAATAACTACCGCAACGATTATGACGAGCGTGACTACTATGCTGCCGCGTC	CG1622-RC,CG1622-RA,CG1622-RB	FBgn0030468	CG1622		5.52102	13.4549	13.5397	10.8385	13.4549	0.862752	9.13738	9.58076	6.07456	8.26423	9.13738	2.6119	2.57431	0.0332769
TTGCTGGGCCATAGGCTACCTGTCAGATGGTCCCAATGATAAAATCCAGGCTGTAATTGATGCGGGTGT	CG8548-RA	FBgn0024889	Kap-alpha1	V	13.8441	14.7529	13.9722	14.1897	13.9722	0.825401	9.57543	10.7149	9.53794	9.94274	9.57543	2.69177	4.24698	0.0341643
CCCCGTCCTGAGCTGAGTTTAATGCAGCGTTTCGGTGACTTTGTGAAGCAGTACAACCTGTGGTCTGG	CG13333-RA	FBgn0033855	link	V	14.6196	14.4377	12.093	13.7167	14.4377	0.809858	10.239	8.16554	9.9824	9.46231	9.9824	2.74363	4.25443	0.0345086
ACCAGGAACCACTAATCTCCATCATCAACATCATGGAGGAGAACAACTCGCAAGTGCTGAGCCTGCTG	CG1444-RA	FBgn0029975	CG1444		14.8121	14.188	12.4683	13.8228	14.188	0.819369	9.76447	10.4274	7.4755	9.22244	9.76447	2.72625	4.60032	0.0348218
CCGCCCTCACATAAGCGAATGGAATGTGTTCGAACAGCTCTAACGATTCATACAGCTAATTGCAT	CG7610-RA,CG7610-RB,CG7610-RC	FBgn0020235	ATPsyn-gamma	V	11.2018	11.9745	11.6185	11.5983	11.6185	1.84977	7.61769	8.25609	5.95692	7.2769	7.61769	1.79311	4.32139	0.0348218
GCCAATGCCATCCACTATTCCCTCAAACTGGATCAAACCCTAAAGGCATTGGTTCACTCGTCGGTGTGG	CG2126-RA,CG2126-RB	FBgn0039876	CG2126	V	13.3497	14.4152	15.3779	14.3809	14.4152	0.810824	7.55131	10.0146	10.2293	9.26506	10.0146	2.74189	5.11585	0.0362341
CCACACTATCCCCGAGAGTTGTTTTGTCCAGATTGGAGCCGAGGGAGTTTGAACGTCTTCGACTATCCT	CG2944-RG,CG2944-RH,CG2944-RI,CG2944-RJ,CG2944-RK,CG2944-RL,CG2944-RM	FBgn0026238	gus	V	13.8208	12.0771	10.9259	12.2746	12.0771	1.47734	8.03126	10.1891	6.07456	8.0983	8.03126	2.19011	4.17632	0.0366068
AGGAGGCACCGGATAGCAGGATTAACCATGTGGCTAGCAATTTGACGAGGGACTGAGATAAGGTGCCTG	CG7850-RA,CG7850-RB	FBgn0243512	puc		5.61454	6.1527	13.852	8.53973	6.1527	0.408228	10.296	9.39817	10.7814	10.1585	10.296	2.67251	-1.61881	0.0366068
CGGAGCCATGCGGGATTTGGTTGACTTTGACAACCATCTAGATAATCCGGACAAAAACTGGACCAACGA	CG3501-RA	FBgn0034791	CG3501		5.99386	11.2634	9.64764	8.96828	9.64764	2.98429	14.3153	15.3779	14.3001	14.6644	14.3153	0.607545	-5.69612	0.0366068
ACGCTGTGAATTCGAACATATGTCTGGACGATTTGCTGCAGAACAACGAAAAGCCCTATAACGCCGGCT	CG8182-RA,CG8182-RB,CG8182-RC	FBgn0034025	GalNAc-T1		15.1152	6.03163	13.3636	11.5035	13.3636	0.879059	9.1475	9.47465	6.07456	8.23224	9.1475	2.61347	3.27124	0.0367425
AAGAAAAGTGTTTTTTGCACCTTGAAGCACCCGTTAAACGAGTGGCTGGTTGGGATACTCCGTTTCCCC	CG17691-RC,CG17691-RE,CG17691-RG	FBgn0039993	CG17691		7.18043	10.1156	7.86681	8.38761	7.86681	2.03748	10.6756	12.5557	11.8842	11.7052	11.8842	1.68193	-3.31756	0.0378237
AGCTCCTGCAGCATTTTCAGACAAATCGCATAGATTCCGCGCTATGGGCACTACGTCTGCTGGTCATCT	CG9159-RA,CG9159-RC,CG9159-RB	FBgn0028419	Kr-h2	V	11.3864	13.4277	10.5307	11.7816	11.3864	2.05013	6.01441	7.43443	11.3302	8.25968	7.43443	1.60595	3.52193	0.0380502
GGACTCCTGCTCGAACATCCTGACCGGTGACCAGTTCTACAACTTCCTGAACCACAACTTCGACCGTCA	CG32209-RB,CG32209-RC	FBgn0260653	serp		14.2421	6.43041	6.64657	9.10636	6.64657	0.794277	10.6364	10.9544	9.06316	10.218	10.6364	2.51277	-1.1116	0.0383234
TAAGCGGAACAAGATCCCACGTCATGCCTCTCAGGTCTCAGAAGCCACAGGACTCAAGCAAGTGG	CG8729-RA,CG8729-RB	FBgn0023171	rnh1		13.2423	13.3032	11.7491	12.7648	13.2423	0.907502	9.08247	10.1223	8.10804	9.10425	9.08247	2.60357	3.6606	0.0386659
TGGTGCGAAGCCCGTATCAAGTACTGCCATGAGAAGCCCGATCTGATGAATTACTTCAATGTGCCGCGT	CG6343-RA,CG6343-RB,CG6343-RC	FBgn0019957	ND42		6.13253	6.27686	13.4222	8.61054	6.27686	0.513088	10.3497	10.5282	8.45881	9.7789	10.3497	2.65009	-1.16836	0.0386659
TCTCCATGCACTGCCTTCGAGACGAAAGTCAAGCTTATATCACAGAACCTCAAGGAAACCACGCTGGC	CG9933-RA	FBgn0028965	A16		11.2212	13.4127	14.151	12.9283	13.4127	0.86976	10.1719	9.26957	9.08824	9.50991	9.26957	2.63344	3.41841	0.0406763
CGCTTCATTGTGATGGCAGATCGTTGGAACCGTCAGCAGCATGGAACCAAAACTGTGGAGGAGCTC	CG11132-RA	FBgn0034537	DMAP1		5.66872	13.6041	12.6153	10.6294	12.6153	1.14746	8.5281	6.02298	14.661	9.73736	8.5281	2.49076	0.892012	0.0409981
GCTGAGATGACCCTGTCCAAGATCCTGGAGAACTTCAAGCTGCTCATGTCTAGCAGTGACCAGCGG	CG13914-RA	FBgn0035209	msd1		11.1556	6.16848	11.0703	9.46479	11.0703	2.32762	7.12521	7.11789	7.81251	7.35187	7.12521	1.28918	2.11292	0.0418479
AAATCACTCGGTTGGTCTGGCTGGACAATAACACTGTGATCTCCACCGGACAGGACTGCAACACC	CG10724-RA,CG10724-RB	FBgn0260049	flr		5.95839	6.54751	7.37209	6.626	6.54751	0.718958	10.5072	11.3389	7.4054	9.7505	10.5072	2.57589	-3.12451	0.0418479
GTGCCCCTTGATCCAAAAATAATGAATTTATATTGTACGCATTTGTAAATAAATTAGTCGCCCTACGCA	CG8312-RA,CG8312-RB,CG8312-RC,CG8312-RD	FBgn0037720	CG8312		6.2124	12.2388	11.1284	9.85984	11.1284	2.27635	7.74847	6.17627	7.20491	7.04321	7.20491	1.3703	2.81663	0.0422239
ACGCTCCGGAGTGTCTCACAGTGGTTCACTATACCGAGGTCCAAGACAAGGGTGTAGTTCTCATGCG	CG10340-RA	FBgn0022344	CG10340		8.76921	12.8201	5.82292	9.1374	8.76921	2.70915	11.4263	13.0634	13.6976	12.7291	13.0634	1.08324	-3.5917	0.042564
TACTGCCACCGATGAGCTTGCGCAATGCTGTTAACAAGTTCAAGGACTGCATAGAGCTGGTCGCC	CG14671-RA,CG14671-RB	FBgn0037340	CG14671		11.5892	11.2018	10.0727	10.9546	11.2018	2.21139	7.30855	7.49777	7.29088	7.36573	7.30855	1.47654	3.58882	0.0436135
AGCTCACGATCACCCGCTATTGTGTAATAACCCGAAACTCCAAATACTGACACACAAAACGAGCGTCAA	CG3847-RA	FBgn0029867	CG3847		6.72189	6.52704	8.94421	7.39771	6.72189	0.853163	10.9805	5.64323	10.6133	9.07901	10.6133	2.52404	-1.68129	0.0440318
GCAGTGCAGCAGAGTTTCGTGCGTAGCTTCATTGACTACCTGAAGAAGCAGGGGGACGTGATGTCG	CG5094-RA,CG5094-RB	FBgn0032640	Sgt		11.9667	11.2819	5.90485	9.71785	11.2819	2.14101	6.18341	11.4319	7.4054	8.34024	7.4054	1.57612	1.37761	0.0443408
CAACCCGCACATGCTGAACTTCGACATCACGTACACCATTCTGCTGAAGTCACTGACCAGCCTGC	CG10306-RA	FBgn0034654	CG10306		14.2001	8.28944	10.9805	11.1567	10.9805	2.40572	7.05476	6.18407	7.89744	7.04542	7.05476	1.2182	4.11127	0.0445159
TATCGCCACGGGAAAAAGTACCATCAGCAAAGTGTTCGAACGCCAGGGTATTCCAGTCATCGACGCC	CG1939-RA	FBgn0037469	Dpck		14.8873	10.9965	7.02125	10.9683	10.9965	2.39195	7.07965	8.85198	5.63224	7.18795	7.07965	1.24319	3.78039	0.0448191
ACGGAGAGTATGCTCTGTCCAACTACACGGAGGTCAAGAGCGTCATCGTCAAGGTTGCCCAGAAGAACT	CG3752-RA,CG3752-RB	FBgn0012036	Aldh		11.8504	11.3677	12.6416	11.9532	11.8504	1.6555	14.0454	14.57	14.3995	14.3383	14.3995	0.588903	-2.3851	0.0449448
GCTGCTGAAGAAGTAATTCAACGGACTGTGAATCCTACGCCTCAATAACAAATTTTTAAATACATGATT	CG13679-RB	FBgn0035856	CG13679		6.62898	8.92878	8.23815	7.93197	8.23815	2.38329	12.4353	12.2929	12.1207	12.283	12.2929	1.47171	-4.351	0.0452363
ACGCCGCACTTTACTATTTAATTTCGATTAAAACAATAGAAAAGCAGTGATGGATGATGCGGACTACGA	CG1163-RA	FBgn0003275	RpII18		7.50421	9.38887	8.20544	8.36617	8.20544	2.35709	12.5468	12.2388	11.998	12.2612	12.2388	1.49839	-3.89499	0.0455569
AAACTATCCGATGCGATTAGGTCAAATCAGACGATGAGACTTCCAAGTAAACAGACGAAGACCAAGCCG	CG8542-RA,CG8542-RB	FBgn0001220	Hsc70-5		12.4607	5.83657	11.3814	9.89287	11.3814	2.05445	7.53071	10.8938	7.4054	8.60996	7.53071	1.70463	1.28292	0.0456578
GGATACGCTAACCGAGAGCTGTTCTATGTATAATGGTTTCTAGTTGATTATTAAATAAACGCGGCAAAA	CG6956-RA	FBgn0020642	Lcp65Ac		5.98171	6.03163	5.9629	5.99208	5.98171	0.401818	10.3362	6.48685	9.96229	8.92845	9.96229	2.74401	-2.93637	0.0467203
TGGTCGGCATCTTTGTGAACGGACCATATGCCCTGATTACAACCTCTGTAAGTGCAGAGCTGGGC	CG10069-RA,CG10069-RB,CG10069-RC,CG10069-RD	FBgn0034611	MFS16		12.5204	6.23191	12.8984	10.5502	12.5204	1.19578	8.49518	8.55054	10.7567	9.26747	8.55054	2.49819	1.28277	0.0467829
AGCTCGACACATTGCTGGACAAGAGGAAAACCAACTTGGATGCTGTCATCGAGTTTGCCATCGACGACA	CG3140-RA	FBgn0022708	Adk2		8.10804	12.5275	11.6742	10.7699	11.6742	1.80233	5.9078	7.82625	8.21295	7.31567	7.82625	2.00117	3.45427	0.0471395
GCGACGTACACGAACTGTCTCTGTCACTGATAGCGATCGATAGCTGTACCTCCATGTGTGTGCATGAGT	CG8144-RF,CG8144-RG,CG8144-RH,CG8144-RK,CG16765-RN,CG16765-RP,CG16765-RM,CG16765-RO	FBgn0261552	ps		11.998	10.3068	6.70438	9.66971	10.3068	2.86259	6.17948	8.02439	5.63224	6.61203	6.17948	0.419433	3.05767	0.0471395
CCATGAGCACGGTTAATCCCACAACCACTTTGAGCCTGAACATGCTAAACACCTTCATGGGAAGCCACA	CG3234-RB,CG3234-RL,CG3234-RM,CG3234-RP,CG3234-RQ,CG3234-RR,CG3234-RS	FBgn0014396	tim		11.3435	9.54666	11.0643	10.6515	11.0643	2.33291	6.85358	7.20491	9.72794	7.92881	7.20491	1.3703	2.72267	0.0471395
CGACCGATCGAGTTTTAGTGCTAAAGCGATTCGAAAGATTGTCTTGCTTAAACCAAAAGGGCCCCTCGA	CG6930-RB,CG6930-RC,CG6930-RD,CG6930-RL	FBgn0265276	l(3)neo38		5.82954	6.57347	8.06911	6.82404	6.57347	0.738551	10.4368	6.34213	11.9518	9.57691	10.4368	2.61002	-2.75287	0.0471395
GCGCGAGATGACCTCGGTGCTGATCTCCGATCTCTACGGACGCGTTATTACCGGCAAGGATATTGAGAA	CG10990-RA,CG10990-RB,CG10990-RC,CG10990-RD	FBgn0030520	Pdcd4		6.86738	5.54867	6.62669	6.34758	6.62669	0.779017	11.2212	6.69272	10.48	9.46466	10.48	2.58914	-3.11708	0.0471395
ACCACCTTTTGATCCACTGATCCAATGACCCACGAACAACCCGATCAACTGAACACCGAACGCGAAGTT	CG1743-RB,CG1743-RC,CG1743-RA	FBgn0001145	Gs2		14.3326	13.3321	6.03386	11.2328	13.3321	0.885693	9.36735	11.2328	9.27933	9.95983	9.36735	2.65097	1.27302	0.0477041
TCTGGGCCTCAAGGACTGCGACACTTGCATCAAGCTAGACGAAAAGTTCATAAAGGGCTACATCCGCAA	CG2720-RA	FBgn0024352	Hop		11.8149	11.1489	7.54216	10.1687	11.1489	2.25813	14.6196	10.5072	14.4541	13.1936	14.4541	0.57754	-3.02496	0.0477041
GGGCATCTGGGGTCCCAACGTAAAGGAGTTTAAACGACGCTTTAGTCCAGAAACCACAAGCGGTGAAGG	CG1333-RB	FBgn0261274	Ero1L		8.84729	12.0162	13.026	11.2965	12.0162	1.52353	8.14209	9.33464	7.4054	8.29404	8.14209	2.27993	3.00245	0.0484106
GACGCAGGAAGCTCCAGAAGTGGCTGGGTCGAGTTCTTCGGATCGTGATTACGGACGGACGCGTG	CG31950-RA,CG31950-RB	FBgn0051950	CG31950		10.3497	11.8101	10.7789	10.9796	10.7789	2.57161	6.5866	6.86738	10.8098	8.08792	6.86738	1.03459	2.89165	0.0484381
TCCAAGAAGTGCCACCTGACCAACATCGCCTGTTTGATGCACAACAAGTACGATGCCTCCAAGTCGAA	CG1548-RA	FBgn0029093	cathD		6.04757	12.7503	14.012	10.9366	12.7503	1.08443	5.99761	9.95602	8.82635	8.25999	8.82635	2.56358	2.67663	0.0484773
CTGCCTACACCGCCCCCATTGCCCGTTATGCCGCCACCCCCTTCGCAGCACCCATCGCCGCTCCC	CG13674-RA,CG13674-RB	FBgn0035858	CG13674		10.6756	14.4801	9.42063	11.5254	10.6756	2.65042	14.7249	14.4925	13.9722	14.3965	14.4925	0.569848	-2.87111	0.0484924
TCTGGGGTGGTATGTTCAGTACCATTGATTGTACCCTTGTCCACTTTCGAAAAAAAGAAGATCCGTGGA	CG40451-RA	FBgn0263977	Tim17b		12.9794	12.3134	10.7311	12.0079	12.3134	1.31502	7.14713	8.41132	8.97341	8.17729	8.41132	2.44448	3.83065	0.0486671
GGCCGACGAAAAAGAGTTCTTCGAGATGTCGAAAAAGTCGCCCAACATTGTTTGCCACTTTTACCGCGA	CG4511-RA,CG4511-RB	FBgn0037843	CG4511		13.466	11.5524	10.9612	11.9932	11.5524	1.90659	11.2819	7.75197	6.17844	8.40412	7.75197	1.92809	3.58908	0.0488944
CTCACCCAAACATGTTAAGTTCGTGTTAGGTAGACTAGCCTGCTGTTAAGAATTGTTATGTTGTTGCTG	CG5461-RD,CG5461-RB,CG5461-RC,CG42281-RJ,CG42281-RK,CG42281-RL,CG42281-RM,CG42281-RN,CG42281-RJ,CG42281-RO	FBgn0259176	bun		12.1369	6.9364	7.05923	8.71083	7.05923	1.15001	10.8178	9.91971	14.188	11.6418	10.8178	2.42199	-2.931	0.0488944
AGGCGCTTCTCAAGTACGAGACTCTTGACGCCGACGACATCAAGGCAATACTGAATGAAAGCCAGACGT	CG3499-RB,CG3499-RD,CG3499-RC	FBgn0034792	CG3499	V	13.6308	14.2222	14.3995	14.0842	14.2222	0.818229	7.63619	10.3237	11.4319	9.79727	10.3237	2.66122	4.28688	0.0489539
TCGAATGTCATCTGGGGATCGCAGAGTGGGACCACTTTTGACATCCACAGAACGGACTTCATGAAGCCA	CG32483-RA	FBgn0052483	CG32483		9.00825	9.23702	6.5647	8.26999	9.00825	2.81362	13.3448	6.62439	13.178	11.0491	13.178	1.02965	-2.77909	0.0502906
GCACCAAAAGAAAAGGGCCTACTGACGGTCAAGGACATAACCATTCCACTGCGACAGGAGTACGTGCG	CG2092-RB,CG2092-RA	FBgn0261385	scra		13.6708	6.59572	13.6708	11.3124	13.6708	0.838605	5.61454	10.5797	9.7244	8.63954	9.7244	2.71966	2.67288	0.0511121
AGGGCGACTTGATTCTGATCATTCCGCGCATAATCGAGTTCAGCACGTATATCATTGACACCGTGGGAA	CG9155-RC,CG9155-RB,CG9155-RD,CG9155-RA	FBgn0010246	Myo61F		11.6662	6.27686	13.8861	10.6097	11.6662	1.80911	10.1355	5.34419	7.89744	7.79236	7.89744	2.06934	2.81738	0.0517503
TGTCCGGTCATGTGATGAGCAACTTCCTCGACGATCCCACAGTGATTCGAAGCCTATCCGGACACT	CG11771-RA	FBgn0039252	CG11771		14.1597	15.4917	6.81162	12.1543	14.1597	0.820271	7.30169	10.3317	10.6577	9.43034	10.3317	2.65786	2.72401	0.0517503
CGCTCCATCTTCCCCTTCGTCCTGTAGGTTGGATGTGGGTATCCCCATGACGCATTCGCTGTATTACC	CG10849-RA	FBgn0035471	Sc2		14.6059	6.1527	11.4415	10.7334	11.4415	2.00235	7.16244	7.6887	11.0456	8.63224	7.6887	1.86478	2.10114	0.0517503
CTGATTAGTGCTGGGGATCTCAAGAAGGAGTCCCCCAAAGACACGACAGAGGCGTCCAAGGATGC	CG14781-RB,CG14781-RA	FBgn0260986	mei-38		6.64481	11.7778	11.164	9.86221	11.164	2.24477	6.97692	9.06814	7.4054	7.81682	7.4054	1.57612	2.04539	0.0517503
CGGTCACACTGCCAAGATTAGCGATTTCTCGTGGAACCCCAATGAGCCATGGATCATTTGCTCCGTGT	CG4236-RB,CG4236-RA	FBgn0263979	Caf1		12.1454	11.421	12.6939	12.0868	12.1454	1.42751	14.2769	14.2769	13.8302	14.128	14.2769	0.616533	-2.04127	0.0517503
GTTTGTGATCCCCGCATCACTGCAGACTTTTGGCAAACTTGGAAGGAGTTCGAAGTGCGTCACGG	CG6197-RA	FBgn0033859	CG6197		6.11814	6.20864	12.6713	8.3327	6.20864	0.45731	10.0198	14.2421	7.81251	10.6915	10.0198	2.74148	-2.35876	0.0517503
ACAATACAACCGCTACCTCCCTCTGAAGATCAACGGAGCACAGTTCCCGATTCCCGATAGCGAGGAG	CG12964-RC,CG12964-RB	FBgn0034022	CG12964		13.4347	12.9854	13.6308	13.3503	13.4347	0.866005	9.58076	10.0927	8.45881	9.37741	9.58076	2.69282	3.97287	0.0528291
CTTCCGCCAGCACTCGGACTACAACACCAACAACCTGAACAACGACATCTCGCTGATCAACACCC	CG8869-RA	FBgn0031654	Jon25Bii		7.24009	6.48063	7.57635	7.09903	7.24009	1.33462	13.287	10.932	7.70156	10.6402	10.932	2.35933	-3.54118	0.0528291
GCGAAGCCAAGGTATACAGTCCCATGTTCGACTACGTGCCTCCGGAACTGGTCACCCTTTTCATATCCA	CG2677-RA	FBgn0024996	eIF2B-beta		6.18473	6.16848	8.35838	6.90386	6.18473	0.436796	9.94457	9.5542	14.1382	11.2123	9.94457	2.7439	-4.30846	0.0542972
GGCGATGTGTCCGCCTACATTCCAACCAACGTCATCTCGATTACCGACGGACAGATCTTCTTGGAGACC	CG3612-RA	FBgn0011211	blw	V	13.3636	11.1866	13.5942	12.7148	13.3636	0.879059	7.56279	12.0292	9.55043	9.71415	9.55043	2.68683	3.00062	0.0549887
AGCCCGAAACGGACCAGGTAACCAAGCTGTATGGTACTGGGCCTAGTCAAGTCGAAGAAGTCATGTTCG	CG33130-RF,CG33130-RA,CG33130-RE,CG33130-RD,CG33130-RB,CG33130-RC,CG33130-RI,CG33130-RJ,CG33130-RK,CG33130-RL,CG33130-RM,CG33130-RN,CG33130-RO	FBgn0263197	Patronin		11.9056	6.87861	13.0573	10.6138	11.9056	1.61073	8.13306	8.14209	8.36227	8.21247	8.14209	2.27993	2.40134	0.0549887
CCAAGAGGTGAATATCACAGAATAAAGAGTAAATACCTAGATCAGTAGTGAGACACGCCATTCAG	CG43143-RD,CG43143-RA,CG43143-RC,CG43143-RB,CG43143-RG	FBgn0262617	CG43143		10.3823	10.8619	10.8098	10.6846	10.8098	2.54714	7.03409	7.77134	6.4989	7.10144	7.03409	1.19755	3.58319	0.0557155
AGCGCCTATTGTGAATTGGCAAACTACCCATACTACCCCTAGCAAATCTTTCGTCTCAAGTCGGCGTGT	CG7998-RA	FBgn0262559	Mdh2		10.7049	6.13253	12.2929	9.71008	10.7049	2.62866	6.61188	6.89811	8.06493	7.19164	6.89811	1.06404	2.51844	0.0557155
ACACAAATGTTCAATTACTTGAATTCTGAACCGATCGTTTGTGTTTGTTTCTTCTTGATCCTTGATC	CG14235-RA,CG14235-RC,CG14235-RB,CG14235-RD	FBgn0031066	CoVIb		11.2371	6.05652	10.7906	9.36138	10.7906	2.56241	7.02759	5.64323	10.3422	7.671	7.02759	1.19107	1.69038	0.057464
TGGCTTTCGATGCCACAGACTCCAAGTACCTAACCGAAAACTGCGACTATCTACACAACGTGGATTGCG	CG10287-RA,CG10287-RB	FBgn0026077	Gasp		13.6532	12.7687	11.0109	12.4776	12.7687	1.07633	9.04576	9.10102	6.17844	8.1084	9.04576	2.59812	4.36919	0.0586567
CCTGGCCCTTACGTTCACGTATCTGCCGAGTTCCTCGATCTATGGTTACACCCAGGCCGAATTGC	CG5604-RA	FBgn0032208	CG5604		13.7487	10.4746	14.188	12.8037	13.7487	0.833603	8.06075	9.95878	10.7968	9.60544	9.95878	2.74402	3.1983	0.0586567
TGGCCAATTTTAGCTCGTAGTCAAGTCAATCGCCCCTCTGTTTGTGTAAATAGCTAATGTTTTGGTTCG	CG6584-RB,CG6584-RA,CG6584-RC,CG6584-RE,CG6584-RI	FBgn0037847	SelR		11.6573	12.636	5.72019	10.0045	11.6573	1.81671	6.6975	7.95929	8.56601	7.74094	7.95929	2.12656	2.26357	0.0586567
AGCATAAGGCCGACTGGAACCGAAACAAATCGACCGACGAACAACTGCTGCAAGTGATGTCCCTTCGTA	CG3664-RA,CG3664-RB,CG3664-RD,CG3664-RC,CG3664-RE,CG3664-RG,CG3664-RI	FBgn0014010	Rab5		7.02125	10.7994	10.6133	9.47799	10.6133	2.69487	6.8172	14.8873	6.27404	9.32617	6.8172	0.987141	0.151818	0.0586567
GCATCCAGCTTAATGAAGCCATCTACTGCTACGATATATGCACCAATGACTTTGCCTACAACCTA	CG11875-RA,CG11875-RB	FBgn0039301	Nup37		10.0855	7.378	5.54407	7.66919	7.378	1.48587	7.04418	11.0045	13.4127	10.4871	11.0045	2.31598	-2.81795	0.0589197
AGCCGAAAACTAAACTATCGACGCTTACCAGTCGTTCACCTATCGAGGCACCACACTCGCTTTGGATTT	CG6412-RA	FBgn0032646	CG6412		13.9337	11.1742	7.40024	10.836	11.1742	2.23578	7.51079	5.87416	7.60651	6.99715	7.51079	1.68426	3.83889	0.0600378
GCCATCGTACAGGGTCTCTACTCGGTGACCAAACCCAAGATCATGTTCATCGACGGTCCGGACTACG	CG4563-RA	FBgn0035006	CG4563		6.53179	6.91029	12.83	8.75736	6.91029	1.01145	10.5242	6.49476	10.6399	9.21961	10.5242	2.56756	-0.462248	0.0600378
CTACTTGCTGTCCACATCATCCGACAAACACTGGGCATTCTCCGATATCCGCACAGGACGCCTGC	CG5519-RA	FBgn0261119	Prp19		6.14331	7.9389	6.39208	6.82476	6.39208	0.602064	10.0613	10.1533	6.6975	8.9707	10.0613	2.73686	-2.14593	0.0600378
CGCCAAGTCCGAGATGATCGACCTGACCAAGTTGAGTCCGGAACAGCTGATTCAGATCAAGCAGGAGTT	CG7048-RA,CG7048-RB	FBgn0038976	CG7048		6.21562	6.33676	6.125	6.22579	6.21562	0.463186	8.10173	9.85542	11.0146	9.65726	9.85542	2.73829	-3.43146	0.0600378
ATGCCGCGACAAATGTGCCTCAGGGTCATGATCCCAACAACAGCACACAGGTCACCATTCCAAAAG	CG13425-RB,CG13425-RA,CG13425-RC,CG13425-RD,CG13425-RE,CG13425-RF	FBgn0015907	bl		15.6558	8.1608	13.9337	12.5834	13.9337	0.82643	12.0976	10.2684	8.61157	10.3259	10.2684	2.68309	2.25759	0.0603842
GGCGTAACCATCGAGAACAAGGAGTACCCAGGTGTCAATGCGAAAAAGGACGAACTGTAGGCCGGTTC	CG30498-RA	FBgn0004132	boca		9.05817	8.94421	10.4368	9.47971	9.05817	2.83352	13.7487	13.026	11.8787	12.8845	13.026	1.10119	-3.40475	0.0603842
TAATCTCTTTGATCTTTTGTTGAAATTCTATGAGTCCTCTCAATGGTATTGAAATCGCCTTTGAATGCG	CG12384-RA	FBgn0033624	CG12384		6.13882	6.35815	8.98085	7.15927	6.35815	0.576265	11.3029	6.77253	10.0028	9.3594	10.0028	2.74269	-2.20013	0.0613186
GCAAACTAGACTAGTTTAAGTGAATTCTGCCATGTCTGTCCACTTTAGAATTTTGTGTTTAGTGAGTAA	CG6961-RA	FBgn0030959	CG6961		11.097	12.3629	12.2777	11.9126	12.2777	1.33765	13.7683	14.2001	14.3326	14.1004	14.2001	0.635558	-2.18779	0.0616454
TCCAAGGAATCTAGAATCGCCCCTCCATCGTATTTGTAGTGTACTAACAGAAGCATTTATCGAAGCCCT	CG3299-RA,CG3299-RB,CG3299-RC	FBgn0004397	Vinc		11.0045	6.3958	11.3217	9.574	11.0045	2.38506	5.95401	7.34626	10.9612	8.08715	7.34626	1.51531	1.48685	0.062139
CCCGTGGAATCCTGATGACGATTGGCCAAATTGCATTTTACGACCAGACGAAGATCTACCTGCTGGCCA	CG8790-RB,CG8790-RA	FBgn0027610	Dic1		13.5625	12.5404	13.5833	13.2287	13.5625	0.848524	7.75197	10.7567	9.85542	9.45469	9.85542	2.73829	3.77405	0.0621772
AGCGTGGCATACTCCTTACCCGTGTGGTCATTGACTGAAAGATGCCATAAACAAAAAGGAGAAAGAGGA	CG5059-RA,CG5059-RC,CG5059-RB,CG5059-RD,CG5059-RE	FBgn0037007	CG5059		12.601	11.7648	12.1369	12.1676	12.1369	1.43364	6.89811	10.0613	8.45881	8.47275	8.45881	2.46497	3.69482	0.0624028
ACGCTACACACCAAAGGTTCTCGAGGAAATGGAAATGCGATTTGATAAGCAACGCAACACACGTCGTCG	CG7662-RA,CG7662-RC	FBgn0039269	veli		11.0703	11.8207	11.0211	11.304	11.0703	2.32762	7.42923	7.30169	8.45881	7.72991	7.42923	1.6006	3.57414	0.0624028
CGCTTGTCTGGCAGGAGCAAGTCAAGTGGTGGTCCCGACATCTTTAATAGTTCCATGCGCCGGAAACTC	CG6897-RA	FBgn0259791	bora		5.44848	7.76353	6.14608	6.4527	6.14608	0.402138	9.68502	10.5924	7.33645	9.20461	9.68502	2.71268	-2.75191	0.0624028
GCTGGAGCTGTATGACAACCAGATCACCAAGATTGAGAATTTGGACGACTTGCCCCACCTGGAGGTGC	CG5851-RA	FBgn0028992	sds22		12.8428	11.1337	6.98549	10.3207	11.1337	2.27159	7.50421	7.33343	9.25202	8.02989	7.50421	1.67752	2.29078	0.0629425
TAGTCTGGCTGAGTTCTTTACCAGGCCACTTAAGGAGGGCGTTCGTGTCATCGATCAGCAGGCTC	CG5991-RA,CG5991-RC,CG5991-RB	FBgn0026576	CG5991		13.8355	13.8742	13.142	13.6172	13.8355	0.829611	7.64908	10.3033	10.206	9.38614	10.206	2.70423	4.23107	0.0631861
CCGGGGAATGGAGAACTTCATGCGGATAAGCATCGATACGGCCATGTTCTACGGATCTAAGGTGCTGCT	CG32022-RA	FBgn0052022	CG32022		14.151	12.3299	14.57	13.6836	14.151	0.820542	15.792	10.1719	11.1337	12.3659	11.1337	2.2303	1.31772	0.0652632
GCATCTCCGAGCAGGATCTGGATGAGATGAACATCGAGATCATTCGTAACACCCTTTACAAGGCCTACC	CG2934-RA	FBgn0028665	VhaAC39-1		7.20995	10.5413	5.82954	7.86026	7.20995	1.30267	11.1337	6.07257	10.7482	9.31817	10.7482	2.45756	-1.45791	0.0652632
AGCAGCAGACCGTAGTATCGGAGCAAGGGGTCTCCAGTAACAGTCGCATTCAATTTGTTCCCTGCAT	CG13362-RA	FBgn0029531	CG13362		5.8509	5.70648	7.50421	6.35386	5.8509	0.401818	8.64211	10.8139	9.22445	9.56016	9.22445	2.62583	-3.2063	0.0652632
TTCGTTGTTTGGTAGTGATAGACGTTAATGTAAACTGAACTTTACGCGGAAATACACAGAAAACACA	CG17280-RA	FBgn0034877	levy		10.8567	10.8938	10.6399	10.7968	10.8567	2.5093	14.151	15.0336	13.6837	14.2894	14.151	0.648516	-3.49265	0.0652632
AGTTCGCCCGATTTGAGCATCATGAGCGCATGGAAACCATCGTGGATAGTTTCGATGCAGCAATGAGCT	CG8617-RA	FBgn0033925	CG8617		13.5582	10.2838	5.66406	9.83537	10.2838	2.87152	6.52704	11.0425	5.82623	7.7986	6.52704	0.729663	2.03677	0.065417
TTGGTAATGCTCGTATCAAGGAGTATACGTCTGGCTTAAAATACTGCCGAGCTTTTCTTGACATCGAGT	CG17510-RA,CG17510-RC,CG17510-RD,CG17510-RE,CG17510-RF	FBgn0039969	Fis1	V	10.4068	11.4319	9.27933	10.3727	10.4068	2.81802	6.83007	6.67692	6.67692	6.72797	6.67692	0.859266	3.64471	0.0656933
GCATCTGCTCTTCCCGTAGCGAACGAATGCTTTGTACAGCCAAATCTGGAGAAGGAGTACGAGGATCGC	CG3273-RA,CG3273-RB	FBgn0013732	sced		12.7687	12.787	12.3864	12.6474	12.7687	1.07633	9.62582	9.19598	7.97366	8.93182	9.19598	2.62116	3.71556	0.0663436
GGCCAACATCTGCCTGTCGGACTCTTTTGAGCCAATTATTGTGGATCTCGGGTCAATGACAGAAGCCCG	CG1227-RA,CG1227-RB	FBgn0037491	CG1227		5.95839	6.23191	11.4473	7.87919	6.23191	0.476736	9.71091	6.04757	11.0703	8.94293	9.71091	2.71732	-1.06374	0.0663436
GCACCCGTACTGGACGTCACGAACTACTGGTTTGCCTTGGAAACACTACCTCTGAACGCGTACTTCGC	CG5037-RA	FBgn0032222	CG5037		15.792	13.3736	12.5851	13.9169	13.3736	0.877055	9.93081	9.77275	8.21295	9.3055	9.77275	2.72753	4.61142	0.0669747
TGGAGGTTTACCAAGGCTGGGACTCCTTCTACAGCACAACAAAAGCAACATTGTGAAGGAGGCTGC	CG4799-RA	FBgn0011823	Pen		10.4553	12.2324	5.58747	9.42506	10.4553	2.7928	12.9417	6.75669	5.74976	8.4827	6.75669	0.931106	0.942352	0.0669747
ACGCTGCCGTTTGATGGGAAATTTGTATGAGCAGGTCACAAAATCCTGTCCAACTGATCGGATCTTACT	CG2467-RC,CG2467-RB	FBgn0250871	pot		13.5282	7.30855	10.4586	10.4318	10.4586	2.791	6.76648	10.9369	5.82623	7.8432	6.76648	0.940076	2.58857	0.0671455
TGGGATGAGATCTCCAAGGACTCGAACGAGAAGATCTGGAACGAGAAGAAGGAGCAATACACCGGCCGT	CG7107-RA,CG7107-RD,CG7107-RB,CG7107-RE,CG7107-RG,CG7107-RK,CG7107-RL,CG7107-RR,CG7107-RS,CG7107-RO,CG7107-RP,CG7107-RQ,CG7107-RN	FBgn0004169	up		12.7503	12.6835	12.0863	12.5067	12.6835	1.11481	10.4849	9.13738	6.17844	8.60023	9.13738	2.6119	3.90647	0.068159
ACGTGAATGCCTGCTACAAACATTTTTACTACTTTGTGCAAGAATTTGACATGATTTCGGCCAAGGAAT	CG4946-RA	FBgn0259482	Mob3	V	11.5524	9.70402	10.0028	10.4197	10.0028	2.95282	5.54867	7.51605	6.27404	6.44625	6.27404	0.511073	3.97348	0.0683983
CCTACTTACACCCCCCTTGCTCTAGAAGCCCAATCCAATACTTTTTAAGCGGCTGGTCCATTCAGTGGA	CG5575-RA	FBgn0011236	ken		10.8516	14.0822	14.0822	13.0053	14.0822	0.822552	9.21415	11.097	11.4175	10.5762	11.097	2.25579	2.42907	0.0683983
CATTCATGTTTCCGTGTTTCCAGGATCAATCGACCATGAGTAACTGGTCAAATTTTTTAGCTGTCCCTG	CG1516-RG,CG1516-RI,CG1516-RE,CG1516-RD,CG1516-RA,CG1516-RJ,CG1516-RB,CG1516-RK,CG1516-RL,CG1516-RM	FBgn0027580	CG1516		10.2347	5.55754	10.6788	8.82367	10.2347	2.88932	6.52865	8.58465	6.07456	7.06262	6.52865	0.731034	1.76105	0.0683983
TGGACGGCTACCATATCCCTCATACGAACAATATGGTCCTGAAGGCAACGAAAATCTCCCCGAAACCGA	CG9280-RA,CG9280-RD	FBgn0001114	Glt		13.2337	6.09386	13.5055	10.9443	13.2337	0.909821	9.67614	11.3271	9.1475	10.0503	9.67614	2.71105	0.894075	0.0683983
GTGGTTTTCGACTGACAAGATGGCTCCTACCGCCAAGACCAACAAGGGTGATACCAAGACCGCTG	CG7434-RA	FBgn0015288	RpL22		6.68697	10.2594	8.18928	8.37855	8.18928	2.34384	11.075	12.9893	11.8149	11.9597	11.8149	1.7236	-3.58118	0.0683983
CCGAGACGTTCTGCAGCTGGACTCCAAAGTTAAAGAACTGGCCAAAGACCTATACCAACACAAGTCGCT	CG12449-RJ,CG12449-RK,CG12449-RL,CG12449-RM,CG12449-RN,CG12449-RA,CG12449-RF,CG12449-RD,CG12449-RH	FBgn0027341	Gfat1		15.3779	13.2108	6.61188	11.7335	13.2108	0.916179	9.87452	9.66391	7.52371	9.02071	9.66391	2.70879	2.71279	0.0689184
CCACCTTGCACTTAACCTTGCTCATAGATCCTGGCCAATATCGTGTCATTGATGAGCTGGTAAGGAACG	CG8549-RA,CG8549-RB	FBgn0035714	CG8549		13.4055	14.3995	11.5772	13.1274	13.4055	0.871055	9.85542	9.38887	15.0336	11.426	9.85542	2.73829	1.70144	0.069882
CGCAACCACCAAGTCAATGTTCTCTCCGCTGAAAAATATAAACACAAATACTATCCCAATATGCGAGAG	CG4769-RA	FBgn0035600	CG4769		12.7919	14.0964	14.1382	13.6755	14.0964	0.822153	11.5022	10.3281	11.4381	11.0895	11.4381	1.99625	2.58606	0.0705732
ATGAGACTGGATTCGCCTACGAGCTCCTCAATGGCATCCTGGATTTTTTCAACTGAGCGGCCAGC	CG15239-RA	FBgn0029681	CG15239		12.2248	11.5101	5.95207	9.89568	11.5101	1.943	10.0556	7.96227	6.67692	8.23159	7.96227	2.12926	1.66409	0.0705732
ACAAGGCCTTCGACACGTTCGTGAACAAGGAACTGAAGCCAGTCCTGAAGACCGATGGTATCCAGG	CG5820-RA,CG5820-RB,CG5820-RC,CG5820-RD,CG5820-RE,CG5820-RF	FBgn0013272	Gp150		12.2981	12.7112	13.287	12.7654	12.7112	1.10203	9.2267	10.9743	8.52211	9.57436	9.2267	2.6262	3.19109	0.0720606
TGGGACCGACGTTCAGCGCATGGGTAATGTTCTGACAAATCGCCTTCCTCCAATGAAACACTCCC	CG32344-RA	FBgn0052344	CG32344		10.6399	11.5892	11.2371	11.1554	11.2371	2.18036	14.17	14.012	14.0337	14.0719	14.0337	0.682112	-2.91652	0.0720606
CCCACAGCCTCTTCCATCGTCCTTCGTCCACGCAGGGCAAGCACAAGCGCACCGCCAGCCTAAAT	CG34394-RD,CG34394-RH	FBgn0085423	CG34394		10.3449	9.57543	9.80446	9.90826	9.80446	2.98188	6.13517	6.73574	6.07456	6.31516	6.13517	0.371393	3.5931	0.0724128
AACTGATCGTTTGGGACTCGCATACCACGAACAAAGTCCATGCCATTCCACTGCGATCCTCGTGG	CG10545-RB,CG10545-RA,CG10545-RC,CG10545-RE,CG10545-RF,CG10545-RG	FBgn0001105	Gbeta13F		7.88857	6.57347	6.748	7.07001	6.748	0.874079	10.2138	10.6921	9.10102	10.0023	10.2138	2.7018	-2.9323	0.0724128
CCGATGTGCACCATTTGCAATCGAACCTTCAAGTCCAAGGCGATCTTGTACAGGCACAGACAGACGC	CG10321-RA,CG10321-RB	FBgn0034643	CG10321		6.4989	13.225	14.1597	11.2945	13.225	0.912199	9.80446	8.57889	9.73241	9.37192	9.73241	2.72103	1.92261	0.0727876
ATCCGCTTTGCCATGTGACCGTGAAGGCCATTCTGTTGGACCACACCAACCACTACCTGTTCGCC	CG4585-RA	FBgn0025335	CG4585		12.8796	10.7906	13.52	12.3967	12.8796	1.03068	14.8121	14.3326	7.81251	12.3191	14.3326	0.60359	0.0776427	0.0727876
CGGCGAGACCCGTAGCTTAAGACCAAATGTCGAGTTCCCCAATGGATCAGTGACCTTCAAACTGGTGCA	CG7911-RA,CG7911-RB	FBgn0039735	CG7911		6.38813	7.43443	6.71617	6.84625	6.71617	0.848623	14.7806	7.24826	10.1777	10.7355	10.1777	2.71247	-3.88927	0.0727876
GGGCGATCAGCGTGAGAACATCTGTCAATGGTTGACGAAGGTGGGTCTAGCTAAGCCGGATCAGC	CG17737-RA	FBgn0035423	CG17737		11.4554	10.5629	11.8301	11.2828	11.4554	1.99033	11.7029	7.9389	7.89744	9.17974	7.9389	2.10793	2.10307	0.0731199
TCGGCTCCAAGTCGTACTCGGTGAGGCGTAATGTGCGTGAAATTCAGGAGGAGATCATGACCAATGGAC	CG10992-RA	FBgn0030521	CtsB1		14.1382	15.6558	14.9139	14.9027	14.9139	0.799064	11.7719	13.4419	13.7683	12.994	13.4419	0.912058	1.90862	0.0731199
GCGCTCCGAGTTCCAGAGCTACTACATGAAGCGGCGATTATGCAATAACAAGGACGTCTTTCGCTGCCT	CG5989-RA,CG5989-RB,CG5989-RC	FBgn0017429	CG5989		13.38	13.466	6.72962	11.1919	13.38	0.87582	9.88891	11.4126	7.70156	9.66768	9.88891	2.74127	1.5242	0.0731199
GCACACAAGCCAACCGAATGCTGTCAACAATTCTCCCAATGGACGCCAAAAGTCCTGGTTTCCCCTTAC	CG8232-RA,CG8232-RB	FBgn0033352	CG8232		13.0922	15.3779	12.1005	13.5235	13.0922	0.95306	7.37209	9.62582	10.5282	9.17537	9.62582	2.70158	4.34815	0.0736723
ACGGTCATTGAGATCCGTAACTTCTTGGGTGAGAAGTACATCCGTCGTGTGGAGATGGCTCCTGGCG	CG6141-RA,CG6141-RB,CG6141-RC	FBgn0015756	RpL9		9.68502	14.1597	13.967	12.6039	13.967	0.825537	11	12.6769	10.3672	11.348	11	2.31878	1.25586	0.0748317
ACCAATCTGAACTTTGAGCTGGCTCAATCGTATCTAAGCGTCTTCTTGCGATCCCACGGTCTCGGGTTG	CG9799-RA	FBgn0038146	CG9799		10.6088	9.94457	8.91883	9.82407	9.94457	2.96405	6.34213	13.6416	13.739	11.2409	13.6416	0.825386	-1.41685	0.0753583
TCGGAGGCGGATTTCGAAATCGATACGTCCAAATTGCGACGTGGTGATATCATCGGCGTTGTCGGACAT	CG12141-RA,CG12141-RB,CG12141-RC	FBgn0027084	Aats-lys		9.16443	13.852	13.8208	12.2791	13.8208	0.830191	8.91883	10.6756	14.4706	11.355	10.6756	2.49356	0.924047	0.0765301
GCCCAAAAAACAGTTGAAAGCCTAAAGCGCAGTCTCATGAGCACCAATTTACATCCATCCAAGCAGGTT	CG6794-RA,CG6794-RB,CG6794-RC,CG6794-RD	FBgn0011274	Dif		13.9993	13.1687	13.9596	13.7092	13.9596	0.825729	11.0045	11.1808	11.075	11.0867	11.075	2.27063	2.62247	0.0771381
GCGGGGGAAATCGCTACGATCGCCAATTCCTCAAGTACAACATCCTGTGAGATGTGGAGTATTCGATTT	CG18105-RA	FBgn0028738	ETH		6.05052	11.097	9.84845	8.99865	9.84845	2.97783	6.25053	6.125	11.5474	7.97432	6.25053	0.489278	1.02433	0.0772881
AACCCGAATGCGTTTCGTGGATTTTTTATAAGCCTTTAAGAGTTAAACCCCTATACATTTCTATTGTAT	CG7421-RA,CG7421-RB,CG7421-RE,CG7421-RF	FBgn0037137	Nopp140	V	6.1774	10.0314	9.73737	8.64872	9.73737	2.98532	6.15803	10.1984	6.07456	7.47701	6.15803	0.39673	1.17172	0.0778883
TCCTTCTCTTTCTTTCCGGTTAGCGTCATGCCTTTCGAGAGATTCGTACAAACTGGTCGCATTGCCA	CG6253-RA	FBgn0017579	RpL14		10.0146	10.206	6.10723	8.77593	10.0146	2.95033	13.0004	13.6532	13.784	13.4792	13.6532	0.82052	-4.70324	0.0778883
AGGGGCCCTTCCAAGTTAACGAAAACTGGACATTCGCCGAAACCATAAAGGGATACTAGAGCCTCCGAT	CG12000-RA,CG12000-RB	FBgn0250746	Prosbeta7	V	13.1498	14.0337	12.591	13.2582	13.1498	0.934411	9.01874	10.8427	9.7401	9.86717	9.7401	2.72231	3.39099	0.0787113
TGAACCGAATGCATACTTTTTTTAATTACCACTTTCTATTCTTCGGAACCCTGTAAAACGGTATGAAAA	CG3422-RA	FBgn0004066	Prosalpha4		6.16385	9.84845	10.3033	8.77188	9.84845	2.97783	6.20337	6.52149	6.27404	6.33297	6.27404	0.511073	2.43891	0.0787324
CACGAGGGTTGAACCGAACCCACTGTCCATCCTGCCCGAAATGAACAATTAAATTAACGACTTACCGCA	CG11734-RC	FBgn0031107	HERC2		13.8302	14.7806	13.6226	14.0778	13.8302	0.829815	14.0541	10.7739	10.1813	11.6698	10.7739	2.44459	2.40805	0.0787324
GGGCCAATCTGACCAAGAATCGCTACACAGACGTCCTCTGCTACGATCACAGTCGAGTTGTTCTGGCAC	CG32697-RD,CG32697-RB,CG32697-RC,CG32697-RA,CG32697-RE,CG32697-RF,CG32697-RI,CG32697-RG,CG32697-RH	FBgn0028341	l(1)G0232		13.0535	9.61854	5.92089	9.53098	9.61854	2.98237	9.79884	5.64323	6.07456	7.17221	6.07456	0.312844	2.35876	0.0787966
CTTCTAGACCCTGTATTCACGGGAAACTCGCGCGAAGTTACCACGCAGACGACCAACTCACCACG	CG8979-RA,CG8979-RC,CG8979-RB,CG8979-RD,CG8979-RF	FBgn0033669	PI31		12.7637	5.61454	6.35439	8.2442	6.35439	0.573393	9.61082	10.2103	9.25202	9.69106	9.61082	2.69868	-1.44686	0.0789839
TCCATGTCTGTGAACCGTTCCGATGCATCTGTCTAATGACCAATCTGTTTTAACTAACTATCCCTGAAA	CG1019-RA,CG1019-RB	FBgn0014863	Mlp84B		10.0613	10.6756	8.06075	9.59922	10.0613	2.9397	13.7198	13.6597	12.6939	13.3578	13.6597	0.817782	-3.75857	0.0790345
CCCATCTCCTTTCGAGACCCATGACGTTAGTGTCGTCTAGCAGAGTCACTGGGAACTACCTCTGCAGCT	CG9128-RA,CG9128-RB	FBgn0035195	Sac1		12.6637	14.6059	13.9993	13.7563	13.9993	0.824709	11.5422	10.4319	14.064	12.0127	11.5422	1.9149	1.74358	0.0790398
AGGGCGTAAACGTGCTGGATCCGTCGAAGAAGTACGAGGTCACACTGAACTTCCTCCACGAGGTG	CG16817-RA,CG16817-RB	FBgn0037728	CG16817		12.3864	13.0386	11.3148	12.2466	12.3864	1.27066	10.0727	8.22823	8.9951	9.09866	8.9951	2.59059	3.14791	0.0792864
GGGCAGTGGACAGAGTGGCGATGACTATAGCTACACGTCTCCCTATGGAAATGGCAATGCTTACGGTAA	CG2560-RA	FBgn0030394	Cpr11A		14.0822	13.4222	12.249	13.2511	13.4222	0.86811	10.0444	11.0109	9.39352	10.1496	10.0444	2.73902	3.1015	0.0792864
CCTCACACCATCTGGATCAGGGTTATCCAGTGCCGTACTTCGGTGGATTTGACCCACTGGCTCTATCG	CG5893-RA,CG5893-RB,CG5893-RC,CG5893-RD	FBgn0000411	D		13.5833	12.96	15.0336	13.859	13.5833	0.846311	7.4054	10.296	11.2328	9.64474	10.296	2.67251	4.21424	0.0797189
CTGGAACGTGCCTTGCACATCCATTTAATGCAGAACTGCGACAAGATACCGCCGTCCGAGAAGCG	CG8478-RB,CG8478-RE,CG8478-RC,CG8478-RD	FBgn0037746	CG8478		7.93182	10.9228	12.601	10.4852	10.9228	2.45462	5.82954	7.4674	11.164	8.15366	7.4674	1.6398	2.33157	0.0797189
TATGCCTGCATTGGAGTCACCCTGTACGGCACCTACATCCTGGGAATGCGCTACTACCACTACTG	CG17776-RA	FBgn0040899	CG17776		11.2416	10.7482	6.29027	9.42669	10.7482	2.59558	13.9032	14.1811	6.41024	11.4982	13.9032	0.724338	-2.07148	0.0797189
AAGAAAGTGGCGAAATGGTACACCAAACTGATTGGCGATGAAGAGGGTCCAAAAGTCAACGATCTGCAC	CG5676-RA	FBgn0032200	CG5676		9.17432	12.591	10.9228	10.8961	10.9228	2.45462	12.2981	15.077	13.9154	13.7635	13.9154	0.720147	-2.86747	0.0797189
GCCGTGCCCTGTAAGTCTGGATGACTGCGAATACACTTGTACCTGAACTTCTCGTTCGCGACTTGATTC	CG32237-RA	FBgn0052237	CG32237		5.37799	10.1639	9.93997	8.49396	9.93997	2.96485	13.7577	13.5582	12.5619	13.2926	13.5582	0.861122	-4.79866	0.0797189
AAGACATCCGCTGCAAAGATGACGTGTACACCCACTTCTACACGCTGATTGTCAGACCCGACAACACGT	CG9429-RA,CG9429-RB	FBgn0005585	Crc		13.0386	12.9047	11.7132	12.5522	12.9047	1.02087	8.28944	10.7994	9.55043	9.54643	9.55043	2.68683	3.00575	0.080362
GCCCCCAAAAAAAGGACGTCCTCATCAATCGAAACGAGCCGTTGCAAAACTTCAGATAGGTGTTAGCAT	CG14981-RB,CG14981-RA,CG14981-RC	FBgn0035473	mge		11.0898	10.4644	10.6921	10.7488	10.6921	2.63823	8.04472	7.22087	6.77253	7.34604	7.22087	1.38662	3.40274	0.0805337
GCGGCAACAAAAAGGGAGTCTTTACAAGGAACCGACAACCCAAAGAAGTGGCTCACATTCTTAGGCGGC	CG2135-RA	FBgn0039874	CG2135		5.74976	10.7115	10.1639	8.87505	10.1639	2.91212	6.63868	10.8401	6.07456	7.8511	6.63868	0.82562	1.02395	0.0805337
TGTCCGACGAGTACGCCTGCGTGGCCAAGGGCAAGCTTAAACTAAAGAACGATTCGGATCTCAAGAAGA	CG15432-RA,CG15432-RB,CG15432-RC	FBgn0031603	CG15432		11.2448	6.45064	10.6756	9.45701	10.6756	2.65042	6.61718	7.43889	7.20491	7.08699	7.20491	1.3703	2.37002	0.0806405
CGAAATCCGAGTCCCCCGGAATTTGTAGAGTCGCAGAGTTCTGCTCCGTAGTTCTGCTGCTTGCTGTAC	CG32810-RB,CG32810-RD,CG32810-RC	FBgn0025394	inc		7.02759	6.16848	13.3247	8.84027	7.02759	1.11955	7.98091	10.3628	10.9184	9.75405	10.3628	2.64429	-0.913781	0.0807071
CCAGCGATTTTTGACTGATATTAAATCGTAGTTTTTGTTGACTAATGCTTAAATAAATTCAATTCTTAA	CG5468-RA	FBgn0039434	TwdlM		9.42063	6.18473	8.12265	7.90934	8.12265	2.28699	10.8015	12.5619	11.5721	11.6452	11.5721	1.89213	-3.73583	0.0807071
GCGGATCCAAGCTAGAGTCGCTTATGAGCAAACTTCACGCCGATTTCCAGTCCAACCCACCCATC	CG7008-RA,CG7008-RB	FBgn0035121	Tudor-SN		13.6041	13.6118	13.3204	13.5121	13.6041	0.844255	10.8619	9.93462	10.418	10.4048	10.418	2.61892	3.10726	0.0813098
ACGCGATGGCATTGTGGAGACCCGAGTGGAACAGAAGATAACCATTCAGTCCGATGGAGATCCGATCGA	CG11949-RB,CG11949-RA,CG11949-RC,CG11949-RE,CG11949-RF,CG11949-RG	FBgn0010434	cora		13.1017	7.22823	14.4541	11.5947	13.1017	0.949893	9.47465	10.6133	9.75906	9.949	9.75906	2.7254	1.6457	0.0813098
ACGTTGCCAGTGAGAGTTCAGATGAGTCCTTAAGGGGGCACTTTCTGAAGTCGGTCCTACATTCGCTCT	CG6631-RA,CG6631-RC	FBgn0262167	ana1	V	13.2551	12.0476	14.3879	13.2302	13.2551	0.904125	9.91467	11.1556	9.68502	10.2518	9.91467	2.74288	2.97845	0.0814745
AGCTGCGCAAGATGACGGCATTCAAGGCTCGTCCGAATCCATTTAAATAGTGCTCGACGGAACCAATCG	CG14782-RA,CG14782-RB	FBgn0025381	rush		6.07085	13.8208	11.5298	10.4738	11.5298	1.92607	7.94798	10.1086	8.10804	8.72153	8.10804	2.25351	1.75228	0.0819862
AGCTCAATATGACCAGCTTGGCGGAACATCACAGGTTTCTGACGAGGGAGTTGCACCCGTTACAT	CG14643-RA,CG14643-RB	FBgn0037225	TwdlG		10.6577	7.3864	12.787	10.277	10.6577	2.66349	5.95401	7.99065	7.20491	7.04986	7.20491	1.3703	3.22718	0.0821826
ACCAACGAACAAGCAAACGAAAAATGTGCATTATAATCTAAAAACGTGAGGAACCATGTCATTTAAATT	CG1395-RA,CG1395-RB	FBgn0003525	stg		11.421	10.3122	9.85542	10.5295	10.3122	2.86039	6.82474	7.68544	6.77253	7.09423	6.82474	0.994208	3.4353	0.0823086
CCAACCCAAAAGCAACCCCTGATCCTCAACGATTCAACTCAAGAGCTGTTTTTATTATAAATATTTCAA	CG10741-RB,CG10741-RA	FBgn0036373	CG10741		6.71087	11.4832	6.47022	8.22141	6.71087	0.844418	6.54077	13.7683	10.0103	10.1065	10.0103	2.7422	-1.88505	0.0825909
TTTCGCCACTCCACATGATATCTAAGCTAGGATTGACTTTTGATATCAAAAACACATTCCGTCCACCTT	CG6583-RA	FBgn0032420	CG6583		10.6445	6.13253	11.4554	9.41081	10.6445	2.67295	6.35137	9.80446	7.20491	7.78691	7.20491	1.3703	1.62389	0.0829884
CGCTCGATCTTCTTCGGCCAGATTGTGTACGAGTTCTACGGAGAGGGCAGGACCATTCAGCGAATG	CG6379-RA	FBgn0029693	CG6379		7.8747	8.32329	6.20007	7.46602	7.8747	2.0458	5.4159	11.1126	5.50234	7.34363	5.50234	0.312844	0.122393	0.0829884
TGCCTCCCGACTGATGGCTCAAATCTGCAAGAACTTCAATACCCTAACCAACAATCTGCAAACCCGTGT	CG32211-RA,CG32211-RB	FBgn0010417	Taf6		7.64908	6.72189	6.53367	6.96821	6.72189	0.853163	8.57018	10.7311	10.0146	9.77195	10.0146	2.74189	-2.80374	0.0829884
GGACTTCATCCAACAAAGACACCACAAAAAAGACGTATTAAGCACGCTAAGCTATTTTAATGAAGCCGC	CG11988-RC,CG11988-RD,CG11988-RA,CG11988-RB,CG11988-RE	FBgn0002932	neur		10.4849	9.12606	5.56371	8.39154	9.12606	2.85944	12.7061	13.5055	12.325	12.8455	12.7061	1.2622	-4.45398	0.0829884
CAATGGAAGGAAGGAAAGCCAGAGTATCACGAAAAAGTATTTCTAAATTAAAGCTGATATGCGTCGGTG	CG3201-RA,CG3201-RB	FBgn0004687	Mlc-c		6.69272	5.69581	9.52434	7.30429	6.69272	0.830119	7.10172	9.96767	11.6286	9.566	9.96767	2.74396	-2.26171	0.0834621
TCTTTTCGAATTTCTCGTGGAAAACGCCAACATGGGTTTCGCTACTCTCTGGTACTCGCATCCCC	CG8495-RA,CG8495-RB	FBgn0261599	RpS29		10.9929	9.73241	10.145	10.2901	10.145	2.91768	13.6597	13.6118	13.5282	13.5999	13.6118	0.838036	-3.30977	0.0834621
ACGGCGAGTCGATTGCATTTACACGACGCTCTCCAAATCCCATTTTAAAATGCGCTAGACCCTGTAAAT	CG12190-RA	FBgn0034763	RYBP		12.222	13.8675	10.395	12.1615	12.222	1.37435	8.00609	14.5844	13.9814	12.1906	13.9814	0.698374	-0.0291092	0.0835062
AGCAAGCGATTGGATTACTCCAGCAAGCGTAACGACTACAGCAGTTCTTCTGGATCCAAGCGTGGCG	CG6995-RA,CG6995-RB,CG6995-RC,CG6995-RD	FBgn0039229	Saf-B		13.1606	13.8615	14.3657	13.7959	13.8615	0.82866	11.2448	10.6297	14.3483	12.0743	11.2448	2.14839	1.72167	0.0847199
TGCCTTCGTTTATCCACTTTGCGTTTAGCTGCTAGTTACTGTTTTAATAAAAAGCCAGGCAACAT	CG5012-RA	FBgn0011787	mRpL12	V	10.5242	10.0498	9.71091	10.095	10.0498	2.94243	6.21885	6.72189	6.59572	6.51215	6.59572	0.788355	3.58282	0.0849253
CCAGTTCCGAAGGCCTGGACACAAGTCACATGGCAGATTCGTCCGGTGGAGGCAATTATAATTTCCACA	CG5005-RA	FBgn0022740	HLH54F		7.7172	6.31395	12.5275	8.85289	7.7172	1.87419	13.466	9.01874	11.0643	11.183	11.0643	2.2777	-2.33013	0.0849253
CCGAGAAACTCGTACCTAAAAAGCAGTTGCAGTGTTTGCCAATTGATTCAACACCACGGCTAAAGTTGC	CG3738-RA	FBgn0010314	Cks30A		10.206	10.5797	10.1403	10.3087	10.206	2.89895	6.75669	5.99028	7.02125	6.58941	6.75669	0.931106	3.71925	0.0849939
AGCCCGTGCACTTGTTAGACGAGGGAGCGTTAAAGGCCCAACTGACTCATACAGTAACCGAATTCGATA	CG8257-RA,CG8257-RB	FBgn0033900	CG8257		15.0015	6.31395	6.43041	9.24862	6.43041	0.630984	9.54666	10.6206	7.81251	9.32658	9.54666	2.68608	-0.0779693	0.085358
ATCTCAAACAAGAGCTGAACGTCAAGTCACGCTTTACCCCAGTGGTCAATGGAACGAGCGTTCCC	CG8104-RA,CG8104-RD,CG8104-RB,CG8104-RC	FBgn0036059	nudE		6.11383	6.99814	13.6118	8.90792	6.99814	1.0917	10.2711	11.1742	8.669	10.0381	10.2711	2.6821	-1.13016	0.085358
CTCGGAGAACAGCTACAGCGCCTCACAGTTCCACTCCCAAGGACTTCCATTGCCGCAACAGGCTC	CG9411-RA	FBgn0030569	CG9411		9.04576	6.3958	6.54751	7.32969	6.54751	0.718958	9.7244	11.0851	6.59572	9.13508	9.7244	2.71966	-1.80539	0.085358
CAGAAACCAACCACAGACTTATTAAGATGCCATACTTAAGTGCTTTAAACATGGCCCATACAGCTTATC	CG4239-RA,CG4239-RC,CG4239-RB,CG4239-RD	FBgn0030745	CG4239		7.10172	9.60145	9.57543	8.75953	9.57543	2.97815	6.19206	6.14608	10.8869	7.74169	6.19206	0.432343	1.01785	0.0868597
TAACTCCTTCTCAACAAATTGATCGTTTACTTCGTCCAGGTTCAACGTACTTCAATCTCAATCCGTTTG	CG10375-RA	FBgn0039116	CG10375		10.6364	10.6088	5.76443	9.0032	10.6088	2.69796	12.5127	7.20995	7.02125	8.91462	7.20995	1.37544	0.0885745	0.0871175
TGCGCTCGAAGATCCAGCTTCAGTCCATGTTACTAATGAACCTGGAGTCGAGACCCGTTGTGTTCGAGG	CG8728-RA	FBgn0033235	CG8728		6.88613	11.3029	13.7198	10.6363	11.3029	2.12275	8.71163	7.94393	5.58747	7.41434	7.94393	2.11256	3.22192	0.0871387
ACAGCCCGAAGAGAAACCAATACTACATGGATCGTAATACAAATGCCGTAGCACCGGAAAGTGACTCCG	CG4322-RA,CG4322-RB,CG4322-RC,CG4322-RD,CG4322-RE,CG4322-RF	FBgn0025631	moody		11.6362	6.7995	13.0004	10.4787	11.6362	1.83469	9.84154	8.28144	5.89476	8.00591	8.28144	2.37534	2.47278	0.0876241
GCTACTCCGGCTATTTGACCGTGGACCCTGGCTTCAAATCCAACATGTTCTTCTGGTACTTCCCCGC	CG4572-RA,CG4572-RB,CG4572-RD	FBgn0038738	CG4572		10.5282	6.91661	6.06461	7.83647	6.91661	1.01708	12.6224	10.1606	9.83434	10.8724	10.1606	2.71702	-3.03597	0.0876241
CGTCCGTTTGCACAGTGTAATTACGGAAAACTAACTTTTGGCTTACATACAAAGTGGGAAGTAAA	CG34424-RA	FBgn0085453	CG34424		9.61854	9.68502	8.40423	9.23593	9.61854	2.98237	13.1498	13.8441	12.6713	13.2217	13.1498	1.04265	-3.98581	0.0876241
CCCTGATCGCCAAGTACAAGACCTTCGACTATCCCGACGATGACATCACCCGCAACTACATCCAGTGC	CG2297-RA,CG2297-RB	FBgn0033268	Obp44a	V	10.1813	13.4055	7.4884	10.3584	10.1813	2.90681	6.7995	6.70715	6.77253	6.75973	6.77253	0.945641	3.59868	0.0882256
GCCCTGGTTGCCTAAGTTCTTGATTCGCTAGTTGGTAGTTTGTTTTCAAGTCTTGCGGGGTCCTACATT	CG13389-RA,CG13389-RB	FBgn0010265	RpS13		11.7132	12.4842	12.8074	12.335	12.4842	1.21516	13.8615	14.0337	14.1811	14.0254	14.0337	0.682112	-1.69046	0.0890801
ATCATCCGTCACGGAATTCGCGCTATACTCGGTACCCTGCCTACGGATGAGCAAGGCAAAGATGC	CG4904-RA	FBgn0250843	Prosalpha6		13.9814	12.2981	13.4127	13.2308	13.4127	0.86976	10.6832	10.2879	10.2186	10.3965	10.2879	2.6757	2.83423	0.089241
TACCGAGGGCCAGATCTACGTCGATCGTCAGCTGCACAACAGACAGATCTACCCACCAGTCAACG	CG17369-RB,CG17369-RA,CG17369-RC	FBgn0005671	Vha55		7.30169	13.9596	12.2388	11.1667	12.2388	1.36315	8.9929	6.16999	9.36735	8.17674	8.9929	2.59026	2.98995	0.0895284
TGCTGGCTGACGACAACTTCTCCTCCATCGTGTCTGCCGTTGAAGAAGGTCGCGCTATCTACAACAAC	CG3725-RE,CG3725-RB,CG3725-RA,CG3725-RG,CG3725-RD,CG3725-RC,CG3725-RH,CG3725-RF	FBgn0263006	Ca-P60A		13.9912	6.16848	6.73574	8.96515	6.73574	0.86422	9.91971	11.0146	8.82635	9.92022	9.91971	2.74312	-0.955075	0.0895491
GCCGCCTCTCTATATCTTTGCACACTTCTCACTTCAAACCCTCGTATCTCTATCTCGCGTGCAAGTCGT	CG10719-RA,CG10719-RB,CG10719-RC	FBgn0010300	brat		12.2094	12.657	10.8516	11.906	12.2094	1.38293	13.9337	14.0236	13.6597	13.8723	13.9337	0.71398	-1.96637	0.0895491
CGTGGTTCTCAAAGGGAACAATGGCCCCATCTATGGACCCGAGATGCTAGAGAACTTTTGCCTGGTTGC	CG6954-RB,CG6954-RC,CG6954-RD,CG6954-RE,CG6954-RF	FBgn0039000	CG6954		13.7903	13.7198	14.6196	14.0432	13.7903	0.831512	10.932	11.4473	11.2634	11.2142	11.2634	2.13412	2.82901	0.0899837
ACGAATTTAGCAAATTTTAAAGAACACTCTGTCTGCAGTCATTTAGATTACGGATGAGAGACTCCAAAT	CG18030-RA	FBgn0039778	Jon99Fi		8.57018	10.0613	6.65942	8.43031	8.57018	2.60648	11.9667	10.9184	12.0673	11.6508	11.9667	1.63564	-3.22053	0.0899837
GCATTGAGTACCATGTGGAGCACGCTATGGACTATGTGCAGACGGCAACTCAGGACACCAAGAAGGC	CG31136-RA,CG31136-RB	FBgn0013343	Syx1A		12.5127	13.7683	14.6482	13.6431	13.7683	0.832574	11.2018	11.5474	10.4586	11.0693	11.2018	2.18087	2.57378	0.0911072
CGCGTTACCCTGATGGAGATCCCCAAGAAGCGTGAGATCCGTAACAAGAACCTTTTCCATGTGGCCGAT	CG4878-RB,CG4878-RA	FBgn0034237	eIF3-S9	V	14.012	13.1325	11.0146	12.7197	13.1325	0.939874	7.54681	9.96229	10.5307	9.34661	9.96229	2.74401	3.37312	0.0926538
GGCACTGGGCTATTTGAGATCTATGGGTCCCTATGCCCTCCGGAAAATTCCCTTTGTCGGCTATGTGGT	CG11076-RB,CG11076-RA,CG11076-RC	FBgn0039929	CG11076		12.8374	13.9722	13.225	13.3449	13.225	0.912199	13.7903	9.84845	10.0699	11.2362	10.0699	2.73561	2.10864	0.0926538
TCTGGTGCTTGGTGGAGTGGATAAGACTGGACCCCACATCTATTCCATTCACCCACATGGAAGTTCGGA	CG3329-RA	FBgn0023174	Prosbeta2		5.94955	7.75791	6.64657	6.78468	6.64657	0.794277	9.74807	11.093	9.25202	10.031	9.74807	2.72363	-3.24635	0.0926538
CACATTACATTAATCGTATGCTGTGCCCCTAACATCGCATAATAAACATCATTCATTCATTGCCAGCAT	CG10293-RA,CG10293-RD,CG10293-RF	FBgn0264491	how		9.93462	10.2347	7.8747	9.348	9.93462	2.96577	6.32661	7.4755	6.59572	6.79928	6.59572	0.788355	2.54872	0.0938763
CCTGGCAGGCACAAAAGTCCACCGGAAACCCAGAAAGCTAAATGAAATGAAACACTGTGACGCCCC	CG14442-RA,CG14442-RB,CG14442-RC,CG14442-RE	FBgn0029893	CG14442		10.1403	9.98936	10.4459	10.1918	10.1403	2.91903	13.4127	13.4549	13.7126	13.5268	13.4549	0.906323	-3.33491	0.0948413
GGACGAAGACAGCGACAATGAGACGCACTAGTTCGTTTGTGTGCCAGTGAATCTAATTCTGGGCCTCAT	CG1519-RA	FBgn0023175	Prosalpha7		9.0021	5.93512	11.093	8.67673	9.0021	2.81112	13.52	12.411	11.8101	12.5803	12.411	1.41269	-3.90361	0.0949119
GGTGATGTACCACGAGCCGGCCTTTTGGTGTTCCATCTCCTACTATGAGCTAAATACGCGTGTCGGC	CG2262-RA,CG2262-RB	FBgn0025800	Smox	V	13.1988	13.0573	14.17	13.4753	13.1988	0.919625	10.0787	10.9397	10.0527	10.357	10.0787	2.73425	3.11832	0.0953899
GAGCCAGAGGAACCAGTACCAACAGAACCAGCAGTATCCCCAAGTGGCACGACAGTTTGCCGAGC	CG13046-RB	FBgn0036595	CG13046		6.48685	11.7288	10.7631	9.6596	10.7631	2.58398	7.87226	7.46075	6.59572	7.30958	7.46075	1.63298	2.35002	0.0956213
GCTGTACGAAAACCACAAGGACGAGTCTATGCTGCGACGTGTGATCAAGCCGCTAGAAGGTCTGCTG	CG3333-RA,CG3333-RB,CG3333-RC,CG3333-RF	FBgn0259937	Nop60B	V	13.1275	13.1606	15.0015	13.7632	13.1606	0.93107	7.92776	10.0444	11.5022	9.8248	10.0444	2.73902	3.93838	0.0965847
TACCTGCACTTTGTGCGCAAATACAGCCGTTTCGAGAAGCGTCACCGCAACATGAGCGTCCACTG	CG8857-RB,CG8857-RC	FBgn0033699	RpS11		13.3371	12.4191	14.4377	13.398	13.3371	0.884588	14.4706	13.8615	14.6482	14.3268	14.4706	0.574203	-0.928799	0.0967426
ACTCCACTCCCAAGAAAATCAAGCACAAGAGGAAGAAGGTCAAGCTAGCTGTCCTGAAATACTACAAGG	CG5271-RA	FBgn0003942	RpS27A		11.8787	8.07739	13.2805	11.0789	11.8787	1.63245	13.6916	13.8132	14.17	13.8916	13.8132	0.756697	-2.81272	0.0967426
GCCGACGACAACAAATTTGGATTCATCGTGATGGATGGTAACGGAGCGCTATTCGGTACCCTTCAGGGC	CG5605-RC,CG5605-RB,CG5605-RE,CG5605-RF,CG5605-RA,CG5605-RG,CG5605-RH,CG5605-RI	FBgn0036974	eRF1		7.89394	6.68697	7.24009	7.27367	7.24009	1.33462	10.4019	10.4068	10.8427	10.5505	10.4068	2.62417	-3.27679	0.0967426
CGGCCATACCGCAGATACCCCAAATACCACAATTTCCCGGATTCCCTCAATTTCCCGGCTTTCCC	CG12723-RA	FBgn0030459	CG12723		7.53071	7.99065	14.7249	10.0821	7.99065	2.16393	5.34419	5.64323	9.80446	6.93063	5.64323	0.312844	3.15147	0.0969406
GGCCCCCACACTCCTTAAGTCAAGCATGACGACGGCCCTGTACTTCAGCATTTACGATAAGCTCAAGCA	CG6608-RB,CG6608-RA	FBgn0037852	Tpc1		8.39041	12.375	12.4764	11.0806	12.375	1.2774	9.65701	9.24552	6.45064	8.45106	9.24552	2.62935	2.62954	0.0977517
ACACACAATGGGTCAAGACGCAACAGAGCCCAATCAAAAACAATTTTTGCGGTGCATGAATGAGCAAAA	CG7546-RA,CG7546-RB,CG7546-RC,CG7546-RD,CG7546-RE,CG7546-RF,CG7546-RG,CG7546-RH	FBgn0035793	CG7546		9.86545	5.51674	11.7577	9.04662	9.86545	2.97588	7.34626	6.58027	6.45064	6.79239	6.58027	0.77507	2.25423	0.0977517
CCGATTGGTTGGCATTTGTCCAGCCTCAGACACGCCTGGAATATTACGGCGGAGGAATTTCGTTTGTCT	CG11137-RA	FBgn0037199	CG11137		6.28756	9.2222	9.61082	8.37353	9.2222	2.89331	6.10723	6.43041	5.89476	6.14413	6.10723	0.338381	2.22939	0.0977517
GGGGCCGGATGGTAAGGCGCAGAAGGTCAATTACTACTTCATCAACTACAAGACCTTCGTGAACGTGGT	CG10415-RA	FBgn0015828	TfIIEalpha		13.1136	10.0672	6.23905	9.80664	10.0672	2.93828	10.1606	6.07257	6.77253	7.66857	6.77253	0.945641	2.13807	0.0977517
TCGCGATGAAAAGCAGATTGATGTGGAGACTGTGGCAGATCGCAACGCCGAGTACGACCAGTTTCTAGA	CG4254-RA	FBgn0011726	tsr		12.591	9.39817	8.59265	10.1939	9.39817	2.94516	12.7992	13.7487	12.0356	12.8612	12.7992	1.21442	-2.66721	0.0977517
TAGATCCTGGCTAAAATCGACGCTGTACATATATAGAATTGTTGGCTTTATTATAACTGTTCATTTATT	CG1252-RA	FBgn0004782	Ccp84Ab		10.5413	8.59265	9.72794	9.62063	9.72794	2.98553	13.358	13.1174	12.2324	12.9026	13.1174	1.05776	-3.28195	0.0977517
TAAGACTCCTTGTGGTGAGGGTTCCAAGACCTGGGATCGCTTCCAGATGAGAATCCACAAGCGCA	CG15693-RA	FBgn0019936	RpS20		12.7826	13.0792	12.7061	12.856	12.7826	1.07038	14.1205	12.9417	14.3879	13.8167	14.1205	0.656864	-0.960752	0.0982094
GACAGCGCCTTTGGATTCTCGGGCATGGAAATTGAGACTATGGTGCGCTATAAGCTGCCCGTCAC	CG11208-RA	FBgn0034488	CG11208		13.8675	10.7739	11.5892	12.0769	11.5892	1.87491	8.02439	8.35061	12.5851	9.65337	8.35061	2.41457	2.42351	0.0989606
GGTACATAAGTGGGCACTGGAGAGTACCTCTCGGGAAACGCGTCTCACCTACTTCCTGCTGACCAAC	CG10805-RA	FBgn0086451	l(2)k09022	V	8.00609	6.70715	12.2024	8.97187	8.00609	2.179	5.66872	5.56371	10.6206	7.28434	5.66872	0.312844	1.68753	0.0989606
CCCAAGGATAAGAGTGCACACTGGGAAAACACTTGCATTTATGCATCCACTCCTCATCCACTTCCCCGT	CG8280-RA,CG8280-RC	FBgn0000556	Ef1alpha48D		12.0976	13.3112	14.6059	13.3382	13.3112	0.890372	14.4377	13.1563	14.5504	14.0481	14.4377	0.580907	-0.709894	0.0989606
TGCGCTAAGTGGATCTAAATCTTTGTTGTCAAACGAACGATGGAAGTAGTTAATAAAACAGCTTTAATT	CG12400-RA,CG12400-RB	FBgn0031505	CG12400		10.1842	10.1288	9.07573	9.79624	10.1288	2.92227	13.9263	13.384	6.17844	11.1629	13.384	0.937522	-1.36667	0.0989606
CGTTCTTAAGCCATGCATTTCGTAGCCAATAAAATACTTTCACCTCAACGAGCGTGAACAATGTCGACG	CG10130-RA	FBgn0010638	Sec61beta		10.7631	6.50388	8.2215	8.49617	8.2215	2.37006	11.4832	13.1017	8.06493	10.8833	11.4832	1.96073	-2.3871	0.0989606
TGCTCCTACTCCTACTCCCTAATCCTCTAGCGTTCTACCATACACACAGCCATGATACAGAACCCGAAA	CG5170-RD,CG5170-RF,CG5170-RE,CG5170-RA,CG5170-RB,CG5170-RG	FBgn0027835	Dp1		9.74282	6.03163	12.725	9.49982	9.74282	2.98516	13.107	14.6825	13.0634	13.6176	13.107	1.06262	-4.11781	0.0989606
GTTATACACTTGGTATGTATGTACACACATAAATTAGTGCAGTAAATACGAGACGGTATACCTGC	CG14786-RA	FBgn0027794	CG14786		9.23702	9.51036	8.58465	9.11068	9.23702	2.89821	12.6153	12.601	12.1143	12.4435	12.601	1.31616	-3.33285	0.0994041
CACGAGGGACACAAGCAAAGTGAACTTTTCCAGCGTATCAGTGACAAGGTTTATATCAAAAGAGAACAT	CG12690-RA,CG12690-RB,CG12690-RD,CG12690-RC	FBgn0029504	CHES-1-like		6.53554	9.7244	8.8927	8.38421	8.8927	2.76515	5.4953	6.35137	5.95692	5.93453	5.95692	0.312844	2.44968	0.0998439
CCGATGAGGATTGCAACCGTATCATGGATGTGCTCCACACTCTTTAAGTGAATCGCTGGCATGTCCATC	CG18543-RA	FBgn0010431	mtrm		12.636	13.2805	11.4126	12.443	12.636	1.13737	9.56428	10.0787	9.46674	9.70324	9.56428	2.68957	2.73981	0.10036
CGTAGATACCCGCATCACATCCGAGATAATACCATCCCCCAGTGACGTCACAAGTCGGGCACTACGC	CG42610-RE,CG42610-RD,CG32030-RA,CG42610-RF,CG42610-RG,CG42610-RH,CG42610-RI,CG42610-RJ	FBgn0261259	Fhos		13.5397	14.9308	12.7588	13.7431	13.5397	0.851142	11.5379	10.6399	10.8619	11.0132	10.8619	2.39855	2.72989	0.10036
ACGCAAGAATAACAACCCTAACCGTACATCATAATCCCCCAAACCAATTCCAGAACCCATCCCAACTTT	CG44086-RD,CG44086-RE,CG44086-RF,CG44086-RH,CG44086-RI	FBgn0264895	RapGAP1		11.2989	11.3302	5.68311	9.43739	11.2989	2.12623	13.2551	8.06911	7.02125	9.44848	8.06911	2.22199	-0.0110872	0.10036
AGTCAACGACGTGCTGATCAAGTGCTGCAAGGATAATGGCTTCGATGGACTCGTCCTGGAGGTGTG	CG8460-RA	FBgn0031996	CG8460		7.03409	13.6916	6.62669	9.11746	7.03409	1.12577	10.1321	13.784	9.82062	11.2456	10.1321	2.7239	-2.12809	0.10036
CCGCCCCGTCATCGTGAAGGCCAAGTACTTCTCTAAGAAGGCTGAGGACAAGATCAAGAAGGCCG	CG15442-RC,CG15442-RA	FBgn0261606	RpL27A		10.9369	11.7836	12.5067	11.7424	11.7836	1.71051	13.4419	14.5504	13.7577	13.9167	13.7577	0.777969	-2.17426	0.10036
TCCTCGCTCTCCTCAGCTGAATCGCACTCCACTGGTCCTCGATGAGGTTCGTTCGCTTAATATGGATGA	CG10364-RA	FBgn0027949	msb1l		13.7198	8.20544	13.8355	11.9203	13.7198	0.835279	14.7529	15.2358	7.60651	12.5317	14.7529	0.52171	-0.611491	0.100525
TGAATGCAATAAAGAATGTGCACACAGTTGTCATGCTTTCCTTGACTATCATATACCCCATCACACAAA	CG6948-RA,CG6948-RB,CG6948-RC,CG6948-RD	FBgn0024814	Clc		11.1337	9.46977	9.04576	9.88309	9.46977	2.9613	5.94955	6.32146	7.4755	6.58217	6.32146	0.553699	3.30092	0.101598
AACAAGCAGATCGTCAGAGATAGTCTTTTCGATTCAAAGAGAAGTTTACTTTTTACAGGCGGAGAATCC	CG12134-RA,CG12134-RB	FBgn0033471	CG12134		5.46328	7.87922	10.9285	8.09034	7.87922	2.05056	12.4191	11.075	6.07456	9.85622	11.075	2.27063	-1.76588	0.101598
GGAGCAATCAGTTGATGAACCACGAAACACCAGTTATTTATTCATAGTTTCGCGATAAGCATTAAATAA	CG10219-RA	FBgn0039112	CG10219		9.73737	10.5347	8.31245	9.52817	9.73737	2.98532	6.26864	6.53179	10.3237	7.70805	6.53179	0.733699	1.82012	0.101746
CCTGCGCAAGTACCGACTGCAGAATATCGAGCACAAATACCAGTCCGAGGAACAAGCTGCCGTCC	CG4400-RA	FBgn0030434	CG4400		7.92313	7.17367	6.13882	7.07854	7.17367	1.26481	10.2647	10.8015	6.07456	9.04692	10.2647	2.68447	-1.96838	0.101746
GCGCGACCCAGTACCAATTTCAGTGATCCCGACCGGGTGCTGAACGAAGCCAAGATTATGAAGAATCTT	CG10895-RA,CG10895-RB,CG10895-RC,CG10895-RD	FBgn0019686	lok		7.95929	6.75669	6.68894	7.13497	6.75669	0.881107	9.74282	10.7115	9.57809	10.0108	9.74282	2.72277	-2.87583	0.101746
GGTGGATCGTACATTGGCTCCCAGTCGATGAAGAAGATCGTGGAGATCAATCAGTTCATGCTGGGCACC	CG12323-RB,CG12323-RA	FBgn0029134	Prosbeta5		7.15709	6.34757	6.5647	6.68979	6.5647	0.731926	9.44597	8.97341	11.2371	9.88548	9.44597	2.66609	-3.19569	0.101746
GCACTTCCGCGACTACATGGAGGATCCTTCCAATATGGTATTGTAAGCGGACAGAAACGACCCATCACA	CG5261-RB,CG5261-RA,CG5261-RC,CG5261-RD,CG5261-RE,CG5261-RF	FBgn0031912	CG5261		11.8039	11.2692	11.363	11.4787	11.363	2.0704	13.9912	8.15298	7.52371	9.88931	8.15298	2.28814	1.58937	0.101773
CCATCCACCAGTTTAGTGCCTTAGAGATGCGCCTCTCGAATACCACAAATTTTAACCGCGAATCAGCGT	CG8121-RA,CG8121-RC,CG8121-RB	FBgn0037680	CG8121		8.26644	9.24552	8.24173	8.58456	8.26644	2.40528	5.7424	5.56371	9.9491	7.08507	5.7424	0.312844	1.49949	0.101773
CTCGGGTCTGCTCACCAACACAGAGTACACCACCGGTCAGATCATGGATCTCTCCGAGAAGCTGG	CG14884-RA,CG14884-RB	FBgn0027053	CSN5		10.1321	11.6007	9.94457	10.5591	10.1321	2.92135	12.0476	13.3247	13.3321	12.9015	13.3247	0.96366	-2.34238	0.102499
CAGCAGCAAATTGAGGAGCTGGGATGGAACGAAAAGCTAGAGGACCTTGGACAGCAGACGCAAGT	CG11527-RA,CG11527-RB	FBgn0011722	Tig		11.16	12.5067	12.657	12.1079	12.5067	1.20304	9.46977	9.49516	5.54407	8.16967	9.46977	2.67078	3.93822	0.102634
GCTCCACGCTCCTTTTCTACAGATAAACCCTTCCATTTATGTTGGTCCCTTGCTCTAGTCTAGCGAAAT	CG7874-RA	FBgn0030999	Mur18B		11.4263	14.0541	14.5504	13.3436	14.0541	0.823307	11.2571	12.3195	14.1597	12.5788	12.3195	1.45849	0.764823	0.102634
TTGGCTCAATGCTCAGCTACTCTGCGTTGGATCAGCAGTCCATGCAGAACCTACTCACGCACGTG	CG6363-RA,CG6363-RB	FBgn0027378	MRG15		8.73607	11.1086	7.9389	9.2612	8.73607	2.69325	11.1697	11.9925	12.2647	11.809	11.9925	1.62184	-2.54777	0.102634
GCAGAGCCTGAGCGACATTCTGCCTTTCGACATCAGTCCTCCCGGACACATAGTCGATGATTTCTGCAT	CG6005-RA	FBgn0038672	CG6005		6.23905	9.18566	11.7719	9.06554	9.18566	2.88087	6.13253	6.61718	6.17844	6.30938	6.17844	0.418353	2.75616	0.102635
CAGTCCCGACTCCCACGTAACCTTCGTCATGTCCAATGCCCTAATCCGCAACAAGGGTGAGAGTC	CG16865-RA,CG16865-RB	FBgn0028919	CG16865		9.18566	8.77882	12.222	10.0622	9.18566	2.88087	10.5142	5.2956	6.17844	7.32941	6.17844	0.418353	2.73275	0.102635
TGATTCAGTCGTTAGCGGTGATCGATCTGGTGAACAACTAGCACAGGATTTAAAATGGATAACAT	CG9073-RA	FBgn0010423	TpnC47D		7.16244	9.9491	6.01658	7.70937	7.16244	1.25323	5.51674	7.47972	5.82623	6.27423	5.82623	0.312844	1.43514	0.102635
GCAGGCCATTACAGTGTGTTACAGCTTAAATTTAAGTAAAAAGTGGAAACGAAATAAAGTTACCCGT	CG2249-RA,CG2249-RB,CG2249-RC,CG2249-RD	FBgn0040773	CoVIIc		6.09076	6.82474	8.6001	7.17187	6.82474	0.937342	9.81225	12.063	5.68311	9.18613	9.81225	2.73319	-2.01427	0.102635
TTGGGCGACATCCACTATGAACCAGATGTGCAGGAGATGTACGAAAACCTTATCGATCCGGCCTTTGCC	CG17636-RB,CG17636-RC,CG17636-RA	FBgn0025837	CG17636		8.64211	7.61769	9.70402	8.65461	8.64211	2.64573	5.70648	11.164	5.89476	7.58843	5.89476	0.312844	1.06618	0.102838
CCCATCCTCTTCTTGCCCAGATGATCTGGTTTCTGGTCCCTCATTTCGCAGCTATCATTCCCAGGCAC	CG14767-RA,CG14767-RC,CG14767-RB	FBgn0040777	CG14767		6.12822	12.9127	6.27968	8.44019	6.27968	0.515325	9.00517	9.7244	8.30396	9.01118	9.00517	2.5921	-0.57099	0.102838
GCCCAATAGCATACGCCAGTCCTTTCGGTATGGCAAGCACAGTTTCAAGGGTGAAACGGATCCTTTGGT	CG7840-RA	FBgn0032014	CG7840		7.54216	6.27686	6.38546	6.73483	6.38546	0.597052	8.21295	9.1475	11.0539	9.47146	9.1475	2.61347	-2.73664	0.102939
GGCCATACAATACTTCCCCCGGTTTTACGATGAAGTTTCCAAGCTAACGAAGGAGGATCCCGCGGGTCA	CG4972-RA	FBgn0032217	CG4972		8.95213	12.6637	11.9925	11.2028	11.9925	1.54187	10.6445	8.71163	8.91016	9.4221	8.91016	2.57757	1.78067	0.103325
ACCCACAATCCTGCATCCCATCCCTCTCATTCACCTAACCAATCCACACACATTGTAATGGAAGGCACA	CG2212-RA,CG2212-RB,CG2212-RC	FBgn0003656	sws		6.25053	7.05923	12.0476	8.45246	7.05923	1.15001	10.0988	9.51036	10.2347	9.94796	10.0988	2.73074	-1.4955	0.103325
ACACACACAACAATATCCCCAAGATGTCTGCCACTAAGGTGAACCATTTGATCGGAGCGACTACGCG	CG13315-RA,CG13315-RB	FBgn0040827	CG13315		9.1475	13.0312	12.4461	11.5416	12.4461	1.23628	13.8861	13.9154	14.7249	14.1755	13.9154	0.720147	-2.63393	0.103325
GGCGGCTTTGGCGGTGGTCCTTATGGCGGCGGTTTCGGAGGTGGTCCATACGGCGGGGGATTCGGTAAT	CG7294-RA	FBgn0032284	CG7294		8.14819	7.97366	8.4805	8.20078	8.14819	2.3092	15.1572	7.57635	11.3389	11.3575	11.3389	2.07496	-3.1567	0.103325
TTCGAGGTTCCTTTACACCCTTGTCGTACAGGATAAAGAAAAGGCTGACAAAATTAAGCAGTCTT	CG18001-RB,CG18001-RA	FBgn0040007	RpL38		10.2647	8.75596	12.0673	10.3627	10.2647	2.87867	13.1017	14.6482	13.3736	13.7079	13.3736	0.942077	-3.3452	0.103325
CCGGTACTCTCGCTTTACGATCCACGGAACCCTAGAATTATATGTTCTGCGAACACCTGGATCTCGCGA	CG1740-RB,CG1740-RC,CG1740-RE	FBgn0031145	Ntf-2		11.9129	12.8428	13.739	12.8316	12.8428	1.04536	7.85958	11.1337	9.84845	9.61392	9.84845	2.73755	3.21763	0.103958
TAACCTTACCCCCAGATGAAACGAGAGAAAATTCGCAAAAAAAGGAAAAATGCCACAAAAATATCAAAA	CG11347-RD,CG11347-RB,CG11347-RA,CG11347-RE,CG11347-RF,CG11347-RG,CG11347-RH	FBgn0035542	DOR		9.13267	9.79027	7.92313	8.94869	9.13267	2.86188	5.9919	6.99218	6.17844	6.38751	6.17844	0.418353	2.56118	0.103958
CGAAAATCAACGGGGAAAGCTTCTCGACGATGTTGGGAAAAGTGCTGGACAAAGGACCAACGCTGTTCT	CG5149-RA	FBgn0031904	CG5149		8.9929	10.9898	11.1126	10.3651	10.9898	2.39776	7.80785	8.9929	7.02125	7.94067	7.80785	1.98322	2.42443	0.103958
CCGGTGCGAAGACGGATTTTCAAAGGTATTCCTGTCGGACTGTGTTGCCGCGATTAGCAACTCGTGG	CG7824-RA,CG7824-RC	FBgn0039711	CG7824		12.83	7.77134	11.4963	10.6992	11.4963	1.955	8.33209	9.92585	7.02125	8.42639	8.33209	2.4046	2.27281	0.103958
ACACCATCCTGGAGAAGGAGTACGCCAATGCTGTAGAAAATGTGCACAAGCGATTCGTCAGCACCG	CG1715-RA	FBgn0010808	l(3)03670		11.0211	14.1123	13.3902	12.8412	13.3902	0.873863	12.5322	10.7049	9.9824	11.0732	10.7049	2.47913	1.76806	0.103958
TCAGTTCTCCGAGGTTACCTCCCTCAAGAGGAAGTATCCCCACCTGAAAGTTTTGTTGAGTGTGGGCGG	CG4475-RA,CG4475-RC,CG4475-RB	FBgn0020415	Idgf2		5.56063	11.6742	12.9794	10.0714	11.6742	1.80233	9.51036	8.53783	6.89195	8.31338	8.53783	2.49404	1.75803	0.10401
GGGCGTGGAGCACATTTTCAACAGCAAGACCCTCAAAGATCAGTACGGCAATTATCCTGCGTGGTTCAA	CG15019-RA,CG15019-RB	FBgn0035541	CG15019		9.36735	9.77861	8.17149	9.10582	9.36735	2.93721	12.1285	13.269	12.6416	12.6797	12.6416	1.29535	-3.57387	0.10401
CCCGCTTCTCACTGACACTTCCCGTAAACTCGGCAAACGAACCAGAACTAGATCCTAAGATGCCCGCTG	CG3496-RA	FBgn0003977	vir		9.84845	10.4319	11.1215	10.4673	10.4319	2.80527	13.5881	12.9346	13.4222	13.315	13.4222	0.920709	-2.84767	0.105695
CCTCCAGGCAAATCAAATTCACACCTACGGCTGAATCATCCAAAAAGTCTAGCTTTGTAAAGAAG	CG14286-RA	FBgn0038673	CG14286		5.34419	9.85542	9.75906	8.31956	9.75906	2.98457	12.285	13.5533	12.9854	12.9412	12.9854	1.12092	-4.62167	0.105727
TGAGACCTTCCATCTTGTTAATCAATACAATCGCCCTGTAAATGACTAAATCATAAACCAGTAAACGTA	CG42336-RB,CG42336-RC,CG42336-RD,CG42336-RE,CG42336-RF	FBgn0259238	CG42336		10.0238	8.56185	9.34859	9.31142	9.34859	2.9321	6.21562	6.32969	12.2248	8.25671	6.32969	0.560963	1.05471	0.105846
GCGCCGCCACTAAATCATCCGATAAAGGCTTCACTAGGTGATCGAATTGTGCTCATTTTTGAGTGCAGA	CG7465-RA	FBgn0035551	CG7465		11.0425	10.4019	11.3271	10.9238	11.0425	2.352	10.6528	7.88857	6.27404	8.27182	7.88857	2.06096	2.65203	0.106596
AGCTCGTCCGGAGAACGCTTATGCAGTGGTTACAGTGCGCCAAAAGAAGAAACAGAAGCACCAGC	CG15877-RA	FBgn0035337	CG15877		9.50323	10.0927	6.17256	8.58948	9.50323	2.96759	5.87101	6.44256	11.0045	7.77269	6.44256	0.658054	0.816798	0.10682
AGCTAGCGACGGGAGTATTCAGAGCAGAATCATAAAGGGAATAGGGCCGCAGTTAGCACTGCCCCAAAA	CG11491-RA,CG11491-RL	FBgn0000210	br		12.6076	6.90649	8.31702	9.27703	8.31702	2.44308	11.4754	14.845	10.5347	12.285	11.4754	1.96683	-3.00797	0.10682
AACAACTTTTTGTTTGTGTTGAGAAAATTTTTTGTTTTTTTGATTTCAAATAAACGTTGCAACAG	CG6340-RB,CG6340-RE,CG6340-RF	FBgn0030648	CG6340		9.39817	8.8927	8.43676	8.90921	8.8927	2.76515	6.09696	6.64481	6.07456	6.27211	6.09696	0.325544	2.6371	0.107777
GCACCAGAAGGACACGTGGGTCAAGTGCGATGATCATGTGATAACGATGGCATCGCTCAAGCAGG	CG4166-RB	FBgn0013717	not		10.9898	10.5503	6.68894	9.40966	10.5503	2.7367	7.40024	6.36965	11.2943	8.35472	7.40024	1.57081	1.05494	0.109916
ACAACGTGCTGGATGATGAGTACGAGCATGAAAACATTGTCGTCAAGAAGTGTAGTCTGCCGCCAAA	CG9797-RA	FBgn0037621	CG9797		6.96533	12.6885	12.4607	10.7048	12.4607	1.22811	7.45675	10.5551	9.52434	9.17872	9.52434	2.68164	1.52613	0.11008
GGCAGGCATCAATCAGTTGTCGCTGGCTATTATATATATTATATATTACTGTTACGCTAGTGTAACGAT	CG32721-RA	FBgn0027553	NELF-B		9.87452	6.61015	9.76447	8.74971	9.76447	2.98433	11.8787	6.67164	6.4989	8.34974	6.67164	0.854592	0.399972	0.11008
CTGCCGGAGAGCTCTTTTGCAGGTTCATCACCCTCAGTCTGGACGACAAGCACATGGAGGAGTGC	CG7883-RA	FBgn0039726	eIF2B-alpha		8.80957	5.47115	6.89811	7.05961	6.89811	1.00065	9.78401	9.99484	6.67692	8.81859	9.78401	2.72923	-1.75898	0.11008
AGTTGGGATGTATCGAACTATCGACACCTATCGTTATCGTGCGAAATCAGCTGAAATTGTTTGGATTAC	CG13623-RA	FBgn0039205	CG13623		6.02298	9.00825	7.99842	7.67655	7.99842	2.17154	7.20491	11.1086	11.4651	9.92621	11.1086	2.2478	-2.24966	0.11008
ACATCGAGGGCGACAAAATGTTCAAAACTCTGTAGTTTCAGCTCAAGATTGGGGCTAATGGCCAGCACT	CG3631-RC,CG3631-RD	FBgn0038268	CG3631		11.3973	10.3395	9.65701	10.4646	10.3395	2.84908	13.3321	12.725	14.1205	13.3925	13.3321	0.960416	-2.92794	0.11008
CGCATCACTAACCAGCCAGTGCATATGTAACAACTATTTTTTGTATTTCTTGGGAAATCTGTTAGTTTT	CG4647-RA	FBgn0030433	mRpL49		10.1288	9.96767	8.15298	9.41647	9.96767	2.95982	13.4277	13.0922	12.2777	12.9325	13.0922	1.0696	-3.51608	0.11008
GCAAGCAAGAAGGCGAAGGAATCTGATGCTCCAAATTCAGATCCAAAAGATTCGGGCGAAAATGGTGCT	CG8396-RA	FBgn0015299	Ssb-c31a		11.7288	5.94733	10.663	9.44638	10.663	2.65963	13.5533	12.9047	13.4549	13.3043	13.4549	0.906323	-3.85794	0.11008
CATGCCGCGTACTGTCCCACAGAATTCCCAGAACTCGCAGAACTCAACGCCAAATCCAGCCACAC	CG42270-RD,CG42684-RF	FBgn0261570	CG42684		8.03126	6.13253	12.5127	8.89215	8.03126	2.2032	9.50323	5.4159	5.82623	6.91512	5.82623	0.312844	1.97703	0.11063
TCAAGAAGCGCTTTGGACTGCTGCTCACCCAGAAGCCGGAGCCCATTTACTAAGCCGCATTTTAGTTTT	CG7637-RA	FBgn0033548	CG7637		10.5581	11.0268	10.5208	10.7019	10.5581	2.7317	13.3497	13.4347	13.4055	13.3966	13.4055	0.928067	-2.69472	0.112051
ATGTGGACCATAATCTTTTTATACTTACGATTACCATTAAATAGATCATTGTACGTCAGGATAGA	CG13364-RA	FBgn0026879	CG13364		9.47465	10.4142	9.48596	9.79161	9.48596	2.96445	13.3204	12.6671	12.1605	12.716	12.6671	1.28223	-2.92437	0.112343
TACAAGTTCGAGGAAAGCAACCCTTTCATCAGCGAGGACGAAGATATCCAAGTCGCCAGCGTGGG	CG10161-RB	FBgn0040227	eIF-3p66		7.80102	6.32969	7.35447	7.16173	7.35447	1.45951	9.77861	10.3395	11.4554	10.5245	10.3395	2.65453	-3.36276	0.112343
GGGAGCTCTGATGTGGCACACCATCATCTTGACAAAGGAGGATCTTGAGAAGTTCAAAGCTTTACGCAT	CG7583-RC,CG7583-RD,CG7583-RE,CG7583-RB,CG7583-RA,CG7583-RF,CG7583-RG,CG7583-RH,CG7583-RI,CG7583-RJ	FBgn0020496	CtBP		11.2902	11.5474	11.7217	11.5198	11.5474	1.91085	13.205	8.47462	6.07456	9.25138	8.47462	2.47126	2.2684	0.112421
GGCGCATCAAGGATTACTCGAAAAAACTGGAAGAGTCCAAGCAGTACGACACCATCCTCCATAGCGCCA	CG4394-RC,CG4394-RB,CG4394-RA,CG4394-RF,CG4394-RG,CG4394-RD,CG4394-RE	FBgn0030748	Traf-like		14.0454	7.89394	12.285	11.4081	12.285	1.33299	9.371	11.0643	8.26644	9.56725	9.371	2.65166	1.84087	0.112421
TCCCCGAGTGGCTTCCCTTTGCTATGTGACCTTTGGAGCACTGACCATCTACACGGCAATCTATCTGAT	CG9628-RA,CG9628-RB,CG9628-RC	FBgn0036433	CG9628		10.9285	13.3204	13.2108	12.4865	13.2108	0.916179	10.5413	11.4963	10.1533	10.7303	10.5413	2.55918	1.75627	0.112421
CCGCTTTGAGATCCCCAATAGTCGACATGTCCACCAAGCAGGCGAAATTCGTTGAAAACACCATTGCCA	CG6852-RA,CG6852-RC	FBgn0036820	CG6852		6.15454	7.45675	6.25996	6.62375	6.25996	0.499574	8.8927	8.82635	6.59572	8.10492	8.82635	2.56358	-1.48118	0.112421
GCCGCAAATTCTAGACTCCTAGTTTGTAAGCCTATCCATAATAGAATACGATTTTCCAAACGATTTCAT	CG1796-RA	FBgn0030365	Tango4		10.0381	10.1984	8.50791	9.5815	10.0381	2.94512	13.1174	13.2151	12.8739	13.0688	13.1174	1.05776	-3.48731	0.112421
CGCGTGCAGGACTACTAGAACTACTCAATGGGGTGCTGTTAAGTTTTGTGTGTAATAGTGGTTAACAAG	CG15871-RA	FBgn0030552	mRpL38		13.5461	13.5942	12.9346	13.3583	13.5461	0.850383	11.0109	11.3764	13.0922	11.8265	11.3764	2.04524	1.53181	0.113099
GCCGATCCTCCCAAGAACTGGACCACGGAAAAGCCAAAGGAGTAAAGAAGGCGTAAAGTCTAGTTTCCT	CG9350-RA	FBgn0034576	CG9350		10.9711	11.8594	10.3628	11.0644	10.9711	2.41377	13.4875	13.9438	13.2475	13.5596	13.4875	0.89203	-2.49517	0.113557
GTCATCCCGGTAACCCAGGACTTTTACTCCGCCGACGACATTCAGATGAACGACGAGACCTCACC	CG15237-RA	FBgn0033104	CG15237		14.661	12.8739	6.22148	11.2521	12.8739	1.03291	10.2446	10.0103	7.02125	9.09206	10.0103	2.7422	2.16008	0.113592
AAGAAACGAATAACACAACACTTAGACCGTAGTTTAGTTAACTTTCTGTTGAAGTTCCCTTCGAACCCA	CG31762-RG,CG31762-RH,CG31762-RK	FBgn0000114	aret		6.34213	10.9743	8.85198	8.72279	8.85198	2.74719	5.61454	10.8683	6.14746	7.54343	6.14746	0.385181	1.17936	0.114087
GTGTGTGTTCGTCACTTGCACCTCCGATATTTGGTTTGTATATATGGACTTAGTTTAGCTTTGCAAATT	CG3704-RA	FBgn0040346	CG3704		10.4903	8.82635	8.79976	9.37214	8.82635	2.73565	10.8139	11.9414	11.9667	11.574	11.9414	1.64948	-2.2019	0.114087
AGGCAACAGGATGACAGGAATAATGGACTCGGTGGAAATGCCCAAATTACCGGAAAACCAGAAGACCTT	CG6719-RA	FBgn0264694	mgr		6.70715	12.4062	11.3764	10.1633	11.3764	2.05877	8.24917	8.31702	13.8966	10.1543	8.31702	2.3962	0.00900354	0.116364
TACTGGCAGATCTTCCAACCCGAGCGGACTTGCATTACGGAGAACGCGGTGTACCAGTATCTGTC	CG31974-RB,CG31974-RC,CG31974-RD	FBgn0051974	CG31974		5.80549	5.95692	6.88613	6.21618	5.95692	0.401818	8.29443	6.44721	14.4152	9.71894	8.29443	2.38313	-3.50276	0.116612
TGCACCAGGTGACATGTCCGTTAGCCTAGAGAACCCCAAACAATTAATCCAGTCCGTCAGTGAGAGCGA	CG10084-RA,CG10084-RB,CG10084-RC,CG10084-RD	FBgn0002044	swm		8.17995	5.94082	6.33676	6.81918	6.33676	0.559868	8.8735	10.5503	6.77253	8.7321	8.8735	2.57164	-1.91292	0.117781
GCAGCGGCAATATGCTAGCGCCTATAATCCATTTGCCTATCAGCCAGCGTATCAATCACCAACATCCGC	CG13676-RA	FBgn0035844	CG13676		14.7249	8.18928	12.9893	11.9678	12.9893	0.989031	10.2347	10.395	6.27404	8.96791	10.2347	2.69501	2.99993	0.11949
TCCCGCGAACAACATTGACACCATTTCCCATTAATTTTCGCTCATTTTTCGCCAAGGCAATCAGACGTA	CG11987-RA	FBgn0264075	tgo		13.2805	13.008	12.9854	13.0913	13.008	0.982275	11.6573	10.2747	9.06316	10.3317	10.2747	2.68076	2.7596	0.119543
CAACCTAGGTTCTCTAGCTTAAAGCATACAAATTTCTAAAACGAATTCCAAATTCTGTGCCCAAG	CG13176-RA,CG13176-RB	FBgn0033692	wash		9.76447	8.31245	5.86786	7.98159	8.31245	2.43974	5.58747	6.57699	5.95692	6.04046	5.95692	0.312844	1.94113	0.119543
GACCAAGTCTCTAACAGCATACGCGGTCCACGCCATCTCCTGAGCAAATTGTTCCAGCCCAAGAC	CG13427-RA	FBgn0034514	CG13427		12.3629	5.99386	10.3281	9.56165	10.3281	2.85386	7.27069	13.0749	6.87053	9.07205	7.27069	1.43767	0.489598	0.119543
CCCGCGGCAGAACATAAAACTACCAGCCAAACCCCAAGTCAAAGCCCGTAATGGCAGTTTTACCGATCT	CG3227-RA	FBgn0031434	insv		7.61769	14.706	6.52704	9.61691	7.61769	1.76115	6.04437	10.576	11.3572	9.32585	10.576	2.54222	0.291065	0.119543
GGCGCCCATAATGCAATTAGAAGGACATGAGGGAGAGATTTTCACAGCGGAATTCCATCCCGAGGGGG	CG3436-RA,CG3436-RC	FBgn0031229	CG3436		7.05923	6.89811	10.6297	8.19568	7.05923	1.15001	6.1527	10.6445	9.90857	8.90192	9.90857	2.74256	-0.706241	0.119543
CCCACCAGGCAATTCGTAACGACCCTACACACAAGGTCACCGCTAAGAAGTCTTCTGCCGTTACGAAGA	CG17489-RA,CG17489-RB,CG17489-RG	FBgn0064225	RpL5		13.967	14.5844	15.2935	14.615	14.5844	0.803068	13.4222	12.3547	15.0015	13.5928	13.4222	0.920709	1.02217	0.121228
GGGTCAAAATCAGTTTAGAAGCAGTCATCGATGGACGGCAACCATCCGCTGCAGTAGTGCCAGGT	CG9111-RA	FBgn0004426	LysC		10.0556	11.0643	9.05817	10.0594	10.0556	2.94107	13.0386	13.5833	5.54407	10.722	13.0386	1.09513	-0.66264	0.121228
TGCATCGCGACTATTGCTGAATTATCTGCACATTTATATCTGTATTCTAATCATCAGCGTATAAATGGA	CG10751-RA	FBgn0024196	robl		9.95602	9.69231	9.46977	9.70603	9.69231	2.98569	10.6206	14.3995	12.7637	12.5946	12.7637	1.23261	-2.88856	0.121228
CTTCCGCTCCAGCTGTCTCCTACTCTGCTCCCTCTCAGAGCTACTCTGCTCCCGAGTACTACAGC	CG11350-RC	FBgn0035552	CG11350		5.88962	6.34213	7.56772	6.59982	6.34213	0.563997	15.0336	8.83916	7.4755	10.4494	8.83916	2.56582	-3.8496	0.121228
CGACGTGCGAATATCCGTAGCCGATGAGGACAAGCTGGTTGATGCTAAGAACGAGTTCTACGACGGCGA	CG2128-RA	FBgn0025825	Hdac3		10.2711	6.15803	7.7796	8.06956	7.7796	1.94344	10.7482	12.7762	5.95692	9.82711	10.7482	2.45756	-1.75755	0.122282
TCATGCGGTTCTACGATGCCAGGAGTACTCGTGAGGGTCTCAAATGCGAAACCATCCATCCCGATC	CG12237-RA	FBgn0031048	CG12237		7.75197	8.19951	13.5778	9.8431	8.19951	2.35225	5.98519	5.77542	5.95692	5.90584	5.95692	0.312844	3.93725	0.122886
CAACTCCGATGGCTCCAACGACTACGGAATCTTCCAGATCAACGATCTGTACTGGTGCCAGGCCG	CG1165-RA	FBgn0004430	LysS		9.92585	13.205	10.0314	11.0541	10.0314	2.94664	13.008	13.225	9.87795	12.037	13.008	1.10992	-0.982901	0.122886
TGTCCCAACTGCGACTTGACGTTCTCGCGCAAACAATCCTATGTGCTGCATCGTAAGACTCACGAGAGA	CG12391-RA	FBgn0033581	CG12391		12.7992	7.83424	14.2222	11.6185	12.7992	1.06332	10.0314	9.75906	11.4263	10.4056	10.0314	2.74042	1.21296	0.124081
CTCCAGGACAACAACGTTCCAGCTGAGTGCCAGGTGCTCCGCAATACCTTCTACGAGTGCAAGCG	CG13018-RA	FBgn0040751	CG13018		10.9397	10.932	9.33464	10.4021	10.932	2.44691	13.3978	13.9722	12.7179	13.3627	13.3978	0.931429	-2.96054	0.124081
CCGTGCGCTAGATGATCTTTAACCCCTTACCAAACCAAACTGCATGTAGGCCATCCTAGAATCCCAGCC	CG5201-RA,CG5201-RB,CG5201-RC	FBgn0020493	Dad		10.8015	10.0028	9.45433	10.0862	10.0028	2.95282	6.41623	8.00609	7.02125	7.14786	7.02125	1.18475	2.93837	0.125819
GGCGTGGTCGTTCCTCATCGAACACACCCATTGCAGACAAAGGATGGGAGTCAAAAGTATTGGGCATGA	CG12051-RA	FBgn0000043	Act42A		12.4683	12.222	13.8132	12.8345	12.4683	1.22392	13.6532	9.64764	9.68502	10.9953	9.68502	2.71268	1.83921	0.125819
AATACCCGAAAAATATAACTGATATGATTGCCAACTACCCTGCGACTATGTAAACCCAACCTTCCCCCC	CG3777-RB,CG3777-RA,CG3777-RC,CG3777-RD	FBgn0024989	CG3777		9.64764	9.95878	9.08247	9.56296	9.64764	2.98429	12.6835	14.7806	7.89744	11.7872	12.6835	1.27378	-2.22422	0.125819
ACGCGGGAGTCAAGCTCAGAATTCAACCACAAAAACCAACAACATGAAATTCCTATCACTCGCCTTCGT	CG16844-RA,CG16844-RB	FBgn0040736	IM3		10.2557	10.5307	10.2186	10.335	10.2557	2.88193	13.2423	13.1275	12.9265	13.0988	13.1275	1.05303	-2.76377	0.125819
GCCGCAGTGCAGAGTACAAGCCACCTTGAAGACTTTATATCCCTACAACGAGGCCCCAAAGATTCCACA	CG33095-RA,CG33095-RB	FBgn0053095	CG33095		10.4403	9.06814	9.62582	9.71141	9.62582	2.98292	10.7567	14.2364	12.6671	12.5534	12.6671	1.28223	-2.84197	0.125819
GCAGCACGGACAATGTGGATGGCAAGAAGGAGAAGAAAAAGAAGGGTCTGTTCTAAGTCAACACGCTCA	CG8705-RB,CG8705-RA	FBgn0013726	pnut		11.8301	12.6713	7.04908	10.5168	11.8301	1.67211	13.5833	6.01059	13.8208	11.1382	13.5833	0.850256	-0.621402	0.125918
GCTATGCGCGCTATTAACTAATTCTGCGGGACCAAATTCGATCTTAATCTTGCGATTTGGAGCTACAAC	CG2774-RA	FBgn0031534	Snx1		12.3547	10.1676	10.1891	10.9038	10.1891	2.90438	13.0792	13.6041	11.4617	12.715	13.0792	1.07572	-1.81123	0.126323
GAGATCGCTTCCCCTTCTCAAGCCCTCTTCCCGAACTCAGCGACTGTACCCCAACACTCTGAAAC	CG2150-RA	FBgn0003065	CG2150		9.44597	6.03163	8.07739	7.85167	8.07739	2.24632	11.0613	6.28756	12.2561	9.86832	11.0613	2.2797	-2.01666	0.126438
GGCTCCGAGACGCGATTCAATGTCTAAGGTGAAGGAGCAATGATAATGGACTAGTGAATCTTGCGGGAT	CG17766-RA	FBgn0023510	Rbcn-3B		6.04079	7.10172	12.7919	8.64482	7.10172	1.1918	5.82954	5.95692	10.9397	7.57539	5.95692	0.312844	1.06943	0.12741
ACCTATGACTCCGGTGCATACGTCTTCCGTCAATATCACCAGGCTGACTTCATCGTCCAGTACGAAGGT	CG9468-RA	FBgn0032069	CG9468		13.3736	12.7	6.22148	10.765	12.7	1.10716	9.9491	10.6832	9.39352	10.0086	9.9491	2.74397	0.756432	0.12741
ACTGGAAACGCGTTAGCACACTTTTACGGTATTTTAGCACTTAGCATTAACCACAATGGCGAATACATC	CG10640-RA	FBgn0035601	Uev1A		6.61188	8.40423	7.74078	7.58563	7.74078	1.90053	5.88962	6.31134	5.95692	6.05263	5.95692	0.312844	1.53301	0.127869
AGATGCTCTGCTGGACACCATAACCGAATGGATGATGGAGAATCCCACTTTGTGTCAGGCCTCGC	CG5274-RB,CG5274-RA	FBgn0036987	CG5274		12.6885	7.07965	7.4117	9.05996	7.4117	1.524	10.2684	13.3636	8.669	10.767	10.2684	2.68309	-1.70704	0.127869
TGCGACAAGGGAGTCCGACTTGAAAAAGACTGAAGTTGGCTACCAGGAGGAACCTACGCTTCATGTG	CG8204-RA,CG8204-RB	FBgn0034033	CG8204		9.58967	9.90857	11.2692	10.2558	9.90857	2.96997	12.8668	12.5404	13.1275	12.8449	12.8668	1.18001	-2.58908	0.127869
ATCATTGAGGAAACCATAGTGGCCAATAGATTTTAGCTAAAACACCTTTCTATCCTGTTGCGCTAGCTT	CG8680-RA	FBgn0031684	CG8680		10.0314	9.42063	7.58267	9.01157	9.42063	2.9506	12.4461	13.8861	10.6044	12.3122	12.4461	1.39499	-3.30063	0.127869
CGTCCGTTACTCTGTCCAGTGGCTCGAATGAGGTGACACCCTGTAGCTTGAACTCTCCGGACTTGAATG	CG16820-RA	FBgn0032495	CG16820		7.67488	6.84678	6.51003	7.01056	6.84678	0.956062	9.46371	6.2241	11.6185	9.10212	9.46371	2.66959	-2.09156	0.129001
ACAGCCATTACAACTTTATAAACATCACTTTCTTTCTACCAAATACCAATGCATAAAACAGTTTCGCAA	CG9476-RA	FBgn0003886	alphaTub85E		8.06075	9.96229	10.6245	9.54918	9.96229	2.96084	6.48247	8.37277	7.02125	7.29216	7.02125	1.18475	2.25702	0.12902
ACTCCTTTTGTTTATTGATTAGTCTAAAGAGCAACGAAACAAGGCCTGTAGCTTAAAGTTTGCCAGGGC	CG5941-RA	FBgn0029833	CG5941		10.6876	9.25853	9.26957	9.73855	9.26957	2.90865	12.8047	12.2738	9.79027	11.6229	12.2738	1.48115	-1.88435	0.129184
GCCGGCAACTTCTTCCAGGCCCAATACGATGACTACGTGAAGACCCTCATCGAGACGGTCCAGTAATCT	CG18594-RA	FBgn0038973	Pebp1		10.912	11.4517	10.9035	11.0891	10.912	2.46368	14.2364	13.3448	13.2108	13.5973	13.3448	0.954784	-2.50822	0.129184
TTCTTTCCATTCCTTTCCAACCTTGTTTCCTCCTTAATTGATTAACCTAATATTGTTAACCCAAAACCC	CG8884-RA,CG8884-RB,CG8884-RC,CG8884-RD,CG8884-RE,CG8884-RF,CG8884-RG,CG8884-RI	FBgn0013334	Sap47		9.88891	9.371	8.32329	9.1944	9.371	2.93818	12.3803	13.9912	12.3693	12.9136	12.3803	1.42811	-3.71922	0.129184
AGAAAATGCTTGATCAAGAAATATATTTGTCCCATTTATATTTGTAATGTCATAAAGTGCCTCAGA	CG5210-RA,CG5210-RB	FBgn0013763	CG5210		8.83916	8.83916	7.52371	8.40068	8.83916	2.74144	6.22818	6.51003	6.27404	6.33742	6.27404	0.511073	2.06326	0.12922
TCAAGCGGGACCAACAAATCTACGTGGAGGAGCGAACAAAGTACGATGCCACACTCACGGAGGAG	CG4217-RA,CG4217-RB	FBgn0038805	TFAM		12.9893	12.7992	10.5797	12.1227	12.7992	1.06332	10.1086	10.3897	7.70156	9.39993	10.1086	2.72887	2.72282	0.129572
GCGGCTGTTAAGCGAAAAAATGTATGTTTTGTTTAGTTGAACGCGGTTATTAGTTACTATTTCAAAAGT	CG2903-RB,CG2903-RC,CG2903-RA	FBgn0031450	Hrs		13.9596	10.2711	11.0539	11.7615	11.0539	2.342	8.38261	8.08748	6.35288	7.60766	8.08748	2.23703	4.15389	0.130658
TCCATCTTCGTGCCCATGTACTCATACCTTTATGGCTACTGAGAGGGAAATCCTGGCGAGCTTTCCCCT	CG9768-RA	FBgn0261434	hkb		7.31568	6.63868	6.25996	6.73811	6.63868	0.788208	9.26957	9.13267	8.669	9.02375	9.13267	2.61117	-2.28564	0.131153
GCTTCTACGGATAGAAAGTCGAGAAGATGATTAACCCTAAGCCTGTTCAATTCAAATAAACCAAATAAA	CG9877-RA	FBgn0034819	CG9877		8.85198	8.76921	8.10173	8.57431	8.76921	2.70915	11.3148	13.9032	11.7288	12.3156	11.7288	1.77938	-3.74129	0.131511
TCGTACGTGTTCGTTCGTTGCTTTCGTTCGGTTTGATTCCATTCGGTTGTGTTTCTCGTTCGAGAACAT	CG4396-RA,CG4396-RB,CG4396-RH,CG4396-RF	FBgn0086675	fne		9.89986	9.5542	10.2838	9.91263	9.89986	2.97127	12.787	13.0004	12.8201	12.8692	12.8201	1.20376	-2.95653	0.132358
TGGAACGAATACTCCGTGACGATCGCTTCGCAAGATTAGGCTGATCAGACAGATCCCATTGGCAAAGAT	CG7930-RA	FBgn0010424	TpnC73F		10.3576	10.0556	13.4875	11.3002	10.3576	2.84116	8.4805	6.3619	7.4054	7.41593	7.4054	1.57612	3.88429	0.132766
AGGAAACGTGTAGCAAGTACTCCGTCAGCGGCTACCCAACGTTGAAGATTTTCCGTCAGGATGAGGTGT	CG8983-RA	FBgn0033663	ERp60		6.95071	12.4955	6.57863	8.67495	6.95071	1.04785	11.6007	9.57543	7.20491	9.46033	9.57543	2.69177	-0.785383	0.132766
GTGGTCCATGGCGAGTACTCCCTGATCGATTCCGATGGCTACAAGCGCATTGTCCAGTACACCTC	CG1331-RA	FBgn0004778	Ccp84Af		9.80446	7.9074	9.87452	9.19546	9.80446	2.98188	12.7637	12.7402	9.74807	11.7506	12.7402	1.24466	-2.55519	0.132766
TGGACGGGGATATCTTCGGGCCTACTATTCCACTTCTCATGAATGTCCATGGTGAGCCGGTTGTGAACG	CG3262-RD,CG3262-RE,CG3262-RF	FBgn0032986	CG3262		11.9414	7.24009	6.11814	8.43323	7.24009	1.33462	10.0028	9.81225	10.1086	9.97455	10.0028	2.74269	-1.54132	0.133687
GGAACTCTTGATTGATGCTAACACCGAAACGAAAAACGCCGACTGGGTAGCCCTAAAATGGTGGCCCTA	CG30425-RA	FBgn0066084	RpL41		11.1215	11.5422	14.7529	12.4722	11.5422	1.91535	13.4549	12.5851	13.8675	13.3025	13.4549	0.906323	-0.830335	0.134714
TTAAGGAACTGCTTTTGTCGTTTGGCAAGCTACGAGCCTTCAACCTGGTTAAGGATGCCGCTACTGGGT	CG9998-RA,CG9998-RB,CG9998-RC,CG9998-RD	FBgn0005411	U2af50		12.249	14.845	11.2018	12.7652	12.249	1.35639	9.53794	10.2138	9.20688	9.65289	9.53794	2.68435	3.11236	0.1348
ACAGCACCGGACGACGAGAGAGTATCTGCCTCAGCCCAAGACTTAAGCACTTCCCTTACACTAGCAGTT	CG17252-RA	FBgn0026149	BCL7-like		7.70833	8.16554	6.52865	7.46751	7.70833	1.86423	8.61157	10.5581	11.1395	10.1031	10.5581	2.55097	-2.63556	0.1348
CGCCTCCTGCATTTTGTACTGGAGAATTTGTTTGTAACCGCCTAAGCATAACACAGCATGATATTGTCA	CG11901-RB,CG11901-RA,CG11901-RC,CG11901-RD	FBgn0029176	Ef1gamma		5.66406	9.93462	10.7814	8.79337	9.93462	2.96577	13.5282	12.8137	7.81251	11.3848	12.8137	1.20699	-2.59143	0.13564
AACACGGGAATGAACGGCTTGTTTCTAGACGCCATTAAACGCCATTCCACAGAAGCCAAACCCGC	CG8229-RD	FBgn0033356	CG8229		7.07965	9.07573	13.0535	9.73629	9.07573	2.84036	10.8098	6.45817	6.27404	7.84732	6.45817	0.67129	1.88897	0.136407
GCAGGCCTTCAATTCCATGACTTGAATCTGAGTGTGCATATCGTGTCCTTTAGGCTAGTTTCGGTCACT	CG2931-RA	FBgn0037342	CG2931		6.99605	11.1697	11.0456	9.73711	11.0456	2.34931	7.70156	8.12265	11.2081	9.01077	8.12265	2.26498	0.726338	0.136407
CAGCAGAACGAAGGACTCGAGGTTCTATCAGCCACATTGTCCAGACAGCGCCAACTGGCCACACA	CG4109-RA	FBgn0036643	Syx8		6.01658	5.87416	6.95071	6.28048	6.01658	0.401818	7.9389	6.19301	10.9259	8.3526	7.9389	2.10793	-2.07212	0.136407
AGTCTGGAAGTGCACCCAATACGACCAGCGAACACAATTCATTTGGCAGTCAACTTGACGAACCATTGA	CG17153-RA	FBgn0036248	ssp		12.5761	6.83957	7.11789	8.84451	7.11789	1.20796	9.79027	10.7212	7.45211	9.32118	9.79027	2.73014	-0.476678	0.136429
AACGAACTAGTCAGCCAAGGAGTAACTGATCCGGACACTGTGACCGTCCTCGACAAGGCCTCTGT	CG17462-RA,CG17462-RB	FBgn0039251	Trf4-2		6.48247	7.03409	12.3299	8.61548	7.03409	1.12577	5.95401	5.99028	10.5	7.48143	5.99028	0.312844	1.13405	0.136786
ACGGGCAGCAAAGACTCCACTGTGATTATCTGGGATGTTGATCCGTACAAGCTGACCCTTAAGCACCGT	CG7611-RE,CG7611-RG,CG7611-RB,CG7611-RH,CG7611-RC,CG7611-RD,CG7611-RA,CG7611-RI,CG7611-RJ	FBgn0037094	CG7611		9.12606	5.90485	12.1454	9.05878	9.12606	2.85944	7.46075	5.87416	6.4989	6.61127	6.4989	0.705795	2.44751	0.137223
CAACACCAACAAACTTTTAGCGACAACCATTCTCCATAGATGTTATATTCATCGCTAACTCTCTCTATC	CG5596-RB,CG5596-RA,CG5596-RC	FBgn0002772	Mlc1		10.8619	5.52529	8.95213	8.44643	8.95213	2.79051	6.40765	5.95692	10.7994	7.72133	6.40765	0.628359	0.725099	0.137993
CCCAACTCACCGCAGAGACTCACAGACTCCGAGCTGCACATTCAAACCACACACAGATCTGTTCTGCAT	CG10119-RA,CG10119-RB	FBgn0010397	LamC		13.0749	6.35815	8.30396	9.24568	8.30396	2.43349	11.2081	12.1099	10.1606	11.1595	11.2081	2.17616	-1.91385	0.137993
CACATTACGGTCAGCATCAAGACACCCGACGATGTCACTCTGCACGCCTTCTGGGTTACCCAACC	CG18642-RA	FBgn0025109	Bem46		6.31656	6.13253	7.63619	6.69509	6.31656	0.544247	10.1951	8.59265	7.81251	8.86676	8.59265	2.51105	-2.17167	0.139358
GCGAACGACGAATAAGCGTCCCAACTAGCAGATAGTTATGTTAAACTAATTAATAAAACTAAACCCACA	CG7580-RA,CG7580-RB,CG7580-RC,CG7580-RD	FBgn0036728	CG7580		10.8139	9.86545	10.4068	10.3621	10.4068	2.81802	13.8018	13.0792	12.6224	13.1678	13.0792	1.07572	-2.80576	0.139358
TTCCCATTCCCAGTTTAAGAGCGAGTTTCAACACAGAAACGCCATGTGCCTACGTCCACTCCATGTTCA	CG8024-RB,CG8024-RE,CG8024-RD,CG8024-RC,CG8024-RF,CG8024-RG,CG8024-RH	FBgn0002567	ltd		12.0292	13.4875	10.6528	12.0565	12.0292	1.51352	9.34859	10.3706	8.56601	9.4284	9.34859	2.6475	2.62811	0.139701
TTGCCAGCTCACAGAACAAGGTCTATTTGTCGGCGGATAGCTTGATGCTTAACATCCAGGACTCTGGCT	CG15081-RC,CG15081-RB,CG15081-RA,CG15081-RD,CG15081-RE,CG15081-RF	FBgn0010551	l(2)03709		12.9127	11.9056	13.9032	12.9071	12.9127	1.01781	10.9228	10.4553	10.0276	10.4686	10.4553	2.60112	2.43855	0.139701
GGCGCATCATGAAACAAACCTTCAACTCAGATGTGCTGGAGATTCCCGAGAAAATAGAGACATCGGCAA	CG2162-RA,CG2162-RB,CG2162-RC,CG2162-RD	FBgn0035388	CG2162		13.951	12.0554	12.7992	12.9352	12.7992	1.06332	12.5275	10.2495	9.45433	10.7438	10.2495	2.68991	2.19139	0.139701
AGTGGCAAGGAAACCACCAATCATCCAATCATCCATTATAGCATACATCAGATCAACGTCTTTTTTTTT	CG14214-RA,CG14214-RB	FBgn0031049	Sec61gamma		11	10.3317	8.61955	9.98373	10.3317	2.85238	11.6662	7.44747	5.63224	8.24865	7.44747	1.61934	1.73508	0.139701
CGCGGACACCAGCCGTCACTGTGCGGAAATACCAGGGATAGGAGCCTTTGTTTTCTGTATTTTTACATT	CG6386-RA,CG6386-RB	FBgn0027889	ball		6.97692	10.3237	9.00825	8.76963	9.00825	2.81362	6.45817	6.11599	11.2274	7.93384	6.45817	0.67129	0.835788	0.139701
CTTCAGCGAGTCATCCTGCAACAGGTAGCTTCATCTCCACCCGCGTTTTTGTCTGCGATGCGTTG	CG9388-RA	FBgn0024833	AP-1mu		5.60514	6.62439	5.74976	5.9931	5.74976	0.401818	6.48685	6.27404	6.41024	6.39038	6.41024	0.630567	-0.39728	0.139701
GGAGCACGAAAGTTACTTGGACACCACCAAAGTAACGAAAAAGGGAAACGAAAGCAAGAACTATGGCCT	CG16799-RA,CG16799-RB	FBgn0034538	CG16799		6.62439	8.55054	5.98866	7.05453	6.62439	0.777264	6.70438	9.0021	10.2798	8.6621	9.0021	2.59164	-1.60756	0.139701
CGGATATCAGTGTCACAGATCCGGACAAGTACCCCCACATGCTGAGCGTCAAGAACTGCTTCATCCGTG	CG10418-RA	FBgn0036277	CG10418		11.4126	12.9417	6.12056	10.1583	11.4126	2.02742	13.38	15.1152	8.10804	12.2011	13.38	0.939289	-2.04281	0.139701
TCCGGAAAACCTCAAAGAAACCAATTCAAATATGTCGGCTGCTACGGAACAACAGAACAACGGCGAT	CG9894-RB,CG9894-RA,CG9894-RC,CG9894-RD	FBgn0031453	Bacc		9.70402	6.64481	11.4712	9.27336	9.70402	2.98576	12.5761	13.0211	9.71417	11.7704	12.5761	1.32894	-2.49708	0.139701
GCAACCACGAGGGCTACAACTCCCGCACCATGGTCAACGACATTGCTATTATTCGCATCGAGTCC	CG18681-RA	FBgn0010425	epsilonTry		6.39952	10.3628	13.3736	10.0453	10.3628	2.83884	13.6118	13.0386	12.7992	13.1499	13.0386	1.09513	-3.10455	0.139701
TGTAGAACAAGAGTTGCGCTTCTGTATTGAAAACTAAATAGATTTCAGTCTACGTACGTGCACGAAGGC	CG14028-RC	FBgn0015031	cype		6.54077	9.34859	7.81717	7.90218	7.81717	1.98438	9.73241	12.1005	10.6297	10.8209	10.6297	2.51603	-2.9187	0.139958
CTGCGCTCCACGAATGTCCCTCTGCAGATCAACGAGTACGGAAAGATAGTGCTGTGTGCGGATCTC	CG1584-RA	FBgn0023180	Orc6		8.61955	7.08735	10.8804	8.86243	8.61955	2.63371	7.35447	5.46328	6.27404	6.36393	6.27404	0.511073	2.49849	0.140995
CCGGCGAAGTAGAAGCGCTGTAGTGTACACTTCTGCCGACGAGAAGGATCATGACGAGGCTCCTAG	CG8436-RA,CG8436-RB	FBgn0037670	CG8436		12.1811	6.07656	5.64323	7.96698	6.07656	0.401818	7.99842	5.87416	10.5453	8.13931	7.99842	2.16156	-0.172328	0.140995
AAATGTTCAACTGAAGATCCATACCCTTAACAATAGAAGAAACCAACATCTGAAAAATGTGTGTG	CG14206-RB,CG14206-RC,CG14206-RD	FBgn0261593	RpS10b		9.79027	9.01874	10.8178	9.87561	9.79027	2.98288	10.7115	12.7	12.636	12.0158	12.636	1.29819	-2.14023	0.140995
TTTGTTTAGCGCCTCCGTTAATCCCAACATGGCCGATCCGTTCGCGAATGAGAAGAAGCAGACGG	CG31229-RA	FBgn0051229	CG31229		12.8047	14.17	11.0425	12.6724	12.8047	1.06102	10.2923	10.5142	7.55131	9.45262	10.2923	2.67396	3.21978	0.141174
GCCAGCATTAACGTGGAAGAAGCCTTCCTCACCCTAGCCAGTGATATCAAAGCGAAAACGGAAAAGC	CG8287-RA,CG8287-RB,CG8287-RC	FBgn0262518	Rab8		8.24917	13.1988	12.3453	11.2644	12.3453	1.2953	9.71744	9.37835	11.0318	10.0425	9.71744	2.71846	1.22188	0.141231
TCTGTGGGACTTCCAGTTCTTACTGCGAAACTTTGCACTCATCGGAGCCCTACTGCTCGTCCTGG	CG6202-RA,CG6202-RB	FBgn0019925	Surf4		7.55131	8.11335	7.05476	7.57314	7.55131	1.68458	6.06181	5.72019	8.45881	6.74694	6.06181	0.312844	0.8262	0.141788
CCAGTGGTGTGGCTACCAATCTTCAGTATGTCGACCTGACTGTGATCACCAACACCAAGTGCGCC	CG6467-RA	FBgn0250815	Jon65Aiv		13.3321	13.0634	12.1545	12.85	13.0634	0.962788	13.6837	14.6196	14.0822	14.1285	14.0822	0.667747	-1.27847	0.141788
TCACCACTTAAGACCGACCGAAATTTTCGCAAAACGAACAATGGCATCGATCTGTGGACGCATGGCGC	CG11015-RA,CG11015-RB	FBgn0031830	CoVb		9.06814	11.4415	10.4962	10.3353	10.4962	2.76974	13.5582	9.31246	13.0792	11.9833	13.0792	1.07572	-1.64803	0.141788
TGTAAAAGATTTGTTCTCTTAACAACGTAATCAATAAAGTCGGATCCAATTTTGTTCACAAGTCT	CG9277-RB,CG9277-RA	FBgn0003887	betaTub56D		10.4274	11.2416	10.3172	10.662	10.4274	2.80763	12.2248	13.0471	13.5625	12.9448	13.0471	1.09102	-2.28279	0.141788
TGAAAGTTTGGTATTGGAATTCAAGCGGTAATAGCGAATAAAACACTCTTCACCCTTTGAAAACC	CG4307-RA,CG4307-RB	FBgn0016691	Oscp		6.73574	9.9824	10.0988	8.93899	9.9824	2.95697	6.32146	7.16841	9.46674	7.6522	7.16841	1.33306	1.28679	0.14239
ACGAATCGAAACCAACGATCATATAAACTATGTACCACAAAATGAATAAACTGTGCAACAAAACGTGTA	CG5809-RA	FBgn0025678	CaBP1		10.4142	10.3897	8.38261	9.72883	10.3897	2.82637	11.0425	7.53071	6.41024	8.32782	7.53071	1.70463	1.40101	0.142568
GGGTGTCAAGGGCACATTTCATCCATTGAGGAACACACTGCACGAACTGAAAACTGCCTCCATCACGGA	CG6567-RB	FBgn0037842	CG6567		7.12521	6.16848	13.5881	8.96059	7.12521	1.21533	14.845	9.70402	6.77253	10.4405	9.70402	2.7161	-1.47991	0.142568
CTCCAAGTCGTTCTTCCTTTCGCCCTTTCATTTTCATGTCCCACATTTGTTCTATTGTCTAAGTAACAG	CG1943-RA,CG1943-RB,CG1943-RC,CG1943-RD	FBgn0037468	CG1943		13.1933	13.6226	12.6885	13.1681	13.1933	0.921231	11.0809	11.4554	8.38059	10.3056	11.0809	2.26668	2.86251	0.142828
GGTGGCAATATCTGGAAGGAGAACTCCAAGTTTCTGGACATCTCCATTGCCAGGGATCAACTGAAGGCC	CG3097-RA	FBgn0029804	CG3097		12.2647	13.3978	10.9711	12.2112	12.2647	1.34608	9.16443	10.4403	9.65701	9.7539	9.65701	2.70749	2.45732	0.142828
CCAGCGTAATTCGGCGCAATGAGCAGCTGTCCCTATTGGACGATCGCTTCGAGAAGTTTTACGCCAC	CG7686-RA,CG7686-RB	FBgn0027525	CG7686		7.56279	13.784	6.35439	9.23372	7.56279	1.69786	9.37835	5.44848	6.07456	6.96713	6.07456	0.312844	2.26659	0.142828
TGGGTGGCGAGTTCTGGCTTGGCCTACAAAAATTGCATAAAATGACGACACATCGACGAATGGAACTAT	CG7668-RA,CG7668-RC	FBgn0036929	CG7668		8.32329	6.45064	11.2767	8.68353	8.32329	2.44763	8.82635	6.01441	6.17844	7.0064	6.17844	0.418353	1.67713	0.142828
GCCGCACTCTTAGCCAAAAGCTGACGTTGAATGGAGGCACCAATCTGAACTTTCGTGACCAAGGTGTCA	CG8531-RA	FBgn0033918	CG8531		5.56063	14.1382	12.7179	10.8056	12.7179	1.09893	10.1891	10.4217	7.4054	9.33874	10.1891	2.70926	1.46685	0.142828
GAAGAGGTTGATTCGTTTCTACTCATCATTCGGGACAATGGTTTCTTTCGCGCCTTGGATGGCTCA	CG10494-RB,CG10494-RA	FBgn0034634	CG10494		7.51605	12.022	6.87861	8.80555	7.51605	1.64382	5.53476	10.4497	6.07456	7.353	6.07456	0.312844	1.45254	0.142828
CCGCCGGCCACTATATTCCTGCTGCTTTTTCTCACCTTTGAGGGCCTTATGTTCGGCATATTCACCATC	CG8314-RA	FBgn0034057	CG8314		7.41549	14.4541	7.54681	9.80548	7.54681	1.67939	10.149	10.2711	10.8401	10.4201	10.2711	2.6821	-0.614573	0.142828
GGAGAGCCTGCAGGAGATCATTGAGACCATGTCGTTCACGGAGAATGTGCAGAACTTTGTGGGCAGC	CG8814-RA	FBgn0031478	CG8814		5.70648	14.2364	7.5369	9.15991	7.5369	1.66792	10.2594	10.0314	11.1866	10.4925	10.2594	2.68639	-1.33254	0.142828
CGGGGCAGAGTCCCACAAATCCGCAGAAGACAATAAAACCCACTCAGATACCGAGTTACCAGCAGCAAC	CG4353-RA,CG4353-RC,CG4353-RF,CG4353-RD,CG4353-RE	FBgn0010303	hep		9.20688	9.58076	7.97366	8.92043	9.20688	2.88816	10.669	13.5115	12.0476	12.076	12.0476	1.59313	-3.1556	0.142828
GCCAGTTCAAGTTCATCTAAGCCATACATTCAGCCAATTGATCTTCGATTCGTATAGTGGAATTAAA	CG12859-RA	FBgn0033961	CG12859		11.5673	7.88857	10.0556	9.83714	10.0556	2.94107	11.0503	13.295	12.7919	12.3791	12.7919	1.21813	-2.54195	0.143238
CCGCCGTATGACATGTCCATGGCTAATCCAGGACCTAGTGTTATGCCCGCTGGATATGAGAAGCAAGCT	CG17574-RA,CG17574-RE,CG17574-RF,CG17574-RG,CG17574-RH,CG17574-RI,CG17574-RJ,CG17574-RK	FBgn0033777	CG17574		12.7061	6.31395	11.2212	10.0804	11.2212	2.19427	7.77134	8.40423	8.72385	8.29981	8.40423	2.44121	1.78061	0.143545
TTGCTTTCACTGTAAGCAGCTTTAAACCCACCAATTCTGCAACACTCTTTGTTATCTTCCCCAACACTT	CG18779-RA	FBgn0086611	Lcp65Ag3		10.3237	11.3435	8.64211	10.1031	10.3237	2.8557	11.1866	12.96	13.2805	12.4757	12.96	1.13337	-2.37261	0.143545
CCGGAACTAATAGATCACCAAGCCACTAGGGAAGCACAAAGCAAGTCAGGCAAGGACACAGCGGGAAA	CG14514-RA	FBgn0039654	Brd8		5.63224	7.80102	6.12822	6.52049	6.12822	0.401818	8.05192	10.698	6.89195	8.54728	8.05192	2.20766	-2.02679	0.143707
GGATTGGATTAGCAGTGGCAGTAATCAAAATACACATCGTAGGCGTCGCTCATCGACTTCAGGAGGCCT	CG4272-RB,CG4272-RA,CG4272-RC,CG4272-RD	FBgn0261647	Axud1		11.4381	11.2448	11.4832	11.3887	11.4381	2.00533	9.96767	8.67774	8.56601	9.07047	8.67774	2.53332	2.3182	0.144956
ATTAGCAAAGCGGTAGCATCATGTCGATCAGGAGAGCTATGTCCACAACGGCCTCAAAGGAGTGG	CG14290-RB,CG14290-RC	FBgn0038662	Mpc1		14.3879	10.3823	7.30855	10.6929	10.3823	2.82987	13.3371	12.9794	7.02125	11.1126	12.9794	1.12387	-0.41967	0.144956
CGTGGGGATTGCCGTAGCTCTTTTAGTTGTGATCGTCACACTGTACCTGCTGCAAAAGAAAAACGCCGC	CG5862-RA	FBgn0038868	CG5862		6.26864	7.87226	5.95692	6.69927	6.26864	0.506534	6.63362	8.39041	8.82635	7.95013	8.39041	2.43466	-1.25085	0.144956
CCTGCACCACTAAGGACGCAAATGTGATACAGTATTTACGATTTTTTGTTTCAATAAATGTTTTTCGTT	CG13041-RA	FBgn0036605	CG13041		10.145	10.5	9.51036	10.0518	10.145	2.91768	12.5619	12.974	12.8374	12.7911	12.8374	1.19491	-2.73932	0.144956
ATAATTTCGGGTAGCAAATCACTACTTACTTTACAACGAGTTTTGCTCAAATTCGAAGCTGCATCACCT	CG15715-RA,CG15715-RB	FBgn0036538	CG15715		10.2798	9.78401	9.09401	9.71928	9.78401	2.98328	6.53554	7.04418	9.61854	7.73275	7.04418	1.20762	1.98652	0.145147
ACCGCCTAAGCAGATCGGCTCATCGGTTAGACCCTAAGTTTTAAACCTTGTATTAGCCCCGCGTGAACA	CG5709-RA	FBgn0025186	ari-2		9.46371	8.66026	5.95401	8.02599	8.66026	2.65522	6.12056	6.34757	10.2557	7.5746	6.34757	0.576611	0.451393	0.145147
CGACGAGCTGTAGTGCTCAATAATGGGGGTTCTTGGTTTGCCGTCAACATCGAAGGGACACGAGTGC	CG9847-RA,CG9847-RC,CG9847-RE,CG9847-RF,CG9847-RD	FBgn0010470	Fkbp13		12.6769	15.1572	12.96	13.5981	12.96	0.999841	7.76353	10.6788	10.8015	9.74795	10.6788	2.49199	3.8501	0.145391
GGGCGAAGTGACTTGGAAAATGGGAATTAATCATTTGGCTGATCTCACGCCTGAGGAATTTGCCCAGCG	CG10460-RA	FBgn0034443	cer		7.06697	7.70156	7.22823	7.33225	7.22823	1.32199	5.9259	7.13873	6.07456	6.37973	6.07456	0.312844	0.952518	0.145391
CTGCAGGAGAAGTACTACGAGATCGATTCCACGCTACAGCTCTCCTGTGTGGTGCGAAACGTGGC	CG12191-RA	FBgn0035170	dpr20		8.29443	8.35838	7.10172	7.91818	8.29443	2.42642	6.07085	6.19871	10.149	7.47286	6.19871	0.439058	0.445317	0.145391
CCAACGGTGTGACATCCGTGGTCAAGCAGATCCTGACTCCCACCGAAGTTGAACAACTGCAGAAGTC	CG10160-RA,CG10160-RB,CG10160-RC,CG10160-RD	FBgn0001258	ImpL3		13.358	6.14608	11.5422	10.3488	11.5422	1.91535	10.4319	8.36616	8.82635	9.20813	8.82635	2.56358	1.14062	0.145398
CAGTGCAGCCCATCTTTATCACCGTTGACCCAGAACGTGACTCCAAAGAGGTGGTGGCCAAATACGTAA	CG8885-RA	FBgn0262467	Scox		8.23815	6.52704	6.22148	6.99556	6.52704	0.703552	8.75596	10.8098	8.77402	9.44658	8.77402	2.55391	-2.45102	0.145402
TGCGTTCCAATTCTGTTGTCAATGTTTCCAACTCATTTCGCATGAAATTTCTGTGCACAAAAACAAGCG	CG15740-RB	FBgn0030340	CG15740		8.41132	6.03163	10.0613	8.16809	8.41132	2.50884	6.2466	6.57347	5.95692	6.259	6.2466	0.485584	1.9091	0.14545
TGTTGGCGTTTTCCAACGTCCACATCGCAAAGTTCGAAAACAAACGGTCCAAAATGGTAGCTGGT	CG13240-RA,CG13240-RB	FBgn0001989	l(2)35Di		10.5924	6.10588	9.03712	8.57845	9.03712	2.82521	10.985	6.55849	6.07456	7.8727	6.55849	0.75643	0.705758	0.14545
CCAAGGAGCTCTTCGATGCTCTTTTCGTGAATCCACAGCCGTATCCCTTGTTCGGACGAATGTTCCCCT	CG7659-RA	FBgn0015550	tap		6.39208	7.4054	14.1811	9.32618	7.4054	1.51685	8.09192	10.0498	11.2989	9.81353	10.0498	2.73837	-0.48735	0.14637
CGCTTTAAGATGTCTTATCTGGCGCAATTTCAGTTTTATCATTGTTTTAATTTGACCATGTCTGCATAG	CG8805-RA,CG8805-RB	FBgn0041087	wun2		10.7906	9.17432	9.10102	9.68863	9.17432	2.8769	6.35439	7.07377	6.64833	6.69216	6.64833	0.834071	2.99647	0.146613
GAACTTCCGGACCACATTTCAGCAGTATAAAAAACGTTTATAATGTCAATTGCGATTTGGACATGGGAA	CG10392-RC,CG10392-RA,CG10392-RB	FBgn0261403	sxc		10.3281	8.27329	9.37835	9.3266	9.37835	2.94011	6.2355	9.47889	6.77253	7.49564	6.77253	0.945641	1.83096	0.146613
CCGTCCCTTCCGAAAGCATGGAGTTATTCCGTTGTCCACATACATGCGGGTTTTCAAGATCGGCGACAT	CG12775-RA,CG12775-RB	FBgn0032987	RpL21		10.0444	11.0045	13.178	11.409	11.0045	2.38506	12.7179	13.187	13.852	13.2523	13.187	1.02554	-1.84331	0.147765
ACACCGCCAATGGTATTAGGCATCTCCTCTGGGACACCGGACGGTTCCTGAAGATCAAGGAGGTTTAC	CG6666-RA,CG6666-RB	FBgn0037873	SdhC		11.5298	11.6185	11.4263	11.5249	11.5298	1.92607	13.739	8.83485	6.07456	9.54948	8.83485	2.56507	1.97539	0.147767
GAAAGTATTCATCTTCGTCGCCCTCTTCGCCGTGGCCTACTGCGCACCCAGTCCCGGCTTCTTTG	CG14752-RA	FBgn0033307	CG14752		9.52434	9.2267	8.04472	8.93192	9.2267	2.89481	6.53179	6.6975	6.77253	6.66727	6.6975	0.877585	2.26464	0.148064
CGAGGACAAACAGGGCCAGCAAAATGTTCCTCATTTCTACCAGAACAAATCCCCACAGGAGCCGC	CG13484-RA	FBgn0036406	CG13484		9.46977	9.52434	9.38887	9.461	9.46977	2.9613	6.16385	6.84678	10.3536	7.78809	6.84678	1.01501	1.67291	0.148064
CGCTGCATATAACGGTATCAAATAAATTAATTGCAATTAGTTGTAACTGGCGATTGCAGTGTTTTGTTT	CG14813-RA,CG14813-RB	FBgn0028969	deltaCOP		11.1808	8.34261	7.4755	8.99962	8.34261	2.46151	6.23905	6.2466	9.88891	7.45819	6.2466	0.485584	1.54144	0.148064
AGGCGCAAGAGGATATGACCAGTCACACGAAAAAGGTGACCAACTGGACGGACTTCTGTGGTTTCCTAG	CG5394-RA,CG5394-RB	FBgn0005674	Aats-glupro		14.706	6.57347	6.34213	9.2072	6.57347	0.738551	8.59265	8.79976	11.1697	9.5207	8.79976	2.55878	-0.313502	0.148064
TCCACATACCATTAACCCATCCACATTTACAGCGCCTCACTGCTAGGAGGGCATATTCGAACCCCCTCT	CG14998-RB,CG14998-RI,CG14998-RK,CG14998-RA,CG14998-RG,CG14998-RE,CG14998-RF,CG14998-RC,CG14998-RJ,CG14998-RD,CG14998-RH	FBgn0264693	ens		6.03386	6.13253	10.1223	7.42954	6.13253	0.401818	7.86681	7.64387	10.0927	8.53445	7.86681	2.04027	-1.1049	0.148064
TTGCTGTCCAGGGATCCTTCCGCTTCGTTGCCGATGATGGCCAGACCTACGAAGTCAACTACATC	CG10529-RA	FBgn0020640	Lcp65Ae		11.118	10.4962	10.4746	10.6962	10.4962	2.76974	11.7648	13.2475	12.9893	12.6672	12.9893	1.119	-1.971	0.148064
CTCGAACTGCTGTCCATTGCAGAAAGTTTCGCGAACGTTGCCAAGCGATTAAACCGATCCGAACC	CG17734-RA,CG17734-RB,CG17734-RC	FBgn0037890	CG17734		9.69231	9.40899	6.1527	8.418	9.40899	2.94782	12.1748	6.95071	12.6153	10.5803	12.1748	1.5297	-2.16227	0.148064
GAAAATTTGTTTAACTCAAATTAAGTCGTCGGAAATCAGCAAAAATGTCGTTCAAAGGAAATCCCAAGG	CG18591-RA	FBgn0261790	SmE		10.9035	10.9612	10.0103	10.625	10.9035	2.47074	11.7357	13.1498	13.7487	12.8781	13.1498	1.04265	-2.25306	0.148064
GCACGAAATCACACGAGATGGCTCTGTACGAAACCGTTGAGAAGGGCGCTAAGAATTCGCCGAGCTACA	CG4634-RA,CG4634-RB,CG4634-RC	FBgn0016687	Nurf-38		10.7212	5.72019	13.6597	10.0337	10.7212	2.61632	10.1984	13.088	13.8132	12.3665	13.088	1.07157	-2.33285	0.148064
ATCTCGCCATCTCCTGTGCTTGTCTTGCAGACCTATGGGCAGTGGGATTGTGGTTCAATTGGCTC	CG18624-RB	FBgn0029971	CG18624		10.0672	9.99779	10.5629	10.2093	10.0672	2.93828	12.7402	13.008	12.1545	12.6342	12.7402	1.24466	-2.42491	0.148064
GCCGCGGGGGTTATGGCAAACTGTTGTCACAGAAGATTGCACCCAACACGGACAATCGCTAGTTATTAG	CG12357-RA	FBgn0022943	Cbp20		9.67614	8.9929	7.87226	8.8471	8.9929	2.80737	10.2879	11.7577	11.9017	11.3157	11.7577	1.76017	-2.46865	0.148064
CCGCTGGACAACAAGGAGTGGGTCTACCAGAAGTACGGCCGCTAGCGAGGAATATGGATCGGGATATTA	CG16988-RA	FBgn0040291	Roc1b		7.6618	8.36616	7.14713	7.72503	7.6618	1.8116	10.3449	11.3677	10.2923	10.6683	10.3449	2.65218	-2.94328	0.148064
GACAAAATACACGAAAAACAATACACACACCGCAAATGAATCGAACGAAATTTCGCTCAGGTCTTTTCG	CG17950-RA,CG17950-RB	FBgn0004362	HmgD		6.9364	11.3389	9.77275	9.34936	9.77275	2.98392	12.3195	12.5067	13.0471	12.6245	12.5067	1.36428	-3.2751	0.148064
TGGGCCCGATGAAGAAGAGTTATATGCGGATGAGCTGGAACTAGACATGGATGACCGAGTGGCCG	CG43161-RC,CG43161-RD,CG43161-RE	FBgn0262717	Skeletor		7.94798	6.32661	7.4674	7.24733	7.4674	1.58772	12.2561	10.0988	9.37835	10.5778	10.0988	2.73074	-3.33044	0.148064
AAATCAACATGTCTGACGAAAAGAAGGGAGGTGAGACCGAGCACATCAACCTGAAGGTCCTCGGC	CG4494-RA	FBgn0264922	smt3		10.1891	11.3148	11.0809	10.8616	11.0809	2.31833	12.601	13.3112	13.187	13.0331	13.187	1.02554	-2.17149	0.148872
AGGCCACCCCTAGTAAGCGGACCGCATTTTTTTCTGTGAAAGTCAGAAAAATTAGCCGAAAAAGACTGT	CG7483-RA	FBgn0037573	eIF4AIII		7.28936	7.94798	7.6618	7.63305	7.6618	1.8116	6.12822	6.25801	5.99761	6.12794	6.12822	0.363412	1.5051	0.149035
TTTCGGGTGAATTTAGTAGCATAAATTCGTCGCAACTGCCTGGAAAATGTTCTCGAGAGCCGCTCTTCT	CG8189-RA	FBgn0019644	ATPsyn-b		5.91435	5.79439	8.9929	6.90055	5.91435	0.401818	6.748	9.79027	6.07456	7.53761	6.748	0.923166	-0.637064	0.14981
ATTGCATGGTGGTTAACTATAAGTACGACAATGTTTAGTAGCTGACTACGAATAATGACGACGATGACG	CG1725-RG,CG1725-RH,CG1725-RB,CG1725-RE,CG1725-RD,CG1725-RA,CG1725-RK,CG1725-RL,CG1725-RN,CG536-RR,CG536-RP,CG536-RQ,CG536-RS,CG536-RT	FBgn0001624	dlg1		6.43516	9.32523	7.91823	7.89287	7.91823	2.09112	10.6245	12.4461	10.3068	11.1258	10.6245	2.51857	-3.2329	0.150188
CTGCAGCTTCCCAGGTGGATAGCAAAAGTGTCGCTCAGCAGAGGATCGATCTGGGATTGGGTCTG	CG15615-RB	FBgn0034159	CG15615		12.7318	12.4659	13.4549	12.8842	12.7318	1.09267	10.3706	10.9898	8.03126	9.79721	10.3706	2.6408	3.08699	0.150202
GGCCGAGCAATTCTAGATCTCGCCTACACGGTTTTCAGCCTGCCAAAACTGCTGTGAGTTCCTCAACG	CG1597-RC,CG1597-RB	FBgn0030289	CG1597		6.19206	7.5369	8.57018	7.43305	7.5369	1.66792	10.1676	5.53941	11.0268	8.91127	10.1676	2.7152	-1.47822	0.150296
GACTCTGGTGGTCCACTCGTTACCCATGACAACGCTCGGCTAGTGGGAGTGATTACCTTTGGCTC	CG18179-RA	FBgn0036023	CG18179		9.47889	6.78616	7.94798	8.07101	7.94798	2.12144	6.01059	6.16697	6.2124	6.12999	6.16697	0.406306	1.94102	0.150355
ACAAGGCACGCCTGTTTTACTTGGCCGATATCTTTCTGACCTCCACCCATTTGCCCGAGAATCTGG	CG2875-RA,CG2875-RB,CG2875-RC	FBgn0029672	CG2875		13.5942	13.1174	11.4381	12.7165	13.1174	0.944768	12.7503	10.1813	11.1057	11.3458	11.1057	2.24983	1.37077	0.150355
TCAGAGGTGTGTGAGGACGATAAGTCTCGTCTAAGACAATCCTACCAGAGGCAAACCACCAGATGTTGT	CG9261-RD,CG9261-RC,CG9261-RA,CG9261-RE,CG9261-RF,CG9261-RG	FBgn0015777	nrv2		6.68116	10.9285	10.5503	9.38665	10.5503	2.7367	11.1284	7.7796	7.33645	8.74814	7.7796	1.95546	0.638506	0.150418
AGGATGAAGACGAGTGTGCTAGCAGTTCTGGCTCCTCGGATAATTCCACAGAATGTGCCCTACGC	CG8965-RA,CG8965-RB	FBgn0031745	CG8965		9.72794	12.9794	13.3978	12.035	12.9794	0.992683	10.4644	11.3924	10.834	10.8969	10.834	2.41346	1.1381	0.151017
TGACCTGTGACCCATGTGATCATCTTGTCTTGTCCATTAGTCATTACAAGTGCCGCGTACTTAGCTGTT	CG14489-RA	FBgn0015522	olf186-M		6.74418	6.85358	9.40899	7.66892	6.85358	0.961884	7.17367	12.9127	9.13503	9.74045	9.13503	2.61153	-2.07154	0.15196
GTACGCCCGTGACTACGTTCCCCTGTACACGCCCTTCTTCATGCGAAAGGAGGTAATGCAGGAGG	CG17259-RA,CG17259-RB	FBgn0031497	CG17259		6.15803	14.969	7.70833	9.61177	7.70833	1.86423	14.9139	6.11599	10.3576	10.4625	10.3576	2.6466	-0.850744	0.152424
TGATTTTGGACATCGGCTGTGGTTCTGGACTCTCAGGTAGCGTTCTTGAGGACAGCGAGCACATGTG	CG10903-RA,CG10903-RB	FBgn0037543	CG10903		13.2634	10.5581	11.7778	11.8664	11.7778	1.71536	9.2222	10.4586	7.89744	9.19275	9.2222	2.62545	2.67367	0.152919
GGCCCGTTCTCCTCCGTGAATTACTCCCTGTGATATCGCACCTAAGTCTTCTTCGCTAGCTTGCCAGTG	CG7365-RA,CG7365-RB	FBgn0036939	CG7365		6.63362	11.8842	11.1742	9.89735	11.1742	2.23578	8.45695	8.96745	6.35288	7.92576	8.45695	2.46421	1.97159	0.152919
CCAGACGACCAAGCAGTTACCCACGATGACACGAATTGTGAGTGCCACCAGTACTACTCCGGCAA	CG11970-RA	FBgn0027503	CG11970		8.35061	12.3864	5.65513	8.79736	8.35061	2.46718	6.29446	5.81421	8.45881	6.85583	6.29446	0.529618	1.94154	0.152919
TCATTCCGCAAACGTCTTGCATCGGGACCTTAAGCCAAGTAATTTACTGTTGAACAAGACGTGCGACTT	CG12559-RE,CG12559-RD,CG12559-RC,CG12559-RG,CG12559-RH	FBgn0003256	rl		14.2769	11.7491	5.73505	10.587	11.7491	1.73932	9.18566	6.20337	11.2416	8.87688	9.18566	2.6195	1.71013	0.152919
ACAAGAAGACCCGAAAATGTGCGACTACCAGATGGAGTACTCCTTTATTTTTGAAGACAGCTCCTGCGA	CG32885-RC,CG32885-RA,CG32885-RD	FBgn0016053	pgc		10.4019	12.2929	13.2551	11.9833	12.2929	1.32797	11.1489	9.82875	7.02125	9.33298	9.82875	2.73529	2.6503	0.152981
CCGCTCCTTGTTTCCTGGAGACAGCGAGATCGATCAACTTTATAGGATTTTCCGTACCTTAAGCACACC	CG10498-RD,CG10498-RA,CG10498-RB,CG10498-RC	FBgn0004107	cdc2c		12.787	14.012	12.4955	13.0982	12.787	1.06847	13.026	10.5307	8.669	10.7419	10.5307	2.56435	2.35628	0.152981
AGAGGTGCAAGCACGCAATGAGATGCAGATACTCGTACATCTACACAACCACCCCACATAGAAGCGGTA	CG31057-RA,CG31057-RB,CG31057-RC,CG31057-RD	FBgn0051057	tau		12.8901	8.24917	9.16443	10.1012	9.16443	2.87339	6.72189	11.2902	6.35288	8.12167	6.72189	0.89948	1.97956	0.152981
CCGACGATCCTCAGCGCACCTACTACCTCAACCAGAAGAAAACGCTCGAGATCAATCCCAGGCATC	CG5520-RA	FBgn0039562	Gp93		7.44747	14.661	12.5002	11.5362	12.5002	1.20654	8.16554	11.1697	10.0699	9.80173	10.0699	2.73561	1.73449	0.152981
TTCGTCATCGAGATTTTGAATGAAATTCATTCGCACTAAAGTCATGTACCATCAAATTGCCGGGT	CG9035-RA	FBgn0021795	Tapdelta		9.86066	10.4217	9.63661	9.973	9.86066	2.97645	6.05052	12.0976	7.20491	8.451	7.20491	1.3703	1.522	0.152981
CTGGACCGCACCGACGTGGATCAGAAGATGTCCATACGGTTTCTCAACTAGGCTAGCTGGATGCG	CG2185-RA,CG2185-RB	FBgn0037358	elm		6.16999	14.6482	6.61718	9.14513	6.61718	0.771756	9.58967	8.78842	8.36227	8.91345	8.78842	2.55666	0.231675	0.152981
AAAACCTGGAGGTGATAGCGATGGCTCGACAGGACGTCCCGAAGAGAAACCGATTGTAAGTCCTGGG	CG31883-RA	FBgn0032122	CG31883		6.24259	7.31568	7.34626	6.96818	7.31568	1.41654	6.05934	6.12822	10.7694	7.65233	6.12822	0.363412	-0.684152	0.152981
TGGAGAACTTCCCCAACATTATGGATTATCCCAAGGATTATATCTTGCGTTGATATGCTGATAGGAAAT	CG10603-RA	FBgn0032720	mRpL13		11.1126	9.13738	9.86066	10.0369	9.86066	2.97645	12.6485	12.4764	12.5127	12.5459	12.5127	1.36125	-2.50896	0.152981
AAGACTGCCACTGAGTTGTGTGGTCCGTATGTCTGGAAGCAGTACGATCTTCTGGTGATGCCCCC	CG10602-RD,CG10602-RC,CG10602-RE	FBgn0032721	CG10602		10.7814	10.4403	8.37277	9.86482	10.4403	2.80089	12.8984	13.1933	12.0292	12.707	12.8984	1.16405	-2.84216	0.152981
TGCTATGCGCGCATTTAATGTAACCAACTGAATTGTGTATTCATTCTTCGACTTCAAACATAAAGTGCA	CG4237-RA,CG4237-RB	FBgn0020655	ArfGAP1		9.66391	9.48596	10.2747	9.80818	9.66391	2.98501	7.99065	12.3453	13.4788	11.2716	12.3453	1.44563	-1.46339	0.153518
CCACGAAAGGCGCAGAAAGACATTGTATATATTCGTAGTAGGTCCTGCTAAAAGTAAAAGTAAAGTTAT	CG9883-RA	FBgn0031435	CG9883		9.11173	9.63661	8.09192	8.94675	9.11173	2.85409	10.3237	12.2024	11.8039	11.4433	11.8039	1.73048	-2.49657	0.154233
AGATCGTTTCTGGCAAATATTACTGCTGAGTTTCTTTTCAGTCAATGAAATTGCTTAAACTTTAGCTTT	CG6634-RA	FBgn0261963	mid		10.2879	10.239	6.40765	8.97817	10.239	2.88783	12.3082	7.5369	6.35288	8.73266	7.5369	1.71095	0.245506	0.154557
TGCGCAGGGGAGGATTGCCAAGGACACACAATTAACACAGAAAAACAAAGCGAAAAATCTACGGCTTTT	CG5119-RC,CG5119-RB,CG5119-RA	FBgn0265297	pAbp		5.89991	9.74807	8.01704	7.88834	8.01704	2.18959	6.20007	6.21562	12.2094	8.20835	6.21562	0.455828	-0.320009	0.154557
GCTACTTGCACGGCCTGACGACGAGTTCACTGTGGTCCGGTACTCTCAAGATGATCGATTTGGCC	CG6525-RA,CG6525-RB	FBgn0082831	pps		5.9629	6.13253	12.7503	8.28189	6.13253	0.401818	7.57635	10.7906	5.54407	7.97033	7.57635	1.75116	0.311566	0.15481
ACCCGAGGACAACTTGCCGGACTTTGCTAACATGACTGAGGAGGAACAGATTGCCTTCGCTATGCAGAT	CG7619-RA,CG7619-RB	FBgn0015283	Rpn10		7.83424	8.14819	12.8047	9.59571	8.14819	2.3092	5.89991	10.8253	10.9805	9.23523	10.8253	2.41808	0.360478	0.155936
CAGGACCGCCTAGTTCTGGCCCAGAAGTACGGCTATCAGCTGCCCAAAATTGAGGAAGATTCCGC	CG5219-RA	FBgn0036990	mRpL15		9.37835	8.96745	10.4903	9.61203	9.37835	2.94011	11.3086	12.3803	12.0554	11.9148	12.0554	1.58917	-2.30273	0.155936
CAACCGGACATCCGTTGTGTTTGTGCTGTAATCCTCGAGAGGTGGACGTGTACCCGTTTCCCGAC	CG4087-RA,CG4087-RB	FBgn0002593	RpLP1		12.4353	12.4256	13.6041	12.8217	12.4353	1.24233	13.5055	13.7577	13.6308	13.6313	13.6308	0.829964	-0.809654	0.155998
CTCCAACTTGACGCGCCACTTAATCCGGAACCACAAGCTCTTGGCCCGATCAATTTTTGCCGGCG	CG15514-RA,CG15514-RB	FBgn0039712	CG15514		11.8207	7.64387	12.6769	10.7138	11.8207	1.67986	10.2293	8.2215	9.31884	9.25655	9.31884	2.6421	1.45729	0.156334
GCAGGGCAAATTCAACGGCTACTAAGATGGGGAAGTGAGGATACCCGATTTAGGTCGACCCCGCAACTA	CG9036-RA	FBgn0034499	Cpr56F		7.65577	6.16848	14.0236	9.28262	7.65577	1.80473	9.96229	5.99028	6.17844	7.377	6.17844	0.418353	1.90562	0.156522
AGGCGGAGAACCGTAATGTCCTGGTGTTCAACTGAGAGCGATTGATTACCTCACCACACCGTATTTATT	CG6302-RA,CG6302-RB	FBgn0010741	l(3)01239		11.6078	12.5322	11.3302	11.8234	11.6078	1.85895	13.4482	7.4054	9.06316	9.97227	9.06316	2.6007	1.85115	0.156522
AGGGGGAGGGAGATGTGATGAGAACCGAAACCAGCATACTGTTTAAGTCACGATGTGGAACGATGACGT	CG12101-RA,CG12101-RB	FBgn0015245	Hsp60		14.3153	6.98549	13.1174	11.4727	13.1174	0.944768	12.6769	6.49026	11.2502	10.1391	11.2502	2.14422	1.33356	0.156522
GGTAGTTGTGCCCAAAACAAAGCGTTCAGCAATAGAGCCCTATGATCGATGATTGGCAAATCCTCTCGA	CG11177-RA	FBgn0030501	BthD		8.19951	9.66391	10.4274	9.43026	9.66391	2.98501	5.4953	7.08735	13.358	8.64688	7.08735	1.25094	0.783381	0.156522
TGGCGCTGTGTATTTTTGTTTTCGTTGTCATTGTGCCACTCTGCCACTCTGCCACTTTGTCACCTTGCA	CG6891-RA	FBgn0030955	CG6891		12.4659	13.7746	11.6286	12.623	12.4659	1.22522	13.6416	12.6713	14.2001	13.5044	13.6416	0.825386	-0.881328	0.156522
ACTAAAGCAACTAGATAATTTTTCTCATCATTTTCATCATCTCCGTAGTATTTAGTTCAACAACGTAGT	CG18259-RA	FBgn0030956	CG18259		9.58076	9.27933	9.86545	9.57518	9.58076	2.97876	11.1926	12.8047	12.2388	12.0787	12.2388	1.49839	-2.50349	0.156522
GCAAGATGACCGACGAGTGCGTAACCAGAAACTACGGAGTAGGCATTCGCAGCCCAAATGGATCGG	CG5370-RA	FBgn0010501	Dcp-1		7.58267	6.65597	13.1606	9.13307	7.58267	1.72082	10.1403	10.9228	7.02125	9.36146	10.1403	2.72201	-0.228388	0.156855
ATTCGGGCCGCGATATAGATGCTATGAAATCAGTGGCTGAGGCTTCACACAAACGTTCCCTGGCC	CG10149-RA,CG10149-RB,CG10149-RC	FBgn0028689	Rpn6		7.91823	8.08748	12.411	9.47222	8.08748	2.25553	11.1742	10.74	7.75022	9.88814	10.74	2.46165	-0.415918	0.156855
AACCAGTTCTAAGTATTCTTCATTGCTCGTCACATCCAGATCTAGTTAGCTGTCATCAACACCACTTAG	CG4060-RA	FBgn0038487	TwdlW		9.43501	8.80957	6.97033	8.40497	8.80957	2.72798	6.40363	6.56662	9.34859	7.43961	6.56662	0.763375	0.965356	0.157707
CCCGCCATGATGAGCATGTACTCGCAGTTCATGAAGAGCAAGATGGACGGGCTAAAGCGGGTTAAGAAA	CG5417-RB	FBgn0038808	Srp14		9.5542	5.74976	8.9973	8.10042	8.9973	2.80917	6.16999	7.27779	6.67692	6.70823	6.67692	0.859266	1.39218	0.157945
TTTGGTGCGTGTGAAAAGTTATTAAATCAACAAAAATGGCTTTCCGCATACCTTTTGGCAAGAAG	CG14482-RA,CG14482-RB	FBgn0034245	CG14482		9.79884	10.1223	8.17995	9.36701	9.79884	2.9823	12.249	5.94082	7.20491	8.4649	7.20491	1.3703	0.902114	0.157945
TGTTATTCCGCGAAAATAAGTCTGAATTGTAGTGCAATCACTTGCGAAGTGTGTTAAATCAAGCGCTGA	CG7622-RC	FBgn0002579	RpL36		10.2293	9.77275	9.31246	9.7715	9.77275	2.98392	11.4963	12.6835	12.3864	12.1887	12.3864	1.42507	-2.41721	0.157945
TCCCGTTCCCACTACCCGCGTTTACTGCTCATAGGAGTCCGTTCGAGTCGATCACACAATTTGTCCCTA	CG8636-RA	FBgn0029629	CG8636		6.37827	11.075	9.21415	8.88913	9.21415	2.89062	11.8504	10.8178	13.6416	12.1033	11.8504	1.70193	-3.21414	0.159689
ATGGGGGGTGTTAACTAATGTAACTTTTTTATGGCTGTTTGTTAAAAATAAACTGGTAAATGGAC	CG30291-RA	FBgn0050291	CG30291		9.65701	6.97692	7.68544	8.10646	7.68544	1.83842	6.69272	10.2446	10.9079	9.28175	10.2446	2.69162	-1.1753	0.15983
GCCCACACATAAGTTGGCCAACAATCATTTTCATCGGTACACTGATGTTAAGCCAAGGGAGGAGCGG	CG11006-RF,CG11006-RG,CG11006-RA,CG11006-RC,CG11006-RE,CG11006-RB	FBgn0262714	Sap130		13.8966	13.2475	13.0386	13.3942	13.2475	0.906106	12.4659	11.6362	11.1086	11.7369	11.6362	1.84448	1.65732	0.159952
TCTACGCCGTCGGTATCTTCGTATGCTACTTCTTGTACGGAATTGTCCAGGAGAAGTTGACGCGGG	CG5802-RA,CG5802-RB	FBgn0250820	CG5802		7.77134	13.5582	6.84678	9.39211	7.77134	1.93436	10.4068	10.3449	7.60651	9.45273	10.3449	2.65218	-0.0606234	0.159952
TAAAGAATGTTTAGACTAGCTCAGGTTACAATCGGTTAAATCGACAATGCTACAAGTATAGCTGCAGCC	CG18292-RA,CG18292-RB	FBgn0030269	CG18292		8.1608	12.1099	11.5101	10.5936	11.5101	1.943	8.98085	9.88891	5.54407	8.13794	8.98085	2.58846	2.45566	0.160311
AGTCTCAGCGCAAAACATGTTATGCTCAGCAATCGCAAGTCCGAAAGATTCGTGCTCGCATGACCGACA	CG2168-RA,CG2168-RB,CG2168-RF	FBgn0017545	RpS3A		13.4277	14.8121	14.2001	14.1466	14.2001	0.81897	12.1677	13.1687	14.6196	13.3187	13.1687	1.03392	0.827975	0.160311
GCGGTCGCAAGCCATACACGATGGTCTCTTTTTGTGCAACTCTGATTCGACAGTTTCGGCACAGGTCG	CG9916-RA	FBgn0004432	Cyp1		9.19598	8.39041	7.44747	8.34462	8.39041	2.49477	13.967	6.38279	6.07456	8.80811	6.38279	0.607078	-0.463485	0.160311
ATCCCGCGGACCAATTAAATCGAAATTAATGCCAAATATTTATCTGTTCTATAATTCTATTACGCGTCT	CG3746-RA	FBgn0034755	CG3746		9.48596	11.1556	10.2446	10.2954	10.2446	2.88586	12.4916	12.7061	13.1017	12.7665	12.7061	1.2622	-2.47108	0.160311
CCCTTCCTAATACTTATTCACTCAGTTGTCACAGCATATGGAATAATAAAATTTATTCACAAAAAA	CG11131-RA,CG11131-RB	FBgn0037204	CG11131		10.4746	10.5242	9.88138	10.2934	10.4746	2.78215	12.8374	13.5461	12.3134	12.899	12.8374	1.19491	-2.60561	0.160602
GCCTGAGTGGGGGTCATACGTTATTGTGCCAAGCGTACTCTAACGGACTTATAGTAAGCGCCGGACG	CG12238-RA,CG12238-RB,CG12238-RC,CG12238-RD,CG12238-RE	FBgn0087008	e(y)3		11.0318	11.4175	8.92878	10.4594	11.0318	2.36135	7.82625	8.39681	8.91016	8.37774	8.39681	2.43772	2.08164	0.162644
GCTGGACACTCCCACCTACAAATGCAGCTTTAAAACTCATTAAAACAGCAGCGAAAATACTAATAAATA	CG14756-RA	FBgn0033275	CG14756		9.98936	9.72794	9.12606	9.61445	9.72794	2.98553	11.5626	12.3082	12.7112	12.194	12.3082	1.4641	-2.57952	0.162663
GCGAGCCCAAAGAGCAAATCCAGGATGTTGAGGATCAGGACGTGTCGTAATTTAAGTAAACCCCCGCCC	CG31196-RA,CG31196-RB,CG31196-RC,CG31196-RD	FBgn0020238	14-3-3epsilon		12.4842	13.5881	13.0471	13.0398	13.0471	0.968408	10.395	11.2081	11.9803	11.1945	11.2081	2.17616	1.84535	0.164236
GCACGGTTTCGAATCGCTTAACAAGTTTTTGCTTAAAAAGCTTTGCCGAGCACTAAGTAACCACCGCCT	CG7113-RA,CG7113-RB	FBgn0021765	scu		5.91075	8.88232	9.2267	8.00659	8.88232	2.76061	10.5503	6.65597	6.17844	7.79489	6.65597	0.840778	0.211697	0.164267
GCATCCAGGACGTCATTAGCAACAAGTGGATTGCCCAGTACAATGCTGTTCCACAGACACCGCTCT	CG3086-RB,CG3086-RC,CG3086-RD,CG3086-RE,CG3086-RF	FBgn0013987	MAPk-Ak2		5.96883	13.9032	7.29241	9.05481	7.29241	1.39106	8.36616	9.63661	10.932	9.64493	9.63661	2.70364	-0.590117	0.164291
AGTGGCCAATGAAAAAATCCCACGAATGGTAATCCACTTCTACGAAGAGCGCCTATCCTGGTACTCTGA	CG8409-RA,CG8409-RB	FBgn0003607	Su(var)205		12.7402	13.2423	12.8739	12.9521	12.8739	1.03291	10.7311	10.8619	14.2909	11.9613	10.8619	2.39855	0.990848	0.16433
CGCCTTTGGCTTACTCCGCACCACTGAGCTACGCCGTTCCATCTGCACCGCTCCTTATCTAAATTACTA	CG12519-RA,CG12519-RB	FBgn0036872	CG12519		9.29758	12.5557	12.5404	11.4646	12.5404	1.1853	10.1223	11.4754	10.296	10.6312	10.296	2.67251	0.833336	0.165609
ACTTAACTACATTCAAAATACTTGATCCAATTGAATCTTAATCAGTAGTATTCAACGCAAACTTAACCG	CG3379-RA,CG3379-RB,CG3379-RC,CG3379-RD	FBgn0013981	His4r		10.9544	11.0898	10.296	10.7801	10.9544	2.42803	13.0312	12.657	13.0004	12.8962	13.0004	1.11361	-2.11611	0.166292
CGCGGCCATGCAAGATTGTCGAGATGTCTACTTCAAAGACTGGAAAGCACGGACACGCCAAGGTTCATA	CG3186-RB,CG3186-RA	FBgn0034967	eIF-5A		13.3112	13.2379	14.3001	13.6164	13.3112	0.890372	12.9794	14.151	14.151	13.7604	14.151	0.648516	-0.144064	0.167506
GTGCTGGCGTTAATAAAGCAAACGACCATCAAGCTGGAACCATGATCCCGACTACTAGCACCACGTGGT	CG14005-RA	FBgn0031739	CG14005		7.27779	6.54751	7.24826	7.02452	7.24826	1.34335	5.87101	9.53794	10.8516	8.75351	9.53794	2.68435	-1.72899	0.167506
TGCTGGCATTTGACTAGAGTTACTAAACAACCACAACCTTAAGCCCTACTCCAATCTTGTTTAAATTAC	CG6878-RA	FBgn0036488	CG6878		11.164	10.1891	10.1842	10.5125	10.1891	2.90438	12.411	12.6153	13.287	12.7711	12.6153	1.30884	-2.25864	0.167706
TCATCGCCCTCGTATGGAACTGCTACCTCTCCATGATACTTAATAGCTAGGGCACTAAGTTCCCCGCAT	CG11077-RA	FBgn0039930	CG11077		8.06911	13.3448	11.1337	10.8492	11.1337	2.27159	7.84473	10.0028	8.56601	8.80452	8.56601	2.50308	2.0447	0.168539
TGTCCATCAACTTACCCACAACCACTGCAGGATGTCAAACTGTATTATTGTGTTCAGTCACAGTCCGGC	CG17903-RA	FBgn0000409	Cyt-c-p		11.9017	5.86786	11.2943	9.68794	11.2943	2.13025	6.27968	8.76921	10.2241	8.42432	8.76921	2.55297	1.26362	0.168539
AGCCAAGAAGTAATCCGAAGTCGGTTTGTTAAATGGTAATTAGATCAATAAAACGTGATCACTATGAGA	CG12079-RA	FBgn0035404	CG12079		6.07656	9.76447	9.7244	8.52181	9.7244	2.98559	11.036	13.2805	12.249	12.1885	12.249	1.49337	-3.66671	0.170042
ACCAGCCCCTGAATACAATCAGCTTCCCTTCAGCGAGTACCAATTGTGATGAGCAAAGTTAGAGTTTAA	CG6425-RA	FBgn0039449	CG6425		11.4754	11.5298	6.37827	9.79447	11.4754	1.97306	5.64323	9.44597	9.01874	8.03598	9.01874	2.59411	1.75848	0.170495
CCCCCCGTTCAACTAAAACCAATACATATACTACATTATATATCCTACACATTAACCCTAGAGCGTAGA	CG1633-RB,CG1633-RA,CG1633-RC,CG1633-RD	FBgn0040309	Jafrac1		10.669	11.3086	10.6364	10.8713	10.669	2.65526	10.5581	12.8984	12.8604	12.1056	12.8604	1.18326	-1.23431	0.170495
AGCCGGTAAATATCCGTAAAGTAAATTATGCGTGAAGCACAGAGACATAAAGCAAAACATCAACGGAGA	CG8156-RD,CG8156-RB,CG8156-RC,CG8156-RA,CG8156-RE	FBgn0013750	Arf51F		6.04437	6.27686	10.5413	7.62084	6.27686	0.513088	6.34757	7.84473	13.0573	9.08319	7.84473	2.01906	-1.46234	0.170495
CGCTATCCCACCAACACTGTTTTCTGCCAATCTCCTTTGCATCTTTTGCTTTGTAATGCTGAAATCAAT	CG1109-RA,CG1109-RB	FBgn0046222	CG1109		9.42743	8.51611	6.22148	8.05501	8.51611	2.57505	11.093	11.4832	8.72385	10.4333	11.093	2.25851	-2.37832	0.170495
TGGGCGCTTGACTCAAAAAAGGTTCCAAGAACGATGACAGCCAGTCTTCTGAGCGCCGTTTTGAGATCC	CG6071-RA	FBgn0036186	CG6071		8.9973	12.7762	6.28272	9.35207	8.9973	2.80917	9.43501	5.64323	6.77253	7.28359	6.77253	0.945641	2.06848	0.171231
TGCGTACAAATGGCACTACAACTTCCATCTGGTCTCCTATGCGGCTACGTCCATCTTCTTGTATGCCAA	CG4645-RA	FBgn0030435	CG4645		12.3082	7.54681	6.25996	8.70499	7.54681	1.67939	9.95878	5.91075	10.418	8.76251	9.95878	2.74402	-0.0575109	0.171464
ACGACGCTGTTCACACCGCCATCCTTACGCTGAAAGAAGGTTTTGAGGGAAAAATGACTGCCGACAACA	CG5266-RA	FBgn0086134	Prosalpha2		12.7762	12.954	7.19619	10.9755	12.7762	1.07311	10.3317	10.7789	12.7061	11.2722	10.7789	2.44205	-0.296747	0.171743
CGCGTCACAAAAGACATCGATGTGGAGTAGTGCTTGTGATAGATGTTTTCATGATTTGTTCAAAATCCT	CG7532-RA	FBgn0261534	l(2)34Fc		7.30855	10.1533	10.5242	9.32867	10.1533	2.91528	7.65577	7.10172	7.60651	7.45467	7.60651	1.78178	1.874	0.172258
GCCCCGGGTGTTTCATGTCACCCTGTACAAGGACAAGGTGTACGATGACTATGGATTCTCGGTATCCGA	CG14447-RA	FBgn0029830	Grip		8.15298	13.7126	10.8253	10.8969	10.8253	2.53471	13.784	8.24173	6.17844	9.40138	8.24173	2.35035	1.49556	0.172258
GCCCAGAGCTTTTGTACGTTTGGCGTCGGTCGATGACATACCGAAGGCTCTTAAACTGCATAGCACTGA	CG2050-RA,CG2050-RC	FBgn0002780	mod		7.52371	12.1454	7.06697	8.91204	7.52371	1.65267	9.90857	10.9612	7.02125	9.297	9.90857	2.74256	-0.384966	0.172258
GAGGGCATTATCAAGCAGAGTCAACCGGAAAAGGTCTGGGAGTATGTGGCGGATTTTAATAAGATGCGT	CG6310-RA	FBgn0036121	CG6310		11.8842	10.7814	11.7288	11.4648	11.7288	1.75627	13.2379	12.636	13.4875	13.1204	13.2379	1.00245	-1.65562	0.172258
GTGCGTTAAACTGAACCAATTCATTTATCATACAACTTAGAATGTCTGAACTTCAGTCATCTTTACTGT	CG40045-RA,CG40045-RB,CG40045-RC,CG40045-RD	FBgn0058045	CG40045		9.83434	10.6832	9.39817	9.9719	9.83434	2.97928	10.5347	13.107	12.3082	11.9833	12.3082	1.4641	-2.0114	0.172258
CGAGCGCAAATTCTTAGTTAACTAGCTTCTAAGTCAGATATGAAACGAACTCGATAGACTTAAGACGTT	CG18317-RA,CG18317-RC,CG18317-RD	FBgn0031359	CG18317		6.19871	9.97586	10.1288	8.76778	9.97586	2.95825	6.20762	13.8675	12.4191	10.8314	12.4191	1.40858	-2.06364	0.172258
TATGCATCCAGTTCTTTTTTAATTTCAAATAAACAGCGTGCTTCATTGGGAAACAGCTACTACCTACAA	CG10305-RB,CG10305-RC,CG10305-RA,CG10305-RD	FBgn0261597	RpS26		9.91467	11.5626	10.7739	10.7504	10.7739	2.57554	12.8796	13.2379	12.4764	12.8646	12.8796	1.17355	-2.11423	0.172476
TCTTGTCATTATTTTGCAATCAATCGCTGAACTTTTTGCACTGAGAAATTGTAGAAAATAAGCCATGCA	CG8993-RA	FBgn0035334	CG8993		9.26957	8.49518	7.96227	8.57568	8.49518	2.5624	10.9259	11.0456	11.6662	11.2126	11.0456	2.28993	-2.6369	0.173271
CTGGATGCTGGGACTGGAGTAGATCCTGATACCGGCACTAGCTTTCCTCGGCGTCTAGTCAAGCAC	CG15814-RB,CG15814-RA,CG15814-RC,CG15814-RD	FBgn0030873	CG15814		13.026	6.48685	6.48247	8.66511	6.48685	0.673368	8.34261	5.83305	11.2819	8.48587	8.34261	2.41031	0.179237	0.173386
TGCGCCATACTCTCAATCCGGAGTGTGACCGTCTGTTGAGTGAAATGGATCACAATCAACCTGGCAGCA	CG9715-RA	FBgn0036668	CG9715		13.9032	13.3902	12.8506	13.3813	13.3902	0.873863	14.2421	14.188	11.3029	13.2443	14.188	0.638708	0.137042	0.175236
CGCATCCCCGGTGGTCCCAAGTTGGAGCAGAGGATCAACTCGTTCTTCAACTACTGCGACTTCTTCAAC	CG5642-RA	FBgn0036258	CG5642		12.96	8.00609	12.9127	11.2929	12.9127	1.01781	10.4142	11.1926	11.0851	10.8973	11.0851	2.26383	0.395624	0.175423
CGCCGTCACTACAACTTCGGTCATGGTATCGGCAGATCTGGAGACTTACTAGAGGCACAACCCAAGGC	CG1427-RD,CG1427-RC	FBgn0037347	CG1427		13.5533	12.1207	12.3803	12.6848	12.3803	1.27424	9.9824	10.1777	11.3973	10.5191	10.1777	2.71247	2.16564	0.175926
AAACCCATGGTCCGTTGTCAGAGAGTACCACAAACAAACACAAATCGCAACAAAACACACTGAGCACTT	CG8286-RA	FBgn0037718	P58IPK		13.4549	13.5397	14.0964	13.697	13.5397	0.851142	12.2929	11.5585	13.8742	12.5752	12.2929	1.47171	1.12185	0.176304
GCGATGATAAGCCATTTAGCGAACTTACATTTCAATTTTAAAGTCATTTTGAGTAGCCTACGTTTTAGG	CG1837-RA,CG1837-RD,CG1837-RB,CG1837-RC	FBgn0030329	prtp		10.2747	6.31395	8.97341	8.52067	8.97341	2.79936	6.55849	6.7995	10.1156	7.82453	6.7995	0.970609	0.696138	0.176304
ACCAACAAACCGCCATTGCTAAATCGATCCAGCATGAGTGTGGGGAATCTGTACTCACAAGGCGGAAAT	CG1044-RB,CG1044-RA	FBgn0016794	dos		7.32149	11.9414	12.5468	10.6032	11.9414	1.58204	9.64764	10.3576	9.19598	9.73374	9.64764	2.70573	0.869489	0.176745
ATTTGGCCGACAATTTGCAGAGAAGCTTGCTTAGAGGGTTGGCTTACCAAATCGAATGTATCTTGTAGA	CG2520-RA,CG2520-RC,CG2520-RD,CG2520-RG,CG2520-RH,CG2520-RI,CG2520-RJ	FBgn0086372	lap		8.48908	6.71087	8.44043	7.88012	8.44043	2.52795	10.9612	6.37827	11.7029	9.68078	10.9612	2.34225	-1.80065	0.176745
CGAAATGCGCGACTAGCCAATGGATTCACCTACATACACCCACACCTTACTTCTAAGTCTACAAACGTA	CG16792-RA	FBgn0000426	SmF		11.0146	11.7217	10.7968	11.1777	11.0146	2.3763	12.7687	13.6976	12.9417	13.136	12.9417	1.14246	-1.9583	0.176745
CCATCGACTTGATACGAAACCCCCAGTTTCTGGAGCTACTGGTAGACGCGCTCTTTCGTTCCGGC	CG9984-RA,CG9984-RB	FBgn0010416	TH1		7.58951	13.8302	6.14238	9.18738	7.58951	1.72871	9.24552	6.14145	6.27404	7.22034	6.27404	0.511073	1.96704	0.177112
ACATGTTATCTGGGTTTTTGCGACGAGGCGTCCAAAGAGCACGGTTCACCTTCACCCAGCAACTC	CG30410-RC,CG30410-RB	FBgn0050410	Rpi		6.4788	9.71091	8.57889	8.2562	8.57889	2.61138	14.706	6.07257	6.59572	9.12477	6.59572	0.788355	-0.868568	0.178453
TCTGTATCCATTTAGTTCTCTGTGTATCATCAATTTTAAAACTGCGTTGTCAACCAGCAACAACA	CG9075-RA,CG9075-RC,CG9075-RB,CG9075-RD,CG9075-RE,CG9075-RF	FBgn0001942	eIF-4a		11.5155	9.62582	9.88891	10.3434	9.88891	2.97283	12.022	12.4955	12.2981	12.2719	12.2981	1.46909	-1.92846	0.178461
CGCCTTCTCAATGATGATCGGCGTGTTTGTCTTCTCATTCGTGTTCCTTCACTTCAAGGATGAGCCCG	CG9022-RA	FBgn0014868	Ost48		12.974	13.5533	12.5557	13.0277	12.974	0.994665	11.3572	10.1355	11.2767	10.9231	11.2767	2.12383	2.10457	0.179634
TAGAAGAAATGTTAAGTATTTTCCGGAATTTACATGTAAATAAAGCGAAATAAAGCATGAGCGCA	CG17202-RA	FBgn0038043	CG17202		6.45817	6.6975	7.51605	6.89057	6.6975	0.833879	6.05371	7.35447	5.74976	6.38598	6.05371	0.312844	0.504594	0.179876
CCGTGAGAACAGCGTGTGGAGTGTGGTGATGCCCAACAAGTGGAACGCCACCTTCTCGTATTTTG	CG6746-RA	FBgn0032394	CG6746		9.29005	7.32149	7.60651	8.07268	7.60651	1.7483	6.78616	10.5242	9.95602	9.08879	9.95602	2.74402	-1.0161	0.179876
CCCTGCGTACACCGTCGCCCAATTGTAAACACCCATGCGACCGCTGTTATTTTGAACCCTTGTTTTGTT	CG1330-RA	FBgn0004779	Ccp84Ae		10.2103	9.09401	9.71744	9.67393	9.71744	2.98569	11.4175	13.205	12.1454	12.256	12.1454	1.54414	-2.58205	0.179876
GGTTAACCATCTAAGTAAATATATGTACATTTTGTGAAACCACATCTAATCGAAATGTATTGCAT	CG2960-RA,CG2960-RB	FBgn0003941	RpL40		10.5629	10.0381	10.0787	10.2266	10.0787	2.93546	12.4256	11.118	12.4607	12.0014	12.4256	1.40531	-1.77484	0.180214
GCTTCGTTAAGGGACCGAAGCGCGTTAAAAAGTCCGAAAAGCGTCGCAGATAAACGACTCCCAGCC	CG8781-RA	FBgn0033378	tsu		6.99218	5.44848	9.18566	7.20878	6.99218	1.08613	6.16145	5.77542	6.4989	6.14526	6.16145	0.400421	1.06352	0.180837
CCGAATTCCGTAGAAACAACTCGCACGCTCCGGTTTCGTGTTGCAACAAAATAGGCATTCCCATCGCG	CG5499-RA,CG5499-RB	FBgn0001197	His2Av		11.9518	10.6245	10.2923	10.9562	10.6245	2.68708	13.5942	8.05192	8.10804	9.91804	8.10804	2.25351	1.03818	0.180837
AGCTACGGCGTGATCTTCCAATGCAATGTCAAGTACTGCTTGGGTCCATGTGAGCCGGCTGTGTG	CG17131-RA,CG17131-RB,CG17131-RC,CG17131-RD	FBgn0029128	tyn		13.6644	14.4925	14.845	14.3339	14.4925	0.807419	13.6708	12.8824	13.7746	13.4426	13.6708	0.81316	0.891349	0.180837
AGCGCAACTCCGAATACAAAACCTTCTTCGATTGGTTCTCGGATAACACCGATCCCGTCAACGACGAGA	CG4299-RA	FBgn0014879	Set		8.14209	10.8178	6.66705	8.54232	8.14209	2.30395	10.5969	9.21415	11	10.2703	10.5969	2.53201	-1.72803	0.180837
CCCTCATCGCCAGTGAGACCATAACCAAGTCGAAATCCTTGCTGGGAATCACCACGAAGACGTATACTC	CG30413-RA	FBgn0050413	CG30413		12.5404	12.1811	10.8992	11.8736	12.1811	1.40234	13.2337	13.3902	14.2559	13.6266	13.3902	0.934774	-1.75302	0.180837
ACTCAATTCAATGAGATTCGTTTGACTTTCTGTTACGAAGTTAACCACCGGATCAGTTTCCGTAGCGGA	CG12288-RA	FBgn0032620	CG12288		9.75906	6.07085	9.19598	8.34196	9.19598	2.88444	11.4019	11.6507	11.9745	11.6757	11.6507	1.83397	-3.33374	0.180837
CCCGCAGATGAGGACGATTTCCCCTGGGAGAGCAACTTTGACGAGCTGTTTCCCAGTTTGATCTGAGTT	CG9415-RD,CG9415-RE	FBgn0021872	Xbp1		13.8861	12.3803	10.5453	12.2706	12.3803	1.27424	10.2495	11.0539	7.20491	9.50279	10.2495	2.68991	2.7678	0.181329
TCGGTACCGAGTCGCTGACACTAGATTCCTGGTCCATCCATCATCAGTATTCGGCCATGTGCACTGTCA	CG31694-RA	FBgn0051694	CG31694		7.75791	7.55935	13.5461	9.62113	7.75791	1.91954	6.04757	10.4644	10.1403	8.8841	10.1403	2.72201	0.737031	0.181426
GTGAGTCCGTCAACCCATCCGACGACCAATCCTTCCTGCTCAAGCTGAAGCTGCTCAAGAAGCTG	CG15213-RA	FBgn0040843	CG15213		11.363	13.38	11.6791	12.1407	11.6791	1.7982	13.1687	13.1606	12.5404	12.9566	13.1606	1.03768	-0.815871	0.181875
CCATGATTTTATTGGAAATGGCATTTAAAATTGAGAAATGCTCTGAAAGGCAGTTAGTCTGTAGCTTTG	CG7933-RC,CG7933-RB,CG7933-RA	FBgn0001280	janA		6.06057	9.91971	9.95878	8.64635	9.91971	2.96823	12.7588	11.9518	12.285	12.3319	12.285	1.4756	-3.68552	0.181875
GAGGATGTGGATACAGATGCCTTGCCTTCGGAACAGGATCCACCAGTGGACACCTTCGAGCCTAG	CG14573-RA	FBgn0037125	CG14573		11.0503	9.86066	10.3237	10.4116	10.3237	2.8557	7.33343	12.5701	13.008	10.9705	12.5701	1.332	-0.558931	0.18202
CCACGACATGAGCAACTCCTCATTCAACGACTCCAAGGAGAGTAATGAGATCTCAGAGGCAGAGTGCGA	CG17800-RBG,CG17800-RBH,CG17800-RBB,CG17800-RBC,CG17800-RBD,CG17800-RBE,CG17800-RBF,CG17800-RAW,CG17800-RAX,CG17800-RAY,CG17800-RAZ,CG17800-RBA,CG17800-RAQ,CG17800-RAR,CG17800-RAS,CG17800-RAT,CG17800-RAU,CG17800-RAV,CG17800-RAL,CG17800-RA,CG17800-RC,CG17800-RD,CG17800-RE,CG17800-RAM,CG17800-RAN,CG17800-RAO,CG17800-RF,CG17800-RG,CG17800-RH,CG17800-RI,CG17800-RJ,CG17800-RL,CG17800-RM,CG17800-RO,CG1…	FBgn0033159	Dscam		7.4054	7.81717	13.295	9.50586	7.81717	1.98438	10.3395	10.206	8.30396	9.61647	10.206	2.70423	-0.110617	0.182187
ATGGGCAAGCTTTTCTACGAGCTGAGTGTTCCCAAGAAGGAGTGAAGTCGCAGTACCGAACCCTAAGCT	CG9603-RA,CG9603-RB	FBgn0040529	CG9603		12.6153	13.6597	13.466	13.247	13.466	0.861049	14.4925	14.2222	13.38	14.0316	14.2222	0.62995	-0.784542	0.183959
ACTTAGTTGGCACTGTCAGGAAGTTGAAGAGAGCAGCTAGTGTTTTGTTTTGTCTTTAATCGTTGGTCG	CG7331-RA	FBgn0261108	Atg13		10.9228	11.9925	8.36616	10.4272	10.9228	2.45462	12.8506	12.0476	12.8824	12.5936	12.8506	1.18821	-2.16639	0.184866
ACCGCAACTAAGTCTGTGTCCCCCAATTGTTGACTAATGTGATAGGCCCCAGGCAATGTTCACCTTGCC	CG30458-RA	FBgn0050458	CG30458		10.239	11.7132	10.7049	10.8857	10.7049	2.62866	11.998	12.966	12.7503	12.5714	12.7503	1.2395	-1.68573	0.186461
AGCGAAATCTCAACCGAGCGTCATGGAGTTCAACAATCGCCTCTTGCTGAAGATCATCGAGCTGG	CG44325-RA,CG44325-RB,CG44325-RC,CG44325-RD,CG44325-RE	FBgn0265413	CG44325		8.77882	9.56428	7.74847	8.69719	8.77882	2.71369	5.80549	6.76648	8.10804	6.89333	6.76648	0.940076	1.80386	0.187271
GTTCAGCAAACTGGGATTCCAGGTCATCGATCAATGCTACTGGCTAAGGACGGAACCCACCGGTG	CG5783-RA	FBgn0032670	CG5783		13.7049	14.3001	15.2358	14.4136	14.3001	0.815435	14.969	15.0015	14.7806	14.917	14.969	0.497271	-0.503406	0.187271
AATGGAAACAGAACAGCAAATATTTTCAGACACACATTCAAGGGGGGAAGAGACACTTGTGAACTTTCG	CG3564-RA	FBgn0029709	CHOp24		6.01441	5.82292	7.83424	6.55719	6.01441	0.401818	6.62898	6.68116	11.4415	8.25055	6.68116	0.86303	-1.69336	0.187271
ACCGGAGACCCTTTGACTTTGCCATTCAGCTAGAACCAAAGACCGTGCGACTTGGCTGAGAATCAAAAC	CG2109-RA	FBgn0037330	mRpL44		10.1355	10.0103	9.90857	10.0181	10.0103	2.95124	11.6286	12.4916	12.3195	12.1466	12.3195	1.45849	-2.12846	0.187271
AGAAGGTCTTTGGTTAATCGAAATCGGGACTAGAATGTGCCAACATACATATGAAAAGCTTTATTACGA	CG18349-RA	FBgn0036109	Cpr67Fa2		9.53794	8.8735	7.89394	8.76846	8.8735	2.75674	10.5551	11.3029	11.7132	11.1904	11.3029	2.10338	-2.42192	0.187271
CCGTCACCGGATTGACCTCCAAGTGGGACTACGAGAACAAGAAGTGGAAGAACTAAGTGCGCTGTCGTT	CG10664-RA,CG10664-RB,CG10664-RC,CG10664-RD	FBgn0032833	CoIV		5.87416	10.8567	10.6577	9.1295	10.6577	2.66349	8.85198	8.18928	6.27404	7.77177	8.18928	2.31461	1.35773	0.187308
ACACGCCTGAAGACTGAGCAACTCTGTGTATTGTGTAAATTAATTATTTTAAAATTTTAAGGCACGGCA	CG31094-RD,CG31094-RG,CG31094-RH,CG31094-RJ,CG31094-RK,CG31094-RL,CG31094-RP,CG31094-RQ,CG31094-RR,CG31094-RS	FBgn0066101	LpR1		7.09504	10.4368	11.0613	9.53102	10.4368	2.80273	6.89195	8.11335	7.97366	7.65965	7.97366	2.13953	1.87137	0.18769
ACGGGGTGTTTATATACTTTGAGGACAATGCCGGGGTAATAGTAAACAACAAGGGCGAAATGAAGGGCT	CG3661-RA	FBgn0010078	RpL23		9.77275	10.698	13.1136	11.1948	10.698	2.63381	12.1005	12.7318	12.9346	12.589	12.7318	1.24899	-1.39416	0.187872
CCCGTGTTGCTCTAACTGGACTGACCGTTGCAGAGTACTTCCGTGATCAAGAAGGACAGGATGTGTTGC	CG11154-RA,CG11154-RB,CG11154-RC	FBgn0010217	ATPsyn-beta		10.8869	8.6001	8.26644	9.25115	8.6001	2.62314	10.3122	11.0318	11.6078	10.984	11.0318	2.29879	-1.7328	0.187872
ACAATGGCCGATTACCGATAACAGACCCGATTCCAATTCCACAAAAACCAAGCGCGCAATAAACTGAAA	CG5744-RB,CG5744-RC,CG5744-RD,CG5744-RE	FBgn0030897	Frq1		10.2594	10.3449	9.60145	10.0686	10.2594	2.88058	11.9925	13.2337	12.4842	12.5701	12.4842	1.37567	-2.50156	0.187872
CCAGACCAGACATTTTACGTACTATAAAGATAATAAAGTTATAGTTAAAACACATACAATGGCCA	CG1742-RA	FBgn0025814	Mgstl		9.95878	10.8516	8.77882	9.86306	9.95878	2.96149	6.66286	7.56772	12.3629	8.86451	7.56772	1.74237	0.998553	0.188236
CGAGGAGCGGAGATGGAATCCGGGACTCTAGTAGACTAAAGCTTAGTGTAAATAGTTTATGGGGCGCTC	CG7530-RA,CG7530-RB,CG7530-RC,CG7530-RD	FBgn0038256	CG7530		6.38279	11.9667	10.7994	9.71632	10.7994	2.55538	6.70715	8.35838	10.4903	8.51861	8.35838	2.41863	1.19771	0.1885
AGGATACTTCTGTTCTTGTCTTGACTGCCTTGCAAAGTACTTAATGTGTTGTTTTAGTAAAACATAACT	CG3924-RA,CG3924-RB	FBgn0013764	Chi		9.78401	9.1475	7.80785	8.91312	9.1475	2.8673	6.4639	11.5422	11.6573	9.8878	11.5422	1.9149	-0.974684	0.1885
AGCGTTCCCTTACGTGTAAATTAATCCAACATTTGTGTTAAATAAGCTTAAAGTGGCGACATAGTAAAT	CG7630-RA	FBgn0040793	CG7630		10.8098	10.7789	10.0198	10.5362	10.7789	2.57161	12.6295	12.7588	13.1498	12.846	12.7588	1.23511	-2.30988	0.1885
CGGCTGCCAACCAAGTGATCATCTGCAAGCAGAAACTCAAAGAGAGCAAGAACAAGGAGAAGAAACTCT	CG4535-RA,CG4535-RB	FBgn0029174	FKBP59		10.8178	10.6528	10.7268	10.7325	10.7268	2.61206	12.7318	13.5702	12.6835	12.9952	12.7318	1.24899	-2.26271	0.189037
CCACCCAATGTGGTCACTTTTTCGGTGTCCATGGAAATGACCAAGTACGATGTGCGTAACTATCTGGAG	CG1320-RA,CG1320-RB,CG1320-RC,CG1320-RD	FBgn0035335	mRpL23		6.59045	10.5282	6.09076	7.73647	6.59045	0.751415	5.98519	8.33209	10.4695	8.26226	8.33209	2.4046	-0.525791	0.189476
GCATGGTGCACGTGTATTAGCGCATTTATACAATACAACACACTATAATAGCGAAATAAACATAGGATC	CG11781-RA	FBgn0039259	CG11781		11.4891	8.67774	8.46068	9.54251	8.67774	2.66421	11.0898	11.8504	10.2103	11.0502	11.0898	2.26065	-1.50767	0.189597
ACCCCAGCATTTATCTGAAGTAGAACAACGAACAAAGAAACCCTTCTCCACAGAAAATCTCATTTTTGG	CG4982-RA	FBgn0036598	CG4982		10.5142	10.5453	9.32523	10.1283	10.5142	2.75904	11.7288	12.6224	13.1988	12.5167	12.6224	1.3052	-2.3884	0.189597
TCCGCACCATCTCCAACGAACTGTCTTATCCCTTCGGCATTACCTTCACGCACGATCAGTTCTACTGGA	CG12908-RA,CG12908-RC	FBgn0026403	Ndg		8.46068	7.54216	6.20007	7.40097	7.54216	1.674	14.9308	9.73737	7.29088	10.653	9.73737	2.72186	-3.25206	0.191374
ATGAACAAGATCTCGAGCATCAAGCGCTACCACATCGCCAAGGTCTATCGACGCGACAATCCGGC	CG6335-RA,CG6335-RC,CG6335-RD,CG6335-RE	FBgn0027087	Aats-his		7.42923	6.96533	7.03896	7.14451	7.03896	1.13044	8.97341	11.2634	7.02125	9.086	8.97341	2.58734	-1.9415	0.19221
GCGGGGATCAGACCGAGTTCTGCTAGCCAAGCTGTGGATTCCAATCGCACCCTGATTCTTGAATGTTG	CG4570-RA	FBgn0037844	CG4570		10.5551	9.13267	7.15709	8.94827	9.13267	2.86188	5.54407	7.378	7.02125	6.64777	7.02125	1.18475	2.3005	0.193532
GGCGACCGTCCCCGTCATCAAGGGCTTCCTTCGAAACTTCTTTGCGTATTTCGCCAAATTTGACTACGA	CG1091-RB,CG1091-RA,CG1091-RC	FBgn0037470	CG1091		13.3204	12.1143	7.56279	10.9991	12.1143	1.44999	9.99779	10.145	7.02125	9.05468	9.99779	2.74298	1.94446	0.193532
CGAAGCTGTCAGTGCTAAATCCCAGCAAGGTTAGGCTCCTCAACGTGTACATCGAGAAGCAGCGGAACT	CG32435-RB,CG32435-RA,CG32435-RC	FBgn0021760	chb		13.0211	12.0811	13.4055	12.8359	13.0211	0.977586	11.5673	13.4788	11.5585	12.2015	11.5673	1.89578	0.634384	0.193532
GGAGACGGCCTAAACATTTATTTTTAATCGAACAAGACGACACAATAAAGTTTTGTATGAGCAGAGATA	CG10652-RC,CG10652-RB,CG10652-RE	FBgn0086710	RpL30		10.985	10.9486	12.5701	11.5012	10.985	2.40183	12.8137	7.23307	13.4347	11.1605	12.8137	1.20699	0.340719	0.194108
ACCCATCGAAATGAGCGTCCTTATGCCTGCAAGACCTGCGGAAAGAAGTTCACATATGCCAGTGTCCTT	CG4424-RA	FBgn0038765	CG4424		7.56772	6.52704	6.43041	6.84172	6.52704	0.703552	8.15298	10.6088	6.77253	8.51143	8.15298	2.28814	-1.66971	0.19447
GCGACCCTACTTCCTGAAACATCACGAATCCGTTGACAGGATCATCGATGATGGCATGAAGAAAGCCGC	CG8331-RA,CG8331-RB,CG8331-RC,CG8331-RD	FBgn0033906	CG8331		12.3693	12.1285	13.107	12.5349	12.3693	1.28078	10.3823	12.7637	7.52371	10.2232	10.3823	2.6355	2.31171	0.19486
GCAACGGCACAATTGACTTCCCTGAATTCCTTACCATGATGGCACGCAAAATGAAGGACACCGATAGCG	CG8472-RA,CG8472-RB,CG8472-RC,CG8472-RD	FBgn0000253	Cam		8.8735	11.2081	12.9417	11.0078	11.2081	2.20582	10.585	6.18407	8.91016	8.55976	8.91016	2.57757	2.448	0.19509
CGGATGATCTTCGATTGGAAATGTGTATTTTCTTCGTTCGACGAGTGTACGCCTATCATCGGCTGTTGC	CG10109-RA	FBgn0001332	L		11.7778	12.8374	12.2561	12.2905	12.2561	1.35168	10.9397	10.2186	8.61157	9.92328	10.2186	2.7003	2.36717	0.196422
GAGGACGAGAACGACGTGCTGACCAAGAAGCGCAGCGAAAAGGTTATGAAGAAGTACCTGGAGCGC	CG7808-RC,CG7808-RE	FBgn0039713	RpS8		12.1748	12.2129	11.7836	12.0571	12.1748	1.40675	13.3247	11.9017	14.2364	13.1543	13.3247	0.96366	-1.09714	0.196444
ATGCCCGCGACATGATGAAGAAGTACAAAATCGGTGAGCTGGTGGAGAGCGAAAGGACAAGCGTG	CG2140-RB,CG2140-RA	FBgn0264294	Cyt-b5		13.3902	10.4274	12.8374	12.2183	12.8374	1.04752	10.2557	13.0312	11.212	11.4996	11.212	2.17325	0.718735	0.196495
TGGCACTACTGCAGCGGATGGTTGCCGTCCATCGATGACTGCTTCTAAACCGATTTCGACCCTGAATAA	CG1179-RA,CG1179-RB	FBgn0004425	LysB		9.96229	10.912	8.82635	9.90022	9.96229	2.96084	12.2024	13.5778	5.54407	10.4414	12.2024	1.51622	-0.541199	0.196495
ACTAATAATCCACACACAACACATTAGCAATTATATCACACGTCCCACTCTCAAAGTCGCACAATTTCT	CG7033-RA	FBgn0030086	CG7033		10.7739	10.8401	10.3897	10.6679	10.7739	2.57554	10.8938	8.31245	8.39681	9.20101	8.39681	2.43772	1.46687	0.197938
AGACCACGCTTGTATCCCACTGAAGAAGTCTGATCCCGTCGTCTCCTACCGTGAGACTGTGTCGG	CG2238-RA,CG2238-RD	FBgn0000559	Ef2b		14.2222	15.2358	15.792	15.0833	15.2358	0.799064	14.5844	13.7049	15.077	14.4554	14.5844	0.552243	0.627919	0.197938
GCCTACGGAAGTGACAACCAGCCAGCAATATATATTTTTAGCCATGGCCATAGGGTTTACGATCCACCA	CG6944-RA,CG6944-RB,CG6944-RC	FBgn0002525	Lam		11.1697	7.34626	9.36735	9.29444	9.36735	2.93721	6.51003	9.03712	7.20491	7.58402	7.20491	1.3703	1.71042	0.199604
GGCCAACAATTCGTATGCGAAAAATGCGAATAACCGCGAGTTCTACGCCTGAGATAATGGCACGTCGCG	CG10497-RA,CG10497-RB,CG10497-RD,CG10497-RG,CG10497-RH,CG10497-RI,CG10497-RJ,CG10497-RK	FBgn0010415	Sdc		7.11789	7.64908	13.0312	9.26604	7.64908	1.7971	9.82875	10.2557	8.21295	9.43246	9.82875	2.73529	-0.166416	0.200108
GGGGTCCTCCCATCGAACCACGCCTGACCTCATTTGACGATGTAAAAAAGTCTAGGTACACGATGGCCA	CG30468-RA	FBgn0050468	Ir52c		6.61718	8.09192	6.99605	7.23505	6.99605	1.08974	6.07257	6.2124	7.81251	6.69916	6.2124	0.452668	0.53589	0.201043
AGGTGGACCATCTCTTTGTCTCCACCGATGAGGATCACGACGATCGCCTGTCCTACCTGGAAATACTCA	CG31650-RA,CG31650-RB,CG31650-RC,CG31650-RD,CG31650-RE,CG31650-RF,CG31650-RG	FBgn0031673	CG31650		6.3619	10.3362	5.70648	7.4682	6.3619	0.579134	6.65597	7.59864	7.97366	7.40942	7.59864	1.7738	0.0587781	0.201583
TCGATTGATGTCGGTGTATCCCACACACTATGTCGAACCAATTGTACAAAAATATAAACAACTAGAGCA	CG5108-RA,CG5108-RB	FBgn0032236	mRpS7		11.0539	9.84154	10.8015	10.5657	10.8015	2.55369	10.9743	8.45695	7.20491	8.87871	8.45695	2.46421	1.68697	0.202453
ATTACAAGGAACGTCACATCACCGTCGGCGTGCCCAAGCGCAACTACAACGTGGTGTTCATCAAG	CG14640-RA	FBgn0037227	TwdlV		9.2267	5.76443	9.89986	8.297	9.2267	2.89481	7.13163	6.85358	10.8139	8.26637	7.13163	1.29569	0.0306237	0.202453
CTTACTCTGCTCCTCTAGACTACTCTGCTCTCGCTGCCGTGGTAACTGCTCCCACTCCACCTGTG	CG32212-RA	FBgn0052212	CG32212		6.72962	9.33464	12.4549	9.5064	9.33464	2.92818	6.09934	7.98091	7.20491	7.09505	7.20491	1.3703	2.41135	0.202818
AGTGAAGCCATATCGAAGACACTCTGCAAGCATGAAAGCATCAAGGATGTTGGACAAGCGATCCATTTT	CG33957-RC,CG33957-RG,CG33957-RH,CG33957-RJ,CG33957-RK,CG33957-RL,CG33957-RM,CG33957-RN,CG33957-RO,CG33957-RP,CG33957-RD,CG33957-RF	FBgn0086690	cp309		7.43443	10.1049	9.2222	8.92051	9.2222	2.89331	11.5155	13.6308	9.99779	11.7147	11.5155	1.93549	-2.79418	0.202818
GTCCACGTTCCAAGTAACATACATCCACAATGAAATTCCTGGTTGTCGCCGTCGCCCTCTTGGCCG	CG30457-RA	FBgn0050457	CG30457		10.6133	10.2293	10.1533	10.332	10.2293	2.89116	7.89394	7.27069	12.96	9.37489	7.89394	2.06604	0.957058	0.2032
ACCACTCTACGATCTGCTTTCTCAAATTCTCAACGAAAACGAACCTGAAAACGATCTCACCCCCTCCGA	CG8962-RA,CG8962-RB	FBgn0025809	Paf-AHalpha		7.80785	5.4159	7.77134	6.99837	7.77134	1.93436	6.43041	7.8747	5.89476	6.73329	6.43041	0.647737	0.265076	0.2032
TCCCATCGTCGCCTAAGTAGAAGGAGGAGAAGTAGGAGTCGTAAAGGAAGTATTGACCGCAATTCGACA	CG1259-RB	FBgn0035513	Cpr64Ad		11.5626	12.8796	13.1687	12.537	12.8796	1.03068	13.3636	13.8966	13.732	13.664	13.732	0.788185	-1.12709	0.2032
GCAGGTAATGTTACTCCTCCGACACCCGTATCTCACCATGGAGCAGTCATTCGGTCATGCCAAGGA	CG14817-RA	FBgn0026089	CG14817		9.90857	7.90094	11.5022	9.77057	9.90857	2.96997	12.1099	8.34261	12.6295	11.0273	12.1099	1.56174	-1.25675	0.203552
GGGCAAGTTCAACAGCATCAGAGAAGAACTCCCCAGCTGAACGGAAGTCTAGGCAGCTGTATTTCGCCA	CG5813-RA,CG5813-RB,CG5813-RD	FBgn0000307	chif		7.54681	11.4617	7.32149	8.77666	7.54681	1.67939	9.5542	10.6364	9.63109	9.94056	9.63109	2.70258	-1.16389	0.203591
GCTGGGTCGGCAATCTACGCAAATCGTCATTATCTTGGCCTGTACAAGAAAACGCATCCCGAGAGATTG	CG8207-RA	FBgn0034035	CG8207		5.47115	7.50421	7.00023	6.65853	7.00023	1.09366	8.67774	9.72794	8.82635	9.07734	8.82635	2.56358	-2.41881	0.203591
TCAACTTCAGGGATAGATAGGGCTGATTACCAATGTTACTAGCAATATAAAAATAAAGCCATAAGTGCT	CG32453-RA	FBgn0052453	CG32453		10.3672	11.3499	10.1606	10.6259	10.3672	2.83684	11.9129	12.4353	12.4353	12.2612	12.4353	1.4004	-1.63527	0.204158
GATACGTCCTATGATGTACATCGCCCTGACCTACGATCACCGAATCATTGATGGACGTGAGGCGGTCC	CG5214-RA	FBgn0037891	CG5214		7.72284	13.9154	11.1395	10.9259	11.1395	2.26647	9.38887	8.90149	6.17844	8.15627	8.90149	2.57619	2.76967	0.204809
GCTTTGACTTATTTGTTACATAATACTCGGTCCACATTGAGTTTTTTTTACCCAATCAACATGTA	CG40002-RA	FBgn0058002	CG40002		10.0103	10.3172	9.43501	9.92083	10.0103	2.95124	10.7994	12.5127	12.1677	11.8266	12.1677	1.5332	-1.90577	0.206381
AGTATCGACGACCTCGAATAGTACTTGGAGATGGCTACAGAAATTGAGATATAAATTTCAACAGTAGAA	CG7654-RA,CG7654-RB	FBgn0036928	Tom20		9.96767	10.5072	9.96229	10.1457	9.96767	2.95982	11.5524	13.1988	12.1369	12.296	12.1369	1.54837	-2.15029	0.206381
TCTCGTACTAAGAGCTTAGTGTTTTTCTACTAATAGCTTAGTGTTTTCTTTTCCGTTTATCTTTTTGGA	CG2229-RA	FBgn0039777	Jon99Fii		9.84154	10.2138	9.82875	9.96137	9.84154	2.97856	12.0356	13.3497	12.022	12.4691	12.0356	1.59932	-2.5077	0.206381
AGTGGATCAACCTGAATTAGAATGTAGTTTCTCTAGTCTAAGACCTTATTTATTGCACACAGTTCCGCG	CG2016-RE,CG2016-RB,CG2016-RC,CG2016-RD	FBgn0250839	CG2016		8.33209	11.7577	11.0318	10.3739	11.0318	2.36135	13.0141	12.0416	12.7588	12.6048	12.7588	1.23511	-2.23098	0.206519
TCAGTGCGTGAACAACGTAATCAACTTCGACTTCCCCAGGGATGTCACGTCTTATATCCATCGGGCTGG	CG1666-RA	FBgn0001565	Hlc		12.0863	6.86738	11.9803	10.3113	11.9803	1.55138	9.93997	11.5772	7.12842	9.54853	9.93997	2.74381	0.762802	0.206744
AGAGAAGACGGCAACAATTTGAGGATACATTTCCCCAGAAATCCTCCATCCATCAACAAGGCGGGC	CG10576-RA	FBgn0035630	CG10576		6.06057	11.5772	11.2571	9.63161	11.2571	2.16279	6.00671	9.07573	10.4497	8.51071	9.07573	2.60257	1.1209	0.207669
GCGCTCCATTCAATCCATAGAGAACTATCCCGACCAGAAACACCATCATACGTTGGCCTGATTCGGGGT	CG4455-RA	FBgn0028506	CG4455		13.5778	9.19598	9.1475	10.6404	9.19598	2.88444	10.7789	12.0863	11.4473	11.4375	11.4473	1.98897	-0.797063	0.208158
AAGCTAGGACACACAGAGTACCATTTTCCCACACTGTTTCACCTTTTTGTGCAAATTACTCCAATGTAA	CG42572-RC,CG42572-RD	FBgn0260959	MCPH1		5.83657	6.62898	7.83982	6.76846	6.62898	0.780771	6.31656	8.20544	10.0787	8.20023	8.20544	2.32595	-1.43177	0.208158
GAATCCTGAAGATCCCGAGCAACCCATGCCTCTGGAATTCTTTTCAAGTGCTAGCACCGGTGCCT	CG2275-RB,CG2275-RA,CG2275-RC	FBgn0001291	Jra		6.50388	8.17149	7.64387	7.43975	7.64387	1.79115	13.1606	9.12606	9.7401	10.6756	9.7401	2.72231	-3.23583	0.208158
TGCTGATCGAAGCGCTGATCACCTTTATTTTGGTTTTCGTGGTCAAGGCTGTTTCGGATCCTGGACGCC	CG9023-RA,CG9023-RB,CG9023-RC,CG9023-RD,CG9023-RE,CG9023-RF,CG9023-RG	FBgn0015872	Drip		8.17149	6.05652	12.4406	8.88955	8.17149	2.32901	5.85949	11.1866	6.59572	7.88059	6.59572	0.788355	1.00896	0.208991
TCGCACTCACCCTCATCACAACACTCATTTGGCATATGGAGCCTTTCCAGAAAGCAGCATGTCCGTAGA	CG9765-RG,CG9765-RF,CG9765-RE,CG9765-RC,CG9765-RA,CG9765-RD,CG9765-RH,CG9765-RI,CG9765-RJ,CG9765-RK,CG9765-RL,CG9765-RN	FBgn0026620	tacc		12.5468	13.732	14.2364	13.505	13.732	0.83455	13.8132	12.787	12.3803	12.9935	12.787	1.22064	0.511523	0.209083
GCGCCAATGCTTATGAATCAGTCCAGCGTTCAACGTCTGCAGTCCTCACCGCCTATAGCTCAAAGGA	CG12340-RA,CG12340-RB	FBgn0027499	wde		12.9187	6.17948	8.37858	9.15891	8.37858	2.48668	10.6399	6.04757	11.2902	9.32589	10.6399	2.51105	-0.166976	0.209083
CCATCGTGCAAGACATGGCTATGCAGTACGGTCAGAAACTAGCGGATCAGGGCAAGCAGATCATGGAGA	CG5484-RA,CG5484-RB,CG5484-RC	FBgn0039450	CG5484		14.5504	7.62788	6.19002	9.4561	7.62788	1.77284	9.70402	9.25853	9.9824	9.64832	9.70402	2.7161	-0.192223	0.209083
CGCTGTGGTGGAGAAATCTCTGGGAATTTACCAATAAGTCCCTGCAAATGAAGTTGCTAAATGCCTGGC	CG9324-RA	FBgn0032884	Pomp		10.3536	10.4553	9.61854	10.1425	10.3536	2.84293	12.3864	6.64833	12.8506	10.6284	12.3864	1.42507	-0.485942	0.209083
ACAGAAACAGCGACTGATTGATGAAAGGCCGACTGCATACTTACCCCCCTGAATAGCCGGTGTCGTC	CG8465-RD,CG8465-RE,CG8465-RF,CG8465-RG	FBgn0028343	l(1)G0222		13.6416	7.96227	10.1086	10.5708	10.1086	2.92776	13.384	7.83982	7.45211	9.55864	7.83982	2.01432	1.01217	0.209181
CATGTTGGCTACGAATTTGAAATAAAATTCCAGACAGAAATGCAATAAATCTAAAAAAAACATAA	CG11300-RA	FBgn0034901	CG11300		10.1049	9.21415	8.08748	9.13551	9.21415	2.89062	10.834	11.4517	11.7357	11.3405	11.4517	1.98545	-2.20499	0.209181
CATGCACCAACGACGATGAAGTTTTGCCAAGTAGCTAAGTTTGTTGACCTGACCATCAAGTGCAGCTTT	CG1088-RA,CG1088-RB	FBgn0015324	Vha26		8.83485	7.58951	7.31568	7.91335	7.58951	1.72871	5.88313	10.8992	9.63109	8.80447	9.63109	2.70258	-0.891121	0.209649
TCCGTCGTAAATTGCGAAAATGCGCATTCAAACGTGCTATTTTTGCTCTAGCAAAATATACCCGGGCCA	CG6764-RA	FBgn0037899	RpL24-like		8.34261	10.48	8.24917	9.02394	8.34261	2.46151	10.5924	11.4019	10.3897	10.7946	10.5924	2.53425	-1.77069	0.209649
AATGAGGGCAGGTCTGAATGGCAGCGAAAGAGATAAGCAAGTTGGTGCATATACACAGGGAGAAACGGG	CG15745-RB,CG15745-RA	FBgn0030469	CG15745		6.05371	7.36383	7.33343	6.91699	7.33343	1.43613	6.11814	7.17367	6.35288	6.54823	6.35288	0.581233	0.368759	0.211138
GGCAGCTGACCTCCTCCAACTTGGACTCGAAGCTGCGTGACGATCTGGAGCGTCTGAAGAAGATC	CG8900-RB,CG8900-RA	FBgn0010411	RpS18		10.9805	11.4381	13.0749	11.8312	11.4381	2.00533	13.0211	12.8506	12.9047	12.9255	12.9047	1.16089	-1.09431	0.211138
GGAAATTATTTACTAACAGCTCTTCCGCTTACGCCAGGTGGTAGGAGAGCCAGAAAATGCCGGAACCG	CG8844-RB	FBgn0021967	Pdsw		8.12265	6.13253	8.39041	7.54853	8.12265	2.28699	9.39817	6.40765	6.59572	7.46718	6.59572	0.788355	0.0813506	0.211808
TACCGTCACCGTTTCTAAACTTACCAAAGCCCAACGAAAAACTGTTTCCTAACGAATCCCTACGG	CG10953-RA,CG10953-RB	FBgn0034204	CG10953		11.2634	12.7179	11.4651	11.8155	11.4651	1.98196	12.9127	12.3299	13.5533	12.9319	12.9127	1.15692	-1.11648	0.211808
GAGGCCCAGCAACTCTTAAGGATCTGCGCTGAGTATATCGTTGGCCTGAAGATGGAGACTGTGCGC	CG7961-RB,CG7961-RA	FBgn0025725	alphaCop		10.4368	5.73505	10.0498	8.74054	10.0498	2.94243	12.1454	13.4875	6.4989	10.7106	12.1454	1.54414	-1.97006	0.211808
CAGGTTTGTGACGACGGAAGAATGAAAAATAAATTTCAATTTTTTCTGACCAGAAATATACCGCCAGCT	CG12225-RA	FBgn0028982	Spt6		12.0554	8.28144	5.63224	8.65635	8.28144	2.41668	6.07656	6.66705	11.0898	7.94447	6.66705	0.850536	0.711873	0.21186
GTCAGCCCAGTTTAAGCATTTGTGAACAATTTACGTACTAGGGCCGTCTCGAAATCAAACAGAGCGCCA	CG18657-RA,CG18657-RB	FBgn0015773	NetA		10.7789	11.8401	11.421	11.3467	11.421	2.02014	10.8516	7.39226	9.33464	9.19283	9.33464	2.64495	2.15383	0.212395
AGCGACAGTCACACTCCCCTCCGCCATATTTCTTTTCTTCGTTTCCGATTAAAATGCCCGAACTGACCG	CG8759-RB	FBgn0086904	Nacalpha		9.71091	8.05192	7.80102	8.52128	8.05192	2.22272	6.57699	7.58951	5.68311	6.61654	6.57699	0.772259	1.90475	0.212395
TCCAAGCGTGTCCTGTCAGGCACCAAGAACGAGGACAAGATCACGGCCATAAAGGAGGGAGTCCAG	CG18410-RB,CG18410-RC	FBgn0039226	Ude		7.36383	6.54751	7.23307	7.04814	7.23307	1.32714	6.32969	6.17948	6.59572	6.3683	6.32969	0.560963	0.679837	0.212395
CAGCTATACCGTCAGCTCAAAAACAAGACAACAGCAGATTCCTAACAGATTCTAGACTAGATACCAACG	CG8326-RA	FBgn0030851	CG8326		6.65597	6.64833	6.18341	6.49591	6.64833	0.795633	6.49476	8.17995	13.142	9.27222	8.17995	2.30794	-2.77632	0.212395
ACGAAAATGTCAGTTGGTTTTGTACTCAGCCATTGTAGTTTTTGGTGCATTCGGGTGTAAGGAACCCCT	CG18041-RC,CG18041-RA	FBgn0039710	dgt1		10.5347	11.998	10.2557	10.9294	10.5347	2.74651	11.2328	12.4607	13.3448	12.3461	12.4607	1.3876	-1.41665	0.212688
TAGTGATGTGCTAAAGTTAGTCCAGGATTTAAGGAACCACTCGTGAATTGAAAATTAAACAAACGCCGC	CG9282-RA,CG9282-RB	FBgn0032518	RpL24		10.2923	10.9259	12.2981	11.1721	10.9259	2.45206	12.636	12.7179	12.657	12.6703	12.657	1.28742	-1.49819	0.212984
TGATGCCCATCAACAAGCAGCCATTTAGTATTACCCGACTCCCTCAGTCCGATCCCGAGGTAGCT	CG1311-RA,CG1311-RB	FBgn0035523	CG1311		10.5072	12.063	13.6532	12.0745	12.063	1.48789	10.1288	10.7694	8.94817	9.94879	10.1288	2.72464	2.12567	0.213168
ACCAAAGGGAACCACTGACATCCCAGCATGTCAATGACAATGTGCCAATTGAGCCCAGCAAAGCAAAAT	CG8960-RA,CG8960-RB	FBgn0035315	CG8960		6.18798	10.149	5.53476	7.29059	6.18798	0.439617	12.5204	6.91661	6.77253	8.73651	6.91661	1.08192	-1.44592	0.213168
GCCACTGACAACGCTAGCAAAGTGAAAATCGATCAAGGACGTCCAGTGGAAAACACCAAATCCGGTTGC	CG3320-RA	FBgn0016700	Rab1		12.7179	10.0988	9.371	10.7293	10.0988	2.93033	11.9745	12.1605	12.7687	12.3013	12.1605	1.53673	-1.572	0.213168
AGCGCAGAGGACACAAATGCAGTGGAATTAGATAGCACCGAAGCTACAAAGGAATCCCAAAATGTGGAT	CG8441-RA,CG8441-RB	FBgn0034086	CG8441		6.83007	10.3281	8.45695	8.53839	8.45695	2.53855	6.77253	5.69581	7.02125	6.49653	6.77253	0.945641	2.04186	0.213455
TGCAGTCCTACGTGCTGATGCAGGGACACAAAGACATAGTTGTGGACACGGTGAAGAATGCGTGCG	CG8315-RA	FBgn0034058	Pex11		10.5307	10.7631	10.1049	10.4663	10.5307	2.74895	8.27329	7.30855	13.225	9.60227	8.27329	2.37036	0.86398	0.213455
AGTCATCGCATTATCTGAGTGAATAGTGTATGGGCTATGCGTGCAATAAATAAAATTGATATTGAATGA	CG16749-RA	FBgn0037678	CG16749		8.28944	12.2024	8.96745	9.81975	8.96745	2.7969	11.4712	7.03896	11.1742	9.8948	11.1742	2.20126	-0.075048	0.214095
CATTCAAGCAGCTCAATCGAAATGGACGGTCACAGCTGGCTTCACTTCAGCAACGGAGCAATCCC	CG31086-RA,CG31086-RB	FBgn0051086	CG31086		6.52865	10.1842	8.90149	8.53813	8.90149	2.76896	11.5772	7.03409	7.02125	8.54418	7.03409	1.19755	-0.00604745	0.214448
ATGTGTCCAACCTGGCTAAGCAACTGAATGCCCTGAAGACGAGCTCCACCAACAAACCAGAGGTG	CG14243-RA	FBgn0039444	TwdlD		11.8101	13.9993	15.077	13.6288	13.9993	0.824709	13.187	10.0855	15.6558	12.9761	13.187	1.02554	0.652693	0.215306
CCTGCTGCTATCATTTCTACGCTCATCCAATCCCCAACACCGTTTACCAGAACTTGTCGAAGCCGCGA	CG18332-RA	FBgn0027055	CSN3		7.87226	7.03896	5.94955	6.95359	7.03896	1.13044	7.13873	5.47115	6.27404	6.29464	6.27404	0.511073	0.658948	0.215499
GGCTAAGAAGCTGAAGCAGAACAGATCCGTTCCCCAATGGGTTCGCCTACGTACTGGCAACACTATTCG	CG3997-RA	FBgn0023170	RpL39		9.63661	12.5701	12.9187	11.7085	12.5701	1.17003	13.473	13.739	13.2423	13.4848	13.473	0.898368	-1.77631	0.218145
TGGAGCCACAACGACTCCAACTATTCCACGTCGCGTATTTCCCAGAATCGCCTGAAGAGATTACATTAA	CG12299-RA	FBgn0032295	CG12299		9.54666	9.88891	8.84729	9.42762	9.54666	2.97445	11.6742	6.74418	12.1811	10.1999	11.6742	1.81716	-0.772233	0.219045
TGCGCCCATCTTCGAGACGTTTCCAACAAAGTACCCAAAGGCCATCTTCCTGAAAGTGGATGTGGACAA	CG5495-RA	FBgn0035631	Txl		12.5701	12.4353	13.8675	12.9576	12.5701	1.17003	13.9596	10.9805	9.21415	11.3848	10.9805	2.33068	1.57289	0.219321
CGTTGACGACCTCACAAAACGGCTGATCGATCCACTGACGAAGCCTGCTAAAATACTCAGTACCACAGT	CG1919-RA,CG1919-RB	FBgn0035281	Cpr62Bc		6.32969	7.56279	6.2466	6.71303	6.32969	0.55442	9.02804	7.25943	7.02125	7.76957	7.25943	1.42612	-1.05654	0.220288
CCCCCGATATGCCGTTCGATATATCAATCACCCTGCCTATTAGTCCCCATCATTTTGTCCGAAACCCGA	CG3039-RA,CG3039-RB,CG3039-RC,CG3039-RD,CG3039-RE,CG3039-RF	FBgn0004646	ogre		5.86786	13.5282	7.53071	8.97557	7.53071	1.66077	8.31245	9.43501	10.2747	9.34071	9.43501	2.66394	-0.365133	0.220721
GCGAGTATATAACATCACGTTCCAGACCTAAATCAACATACAAAAAAAGCACACAAATACAACATGGGA	CG13321-RA	FBgn0033787	CG13321		12.0054	10.2241	10.698	10.9758	10.698	2.63381	12.4549	8.50791	7.20491	9.38926	8.50791	2.48371	1.58656	0.221212
GCAGTGGCCAGATGGTACTTGTCCATGGTGACAACAATGAACAGCAGCTTATCGATGCCTCCCTGTTGA	CG7752-RA,CG7752-RB	FBgn0259785	pzg		7.6934	13.8132	6.2466	9.25106	7.6934	1.84742	5.61454	10.9965	6.4989	7.70332	6.4989	0.705795	1.54774	0.221212
TGGCCCCCCAAACTGTGCGCTGTAAATTCAATGTCCACGTTCAACTCTAATCCATAATTTAGACCCGTA	CG6213-RA	FBgn0026753	Vha13		13.0573	13.1563	13.5625	13.2587	13.1563	0.932381	14.2559	12.0356	8.97341	11.7549	12.0356	1.59932	1.50376	0.221212
GCAGCGGCAGTTAAATTGCGAAACCAAACCTATAGTATCAGTTCATTTATAGCCATTTTTAATGTTCTA	CG8053-RA,CG8053-RB	FBgn0026250	eIF-1A		10.4586	12.4916	10.669	11.2064	10.669	2.65526	12.4764	8.51611	13.7198	11.5708	12.4764	1.37965	-0.364373	0.221212
CAATCAACAACCGACAAAACAAAATCAGTGTTTACTTTTGGAGCGGCTTTTGTTTGTAAACTAAGGAAA	CG3751-RA	FBgn0261596	RpS24		10.6044	9.37835	11.9056	10.6294	10.6044	2.70097	12.2647	12.4406	13.3247	12.6767	12.4406	1.39773	-2.04726	0.221212
TGCCGTTCGTGAAACAAGCCGAGATAGTCACAGAAACGCTCCGGAAAGGAAAAGGCTACCCAGATGTGT	CG32113-RB	FBgn0052113	CG32113		9.03712	8.41948	6.00671	7.82111	8.41948	2.51426	6.79471	9.05817	6.07456	7.30915	6.79471	0.966151	0.51196	0.221229
CGCCTTCGGAACTTAAGAGCATGGAGAAGATGGTCAACGGACTGGAGGTTCAACACAATGGCAGT	CG3578-RA,CG3578-RF,CG3578-RB,CG3578-RC,CG3578-RD,CG3578-RE	FBgn0000179	bi		8.2215	12.6076	6.45817	9.09575	8.2215	2.37006	10.3628	5.43994	10.9369	8.91321	10.3628	2.64429	0.18254	0.221229
GCGTTTGTCTGTTTGAAAGTCAAAGCATTCCACCACCGAAATTAACTAAAACAAAACAAAAACAATTAT	CG7892-RA,CG7892-RB,CG7892-RE,CG7892-RC,CG7892-RF,CG7892-RG,CG7892-RH	FBgn0011817	nmo		11.2502	11.2767	10.2495	10.9255	11.2502	2.16878	11.4126	12.7503	12.8984	12.3537	12.7503	1.2395	-1.42828	0.222754
TGGCGGGAAATGGAGAAACGCATCCTCTACTTGTACAAGTTCCTCAACCGCAAGACGAAGACGGGCTAT	CG13098-RA	FBgn0032053	mRpL51		6.2241	10.6044	7.6887	8.1724	7.6887	1.84211	5.46722	11.5524	9.64764	8.88907	9.64764	2.70573	-0.716668	0.223801
GACGGATGAACTCGAGACATTTACTAAAATGCATTTCACTCTCTTTTGTATGTTCCCAAGTGCTCACTA	CG13551-RA,CG13551-RB,CG13551-RC	FBgn0040660	CG13551		10.9259	10.2446	10.3317	10.5007	10.3317	2.85238	13.3736	12.2561	9.77275	11.8008	12.2561	1.48984	-1.30011	0.223801
TGGCAAGATCGAGGAGGTTAAGTCGACCATCAAGTTCCAGATGAAGAAGGTGCTCTGCCTGTCCG	CG7283-RA,CG7283-RE,CG7283-RD	FBgn0036213	RpL10Ab		11.5829	12.7318	12.8901	12.4016	12.7318	1.09267	13.951	13.4055	13.5582	13.6382	13.5582	0.861122	-1.23664	0.226206
CTCCCTGGCTGTTCCTGAGATTACCAAGGACTGGGTGGACATGAAGGATGCCTGCATAAAGGGCA	CG2216-RA,CG2216-RB,CG2216-RC,CG2216-RD,CG2216-RE,CG2216-RI,CG2216-RF,CG2216-RG	FBgn0015222	Fer1HCH		10.5503	10.7694	11.2081	10.8426	10.7694	2.57905	11.3435	14.0541	12.5002	12.6326	12.5002	1.36759	-1.78997	0.226745
AAGCGCAAGGGTTCCTTCAGTGAGGAGGACAACAAGATCTATGCCAGCAGCTTACTGGAACTGGG	CG11905-RB,CG11905-RF,CG11905-RI,CG11905-RL	FBgn0036678	CG11905		8.13306	12.966	6.20762	9.10223	8.13306	2.2961	13.3112	10.2241	5.95692	9.83073	10.2241	2.69853	-0.728507	0.228316
GGCGCTCTGCTCTTCTATGTGGTGCACAAGGATTCGCGAGTGGAACAGGAGTTTATAAACGAACGGCGA	CG3189-RA,CG3189-RB	FBgn0033083	Dpit47		12.1143	10.6399	6.2355	9.66321	10.6399	2.67624	7.29241	8.49518	10.9929	8.92683	8.49518	2.47908	0.736377	0.229248
GCTCTGGCTGTTCCCGCTCCAGTTGCCCGTGCCAATCCCGCCCCAATCCCGATTGCCAGCCCCGA	CG15361-RA,CG15361-RB	FBgn0040717	Nplp4		6.7995	7.12521	8.14209	7.3556	7.12521	1.21533	6.14145	6.33676	10.6445	7.70757	6.33676	0.567167	-0.351967	0.229248
AGCTGGTGTACTTTGTGGGACTTCGAGATACGCCGCTAGAAAAACACCTGTACGTTGTGAGTCTGGA	CG3744-RD,CG3744-RE,CG3744-RF,CG3744-RG	FBgn0039240	CG3744		14.9308	6.19206	7.45675	9.52654	7.45675	1.57548	6.45407	9.50323	5.95692	7.30474	6.45407	0.667822	2.2218	0.229708
TGCCTTGTCCAAGTGTCCTACGCCATAGGTCTTGCTGAGCCTCTCTCCATAACTGTGTTCGACTACGGA	CG2674-RD,CG2674-RC,CG2674-RH,CG2674-RF,CG2674-RI,CG2674-RB,CG2674-RA,CG2674-RE,CG2674-RJ,CG2674-RG,CG2674-RL	FBgn0005278	Sam-S		13.6118	7.99842	11.4517	11.0206	11.4517	1.99351	9.49516	11.3302	8.16317	9.66285	9.49516	2.67583	1.3578	0.229708
GCATCACCTACATACATATGCGCTATGCTCTGAAATGCTACTGTTTTCGCTCTTCAATTACCAGCCACA	CG8893-RA,CG8893-RC	FBgn0001092	Gapdh2		9.71744	10.7049	9.5542	9.99217	9.71744	2.98569	11.7491	12.0162	10.3706	11.3786	11.7491	1.76584	-1.38644	0.229708
TGCAGCAACGCAGACTCACAAAACGAAACGGATGTGCAACAAAGCTCACACTTAGCAAACGCTCATGCA	CG43122-RA,CG43122-RB,CG43122-RC,CG43122-RD,CG43122-RG,CG43122-RH	FBgn0262582	cic		10.1777	11.4126	12.2647	11.285	11.4126	2.02742	12.063	12.7992	13.2634	12.7085	12.7992	1.21442	-1.42355	0.229708
GCGACATCGATCGAAGCCATATTTATACAGTATAGCATTCCTTAAAAGATCCCCTTGTATATGTAACTT	CG9496-RB,CG9496-RA,CG9496-RC	FBgn0032075	Tsp29Fb		9.09401	8.84729	8.02439	8.65523	8.84729	2.7451	7.08735	5.53941	7.52371	6.71683	7.08735	1.25094	1.9384	0.230569
GCTGTGCGTCAATCTCTCTGTAGAAACAGCAGCCGAAACCCTAATATTAGCTGATCTCCACAGTGCGGA	CG12537-RC,CG12537-RA,CG12537-RB,CG12537-RE,CG12537-RF	FBgn0264493	rdx		7.19619	7.18816	13.5582	9.31418	7.19619	1.28823	5.9259	9.9491	8.8735	8.2495	8.8735	2.57164	1.06468	0.230569
CTACCGCAACTCCTACCGCTTCCGGCTCGGCCACGCCCACGCCCTCGCCAACATCACCCAATCCG	CG34359-RD,CG34359-RC	FBgn0085388	IP3K2		8.94421	8.43676	10.5347	9.30522	8.94421	2.78719	6.84678	7.14713	11.6742	8.55605	7.14713	1.31142	0.74917	0.230569
CCGCGTCCGAACTACGATCAGGTTGTTCAGCATCCGATGTTTTGGAACATGCTCGAGCCACTGGATC	CG5003-RA	FBgn0039554	CG5003		9.9491	12.9893	10.149	11.0292	10.149	2.91651	12.6671	12.0771	9.92833	11.5575	12.0771	1.57813	-0.528366	0.231137
AAATTGTACGCGATACAGTCTGTAATAATTGACCCAATCGGACAGAATTTTACTTTCGAGCTCAATGC	CG3195-RC	FBgn0034968	RpL12		10.4319	10.6577	10.0672	10.3856	10.4319	2.80527	11.4617	12.8668	12.2738	12.2007	12.2738	1.48115	-1.81516	0.231452
CCACTTAAACAGAGAGTAAGGACTAAATAAGAAATATGTTTTGTATGAAAATTGTGTAAAATTCCTTGA	CG42309-RE	FBgn0259209	Mlp60A		10.3362	10.0444	9.92585	10.1022	10.0444	2.94368	11.8842	13.0141	11.9925	12.2969	11.9925	1.62184	-2.19476	0.231869
AGGTCCACCCAAAGCTGAGACCATTGCTAAGACCTCCAAAGAAGTCAAGCCTACCAAACAGACTGCGGT	CG13570-RA	FBgn0015544	spag		7.82625	13.0211	6.38546	9.0776	7.82625	1.99418	6.59572	10.3497	5.74976	7.56506	6.59572	0.788355	1.51254	0.235511
CCAAGCTGTGCTTCCGATAACCAGAGACCTTCATCCAAACCATCAACCGCAACCTGAGAGTCCGAGG	CG6417-RA	FBgn0032435	Oatp33Eb		12.0416	12.6416	13.205	12.6294	12.6416	1.1347	11.2502	10.5453	13.8018	11.8658	11.2502	2.14422	0.763585	0.235511
TTCGGGAAATTCTCGCGGCTACGCCTACTTGCAATATATCAATGTGGACCTCAAGGAATCGGCAATGCA	CG32364-RA	FBgn0052364	CG32364		8.51611	13.1498	6.17256	9.27949	8.51611	2.57505	8.17149	13.3371	10.5629	10.6905	10.5629	2.54862	-1.41102	0.241083
GCGGACTTTGTACATGTCCGGGGTAAAGAGCATTGAAGAGGCCACCCGAAAGAACCTTACTCAGAGCCT	CG13343-RA	FBgn0263697	Uba3		8.56185	8.29443	6.48247	7.77958	8.29443	2.42642	9.89986	6.8172	6.35288	7.68998	6.8172	0.987141	0.0895999	0.241472
GCCCGAATTGGCCCTGAAGTCCGTGTACGATGCCTAAGCGGAGAACACTAGTTTAAAAACACAGAACAC	CG14724-RA,CG14724-RB,CG14724-RC	FBgn0019624	CoVa		6.748	10.6364	10.74	9.3748	10.6364	2.67872	12.6076	8.57018	8.30396	9.82724	8.57018	2.50436	-0.452443	0.241532
TGCAAGACTCGTCGAGGGAGATGTCTGTGCAGGATCACAACTGGGATGTGCTGATTTTCACGCAACAA	CG8194-RA	FBgn0010406	RNaseX25		13.9263	10.985	6.40765	10.4397	10.985	2.40183	8.9973	10.3823	7.60651	8.99536	8.9973	2.59092	1.44431	0.241837
TAAAAACGCTGACAAAAATGCCTGTCTTCGATCAGTGCGATTTTATATCTAATTTCTTTTTACCGGAGC	CG4800-RA	FBgn0037874	Tctp		11.9745	12.7826	12.1748	12.3106	12.1748	1.40675	11.1215	10.5347	7.89744	9.85121	10.5347	2.56242	2.45943	0.242107
TGCACGCTGAAATGACCTTATATAGATGAGCAGCTCTAATTCGCGCTGAAAAGGGTATCAATGCACCGG	CG8293-RA,CG8293-RB	FBgn0015247	Iap2		13.784	8.9973	12.0104	11.5972	12.0104	1.52802	10.2798	11.6007	10.2647	10.715	10.2798	2.6788	0.882173	0.242107
GGGCCAACCAGAACTGAGAGCATTCCTACTAAGGTGCAACCGGAAAATACAGACGAATTTTCAAGCACT	CG17604-RA,CG17604-RB,CG17604-RC	FBgn0000246	c(3)G		7.07377	8.45695	7.20995	7.58022	7.20995	1.30267	6.19871	6.39952	11.3435	7.98057	6.39952	0.621411	-0.400346	0.242107
GAAGTAGCTACTTCAGCACAAAGATCAGCCGCGGGTACAAGTGCAGCACATCAAAGCGGTAGCGC	CG1836-RB,CG1836-RA,CG1836-RC	FBgn0026777	Rad23		9.45433	9.26957	10.5142	9.74604	9.45433	2.95812	7.09504	11.7648	11.4517	10.1039	11.4517	1.98545	-0.357835	0.242141
TATCCGAGGGAGTTAAGGATCGTTTGGGATTTGTGGTTGGAGTCGTCCAGACTGGATTCCACTGGGGAT	CG8226-RA,CG8226-RB	FBgn0033357	Tom7		11.3764	11.3814	10.4142	11.0573	11.3764	2.05877	12.725	12.4549	14.7529	13.3109	12.725	1.25246	-2.25361	0.242577
TCCTCGGCGTTGGAGACAGATGACCAACAGGCCATCCATAGATGATGCTTTGAATCGGCATTCGTGAAT	CG31875-RA,CG31875-RB,CG31875-RC,CG31875-RD	FBgn0051875	CG31875		12.3803	11.3572	7.93182	10.5564	11.3572	2.07546	6.64833	9.46977	10.377	8.83169	9.46977	2.67078	1.72475	0.243149
CGGATAGACTGCCTCCGATCAACGTAAAGGACCAACGCTTCCCCTACTGCATCGTTTGGACTCCCATTC	CG8372-RB,CG8372-RA	FBgn0032000	CG8372		8.08748	6.99814	11.5155	8.86704	8.08748	2.25553	10.0672	6.71617	14.9139	10.5658	10.0672	2.73602	-1.69874	0.243149
GCTGCGCAAGATGGTCTAAGGACTCCTTTTGATTTATGTGCTGAAACGACAACTGCAGCGGTTCGATGT	CG4897-RA	FBgn0005593	RpL7		13.4419	12.8506	13.7487	13.3471	13.4419	0.864826	12.5557	11.5298	13.088	12.3912	12.5557	1.33934	0.955912	0.244339
AGTACACGCTGGTCGATGCCGATGGCTATCTGCGCACCGTGGACTACACTTCGGATGCCCACAAC	CG31876-RA	FBgn0051876	Cpr30F		6.35439	6.71617	8.03623	7.0356	6.71617	0.848623	6.18798	6.17627	8.33735	6.90053	6.18798	0.428183	0.135069	0.244339
AGGCACCCATTTCCATTATCGTACCGATCTATCGACGGGAGTGCTACAACGAGGTCTACGTGGGCT	CG14232-RA,CG14232-RB	FBgn0031061	CG14232		7.45675	7.30169	11.3924	8.71693	7.45675	1.57548	6.25996	11.3973	6.4989	8.05206	6.4989	0.705795	0.664875	0.244725
CCTTAGTGTGCACCCACATATCAAGATACCCCCCCCATGTGTACTTCTCCCCGCGTATCGATTGTGCAT	CG5629-RA,CG5629-RC	FBgn0261285	Ppcs		10.4217	10.6876	12.0054	11.0382	10.6876	2.64158	10.6577	8.66026	8.45881	9.25891	8.66026	2.52911	1.77932	0.244847
TTTTTACCGTAACGCTTAGTGTAAAAAACAAAACATCTGAAAAAAATCGCGTGTGAAAACGGCGC	CG6846-RA,CG6846-RB	FBgn0036825	RpL26		9.57543	9.46371	10.8938	9.97763	9.57543	2.97815	11.1086	11.5379	11.7778	11.4748	11.5379	1.91821	-1.49714	0.244847
CTCGGAGAATCGCTCTTGCAATTCGTTTCAATGACAAACGCACATTCCACAATTGGTTTCATATAATAC	CG31293-RA	FBgn0003227	rec		7.98091	8.53783	7.85958	8.12611	7.98091	2.15434	6.28756	9.90857	9.93462	8.71025	9.90857	2.74256	-0.584143	0.245406
ACGGCAAGCACATTTTGGAATTGATAATTTGCGCAGGTTATTGTGTTTATCCAACGATTCTCGCCGCGA	CG12304-RA,CG12304-RB	FBgn0036515	CG12304		13.0004	10.9079	12.3195	12.0759	12.3195	1.3112	10.7968	12.1677	6.59572	9.85341	10.7968	2.4329	2.22253	0.245513
TCCCGCGTCCCGAATTTGATGGATTGGTCCGATACGAGATTGATGTGCAGCAAACGATTGCATTTGCCA	CG43366-RB	FBgn0263109	CG43366		13.0141	5.88313	6.59045	8.49588	6.59045	0.751415	7.70833	6.54751	10.6921	8.31597	7.70833	1.88449	0.179909	0.245513
TCTACTGCCTCGTGAAGGGAATGCTCATTCCATGCCTTCTAGTCCTCGCGTTCGAAACTGTCCGC	CG13089-RA	FBgn0032052	CG13089		7.90094	6.45064	7.43443	7.262	7.43443	1.54992	6.47022	9.58967	6.4989	7.5196	6.4989	0.705795	-0.257592	0.245513
CGCTCACTTCCGAAATGGGAGACGACTTCAATATCCTGGAGTACGCGGACCCAGAACTGGACGTCAATG	CG5591-RA	FBgn0263667	Lpt		7.08735	8.61157	7.58951	7.76281	7.58951	1.72871	6.58027	9.32523	11.5829	9.1628	9.32523	2.64324	-1.39999	0.245513
CGTCTGGTCTCGTCTGGTTGTCTGCTTGGACAATTCGGCGACTACAGTATAGAAACCGTGCTGTGCAGT	CG3244-RA,CG3244-RB	FBgn0031629	Clect27		10.9486	12.3453	10.9743	11.4227	10.9743	2.41106	12.4955	12.5002	14.0236	13.0064	12.5002	1.36759	-1.58373	0.245513
ACTGTTTATCGTCTGAATAAAACACCTTTAGTTTGGCCGAAATGATTTTGTACAAACGTGAAACTC	CG2746-RA,CG2746-RB	FBgn0002607	RpL19		10.7268	10.1355	11.5379	10.8	10.7268	2.61206	12.3629	13.473	12.3363	12.7241	12.3629	1.43681	-1.92406	0.245614
AGAAGGCTTCAGCGTCCAGCAGTAGTACGTTATTGGCCGAAAAGGATGTCCCGGAGGTCAAGGAG	CG15929-RA,CG15929-RB	FBgn0029800	lin-52		12.7588	12.8137	6.87368	10.8154	12.7588	1.08066	12.4607	11.5673	10.6088	11.5456	11.5673	1.89578	-0.730164	0.247336
GAACGTCAAGGCCGATTCGGATGTGAACATTGATCTGAAGGGCCCCTTGATCAATGCCTCTGCCG	CG6647-RA,CG6647-RB,CG6647-RC,CG6647-RD,CG6647-RE	FBgn0004363	porin		10.48	7.74847	12.022	10.0835	10.48	2.77904	8.46068	9.91467	6.41024	8.26186	8.46068	2.46573	1.82163	0.248577
AAGGGCGCTCCTAAAGGAGTCGTCAAGTCCAAGAAGTAACCATTTACCAGAAGGATTTGTTTGGAGCAA	CG6090-RA,CG6090-RB,CG6090-RC	FBgn0039406	RpL34a		10.6528	11.2856	11.9129	11.2838	11.2856	2.13779	12.0771	12.6416	13.5833	12.7673	12.6416	1.29535	-1.48356	0.248725
GCCCCATGCGCTACCCATACACTTTCTCCGCGAAGATAGCCCAATTCCCCATCAAGCACTACATCAAG	CG30415-RA,CG30415-RB	FBgn0250838	CG30415		8.82635	13.1933	10.0927	10.7041	10.0927	2.93192	11.9214	14.0822	10.9544	12.3193	11.9214	1.66063	-1.61523	0.248725
GGCAAGGGCTACAATCACTTTGCGGAAAGCTATCACCGACGACACCAAAACCAGCCGGAGTACATCATC	CG17383-RA,CG17383-RB,CG17383-RD,CG17383-RC,CG17383-RE,CG17383-RF,CG17383-RG	FBgn0039350	jigr1		8.16554	8.26644	6.27404	7.56868	8.16554	2.32399	10.1049	11.3086	9.17999	10.1978	10.1049	2.72959	-2.62916	0.249475
GCCCCAAACATTACCAAACCAATCCTATCCCTGTTTTCAAAGGATGGGAACTAAGTCAACCAGCACCAC	CG10534-RA	FBgn0020637	Lcp65Ag2		11.036	11.9518	10.4497	11.1459	11.036	2.35765	11.7836	12.8796	12.5067	12.39	12.5067	1.36428	-1.24411	0.249803
AGTGCCCTCCAGTATTTCGGGCTCTTCTCAAATTTGACGGTGTATTCCCTGGGAGTTTCGCGGGG	CG8297-RA	FBgn0034050	CG8297		6.90649	7.07377	7.17367	7.05131	7.07377	1.1642	8.56185	6.89195	11.2571	8.90362	8.56185	2.50178	-1.85231	0.249803
GTAGGCTACAATGTCTAAGCTTACTATAGTCTCCGCTTGGCAGTCACTGGAATGGGCAACGTAATCCCT	CG6105-RA,CG6105-RB,CG6105-RD	FBgn0010612	l(2)06225		6.16697	10.2557	10.0238	8.81549	10.0238	2.94832	11.8594	14.9139	7.52371	11.4323	11.8594	1.69656	-2.61685	0.249803
GAGTCGTCGCACCAAGGCTTTGAAAAGAAAACGCAAACCCGTGACGTCCGTCAATTCAAGTTTCGGCG	CG7869-RA,CG7869-RB	FBgn0025355	SuUR		12.6671	13.287	13.269	13.0744	13.269	0.900551	12.3547	12.1369	12.601	12.3642	12.3547	1.44096	0.710205	0.249808
ACCCTTGCAGGAATCCTGTACTCTGCAGCTGCTTAACTTCCATGTTTCCGAGCCACATGTGGTCAACAA	CG17166-RA	FBgn0036462	mRpL39		8.20544	7.09504	11.212	8.83749	8.20544	2.35709	10.145	10.9035	8.8735	9.97402	10.145	2.72089	-1.13652	0.249808
GAAATGAACTTGTGTGATCTTATTGAGTACATACCTATTTAAGTTCTAGACATTAGGAGTCGCATATTG	CG12963-RA,CG12963-RC,CG12963-RD,CG12963-RE,CG12963-RL,CG12963-RM,CG12963-RN,CG12963-RF,CG12963-RG,CG12963-RH,CG12963-RI,CG12963-RJ,CG12963-RK	FBgn0034031	CG12963		10.1533	6.61718	8.75596	8.5088	8.75596	2.70284	10.7268	9.2222	11.7719	10.5736	10.7268	2.46827	-2.06483	0.249808
AGATTTATTATACCTACACTCGTAACAGTAGCTGCAGAAGAACTTCAGATCATCATGTGAGGATGAATA	CG4376-RC,CG4376-RB,CG4376-RA,CG4376-RD,CG4376-RF,CG4376-RG,CG4376-RH,CG4376-RI,CG4376-RJ	FBgn0000667	Actn		11.5772	12.6939	12.6295	12.3002	12.6295	1.14054	11.3814	9.73241	12.5275	11.2138	11.3814	2.04128	1.08641	0.2527
TAACCGTCGAAATCAGTGTTTACGCTTCCAATCGCAACAAAAAATTCACTGCAACACTGAAAAGCATAC	CG1913-RA	FBgn0003884	alphaTub84B		10.6921	11.4263	12.0554	11.3912	11.4263	2.01552	12.0673	12.6939	13.3204	12.6939	12.6939	1.26846	-1.30261	0.253471
TAGGAGGCTCTGTGTGTCCCAAGATGTATATCCCACACCGGGCTATATGGACGGAGATAGCAGCTGCTC	CG9091-RA,CG9091-RB	FBgn0030616	RpL37a		12.5275	13.5625	13.1275	13.0725	13.1275	0.941495	13.7746	13.8208	13.6532	13.7495	13.7746	0.771406	-0.677006	0.253633
AGTGCGTAAGAGTGTCTGGACAGGAGTACCGGCATGCTCCACATTTGTATATCCTTTCCAAACCGGCCT	CG18445-RA,CG18445-RB,CG18445-RC	FBgn0033476	oys		5.65513	9.03712	7.82173	7.50466	7.82173	1.9893	9.60145	6.83957	10.2495	8.89684	9.60145	2.69686	-1.39218	0.253784
ACTTTTTAAAAAGTTGTAGTAAGAATCCTATCGCTTTCATTGTTTTATATCAACCATCATACTGTAGTA	CG14639-RA	FBgn0037224	TwdlF		9.73241	10.3536	8.76921	9.61842	9.73241	2.98544	11.363	11.6185	11.6007	11.5274	11.6007	1.87066	-1.90898	0.254047
AGTGCAAGCAACTCCACTCATCCGAAGACCTACTGCCAACCAACAAACCAATCATCAATCACCACCGTA	CG10682-RA	FBgn0264848	vih		8.37277	9.71744	6.57863	8.22295	8.37277	2.48267	10.3033	11.2274	7.20491	9.57854	10.3033	2.66959	-1.35559	0.254258
GCACCACTAAAGCGTTCAAATTGTTTGTTTGTTAACCAATTATATGAAAATAAAATAAAATTCTGAAAA	CG13060-RA	FBgn0036606	CG13060		10.1719	10.3033	9.47465	9.9833	10.1719	2.9097	11.9414	12.0104	11.6791	11.877	11.9414	1.64948	-1.89367	0.254339
ACAGTGGAAAAACTGTAGAGGCTTTAAAAAATGGGGAGAAGGAAGTCTAAAAGAAAACCGCCTCCGAAG	CG40228-RC,CG40228-RD,CG40228-RE,CG40228-RF	FBgn0063670	CG40228		6.79471	8.69188	8.28944	7.92534	8.28944	2.4227	10.4903	6.27968	6.89195	7.88731	6.89195	1.05811	0.0380315	0.254399
AGCATTCCAGCGGACACAGTTCCAGCAAGGACAAGAAAAACCCCAAGGACAGGAAGTACACGCTG	CG2859-RA	FBgn0028398	Taf10		11.3271	10.9929	11.4019	11.2406	11.3271	2.10157	8.48908	12.6295	13.6118	11.5768	12.6295	1.30155	-0.336143	0.25539
ATGTGGATTCCCGCCCTATTCGTCATCGTGTGCGCATTCTTAGTTGTCGTGCCCATCTATGTGGC	CG6070-RA	FBgn0039487	gb		7.33343	7.16244	14.1205	9.5388	7.33343	1.43613	7.85076	8.88232	9.22445	8.65251	8.88232	2.57309	0.886289	0.256032
TGGTGTGGCTCCAGGAACCTCAATGGAGACCAATCCCATTGCCATGAACACTGTTTTCAAGAACACCAT	CG17725-RA	FBgn0003067	Pepck		12.6485	11.4554	12.0292	12.0444	12.0292	1.51352	10.4553	10.669	10.0988	10.4077	10.4553	2.60112	1.63667	0.257703
CAGGCGTCGTTACGACAGGAAACAGCAGGGTTTCGGAGGTCAGACCAAGCCCATCTTCAGGAAGA	CG7424-RA	FBgn0031980	RpL36A		11.9925	11.0425	13.3497	12.1282	11.9925	1.54187	13.8441	12.9854	12.5468	13.1254	12.9854	1.12092	-0.997179	0.25899
TGACGCCTTTGAAAATGTAGTTTTTCTTTTTGGTTTTCTTTTTTCCGTTCAAAACACTTAAGGCAAATA	CG10788-RB	FBgn0010295	ng3		10.4497	10.0727	9.23702	9.91979	10.0727	2.93695	11.5585	12.285	11.8401	11.8945	11.8401	1.70814	-1.97473	0.259195
AGAAAGGGAAACGCATATGCATAGAAGCTAATTACATAGATCAGCAAAAAGGATCCACATACACGCTAT	CG16747-RA,CG16747-RB	FBgn0014184	Oda		10.377	6.4989	10.1984	9.02476	10.1984	2.9014	8.25609	13.8355	11.9337	11.3418	11.9337	1.65379	-2.317	0.259355
CGCCGACCCAAACTTTTGCCTCACTCTCATTGATTTCGTAGATGCCATTAAGGTGATGCAGCCTTCG	CG8571-RA,CG8571-RC,CG8571-RG,CG8571-RH,CG8571-RI	FBgn0016983	smid		11.7648	9.29005	5.94082	8.99857	9.29005	2.915	7.5369	5.99028	10.7311	8.08609	7.5369	1.71095	0.912487	0.259728
ACCGAAAAGGTGCAGGAGAATCCGGACTTTGTTAAATAATAGCATTGGACTGACTGGACGGACGGAG	CG3887-RA,CG3887-RB,CG3887-RC	FBgn0031670	CG3887		8.41948	12.4607	7.9547	9.61162	8.41948	2.51426	7.74078	10.9079	10.3172	9.6553	10.3172	2.66395	-0.0436738	0.259732
CGCCGTTTCGCAATTTCAGACCCTCCAGAGTAGTATCCCCACATAGACCCGTATGCAAACCGAACGTGT	CG12071-RB	FBgn0039808	CG12071		6.27968	7.57635	6.91345	6.92316	6.91345	1.01426	8.23815	7.37209	8.30396	7.9714	8.23815	2.34801	-1.04824	0.259732
GGAGTACCTGCTCCATTGGCTCTGATCAACGAAAGATTGCAAATACCCTTGGTGCCGAATTGCCCTCCG	CG6570-RA,CG6570-RB,CG6570-RC	FBgn0008651	lbl		11.5022	7.74078	12.4916	10.5782	11.5022	1.94987	9.77275	9.86545	8.39681	9.345	9.77275	2.72753	1.23319	0.260732
TTCCACATTGTTAAACTATCGTTGTATTCCGTCAATTTGAGGCTACATCCGGATTTCTGTTTCAGTTGA	CG6562-RA,CG6562-RC	FBgn0034691	synj		11.4319	10.1403	11.3499	10.974	11.3499	2.08175	11.3302	12.6076	13.2337	12.3905	12.6076	1.31279	-1.41644	0.263889
GGACGCCTCAAGATGCTGGTCATGGATCTCAACAGCCCTATTGTGAACGATGAGTGCAAGAACGATCGC	CG4590-RA,CG4590-RB,CG4590-RC,CG4590-RD	FBgn0027108	Inx2		8.05192	13.7487	7.16244	9.65435	8.05192	2.22272	9.84845	10.6876	8.26644	9.60081	9.84845	2.73755	0.0535388	0.264698
ACGGAGGAGAACCAACTGAAGCAGACGGCACTGAAGACGACATCAAACATCAACATTCTGATCCGGGAT	CG6582-RA	FBgn0027885	Aac11		8.40423	7.65577	14.2421	10.1007	8.40423	2.5041	5.99761	10.6577	10.2711	8.97544	10.2711	2.6821	1.12526	0.264906
CCGCCGAGAATGATAAATGGAAGGTCGTCTCCGATTGCTACCGAATGCAGGAGGTCTGAGATCCACACA	CG12752-RA	FBgn0028411	Nxt1		9.63109	6.06461	9.82062	8.50544	9.63109	2.98329	6.31134	14.3879	7.81251	9.50393	7.81251	1.98778	-0.998485	0.265655
TTCGGTGGTGACTTTGCACACTTTTCGCAATGCAACCGAATTACCCCGTCTTTTGGCCACCGAAC	CG12637-RA	FBgn0030224	CG12637		7.94393	7.72284	6.09696	7.25458	7.72284	1.88051	5.66872	10.48	9.36735	8.50537	9.36735	2.65097	-1.25079	0.266349
ACCAGCGTCGCTAACACTCTGCAGTACGAAGTCTTCGAGGTTGTGTCCGTCTCTCAATGCCAGAACACT	CG6483-RA	FBgn0035665	Jon65Aiii		8.53783	14.0454	11.9414	11.5082	11.9414	1.58204	10.3897	5.91075	10.7115	9.00397	10.3897	2.63211	2.50426	0.266529
GTGAACGTGAAGCCCCAAGTAGATCGGTACACAATGCAGAGTGGCAAGCACATCATCCTGCTGGC	CG11654-RA,CG11654-RB	FBgn0014455	Ahcy13		9.62582	8.85198	9.46371	9.31384	9.46371	2.96008	10.6297	6.15077	7.70156	8.16068	7.70156	1.8777	1.15316	0.268144
AAGTGACGAAGTGTGTGTTCTTACAGATCCATACCGCTTCACAATGAAGTACGCTGTGATTGCCATCGC	CG10200-RA	FBgn0033968	CG10200		10.7482	11.3764	10.6445	10.923	10.7482	2.59558	11.3271	12.249	12.6485	12.0749	12.249	1.49337	-1.15184	0.268921
ACACCACGCACACATCACCCGCAAGTCAAGTCGAATGTATGAATAAAACCAAGAGTATTGCACCCGAAA	CG1155-RA	FBgn0040279	Osi14		10.1984	10.8015	8.63104	9.877	10.1984	2.9014	12.0811	11.8787	6.07456	10.0114	11.8787	1.68516	-0.134444	0.268931
CGAGCATGGCCAGATTATTGTGAAGCAGGAAAATCCGTCAGGAAGAAGGGACAGAGACCGCAGGGAAGA	CG10324-RA	FBgn0038454	CG10324		13.3032	7.56772	6.69272	9.18789	7.56772	1.70355	9.63109	5.81421	9.12352	8.18961	9.12352	2.60977	0.99828	0.269802
GGGAGCGTCAGGAAAGCATCACCTTCAAGCCAAATATCTGCTAAAGGCAAAACATTTTGCTACGGCGCA	CG10198-RA,CG10198-RD	FBgn0039120	Nup98-96		10.6832	11.1808	6.43041	9.43145	10.6832	2.64482	11.5829	8.84729	6.27404	8.90142	8.84729	2.56723	0.530036	0.270346
GCCACCATTCTCGATTCGTTGCGTGGAGGTTAGTGATGACGAGGATACAGGCGACACAATCGGAAGTGT	CG5087-RA,CG5087-RB	FBgn0035953	CG5087		6.125	5.88962	11.097	7.70387	6.125	0.401818	7.03896	5.77542	6.54515	6.45318	6.54515	0.745059	1.25069	0.270584
AGCTATTCGCTAATTGAAAATAAAACGTATTGAACCTGAATCCAGATGAAAAAATAAAAGAAAGTCGAC	CG11271-RB	FBgn0260441	RpS12		7.78777	9.20688	10.2879	9.09418	9.20688	2.88816	11.1395	6.4788	11.036	9.55146	11.036	2.29608	-0.457279	0.270584
TCATGGATGGTGTTACCGGTCTGTTTCCGGGCAACTACGTAGAGCCTTGTGTCTAAGCCTCGCATC	CG9749-RA,CG9749-RC,CG9749-RD,CG9749-RB,CG9749-RE,CG9749-RF	FBgn0020510	Abi		7.5369	8.03623	6.48247	7.35187	7.5369	1.66792	9.06814	5.66872	10.7789	8.50526	9.06814	2.60144	-1.15339	0.270584
TGGCACCCAAGATCGAGGACAACGAGACATAAGTCAGCTGTGTTCCTCATATTTATGTCCCCGCATCGT	CG9193-RB,CG9193-RA	FBgn0005655	mus209		9.93997	9.82875	11.0503	10.273	9.93997	2.96485	11.0456	11.6662	12.0416	11.5845	11.6662	1.82283	-1.31148	0.270584
GGGCCTGGTGCGAATCAAGCCGAAATCAAAGCGACATTTGTAGTGTCTGTGACACAGTACGCATATTTA	CG4356-RA,CG4356-RB	FBgn0000037	mAcR-60C		6.55208	6.09386	9.24552	7.29715	6.55208	0.722405	6.2124	7.41549	12.7318	8.78655	7.41549	1.58649	-1.4894	0.270584
CGTGTCAAGAACCCAAGACTTAAACATGCGTTACGTGGCTGCTTACCTTCTGGCCGTCCTCGGTG	CG4918-RA	FBgn0003274	RpLP2		9.94457	12.285	11.5524	11.2606	11.5524	1.90659	13.2108	12.6885	12.3547	12.7513	12.6885	1.27121	-1.49068	0.270584
TTCGCCGCTAATGGTACCCAGTACTGTGGAGAAGATTGTGGAGGTGGACAAGCACATTGGTTGCG	CG10938-RA,CG10938-RB	FBgn0016697	Prosalpha5		7.05476	12.5761	10.5924	10.0744	10.5924	2.70914	7.36383	8.75596	13.3032	9.80767	8.75596	2.55035	0.266722	0.271556
AGAGCCGTCATTGCAGTGGGTTATGAACTCAATCCATGCAAATTTATCGGCATTAGCGGGAGATCAGTA	CR41604-RB,CR41604-RA,CR41604-RD,CR41604-RC	FBgn0085814	CR41604		11.0643	13.1275	11.3029	11.8315	11.3029	2.12275	8.69188	9.61082	13.5461	10.6163	9.61082	2.69868	1.21526	0.271666
ACTCCCAATATTGTTTGTCATGCAGACCAGACAAGACTTACGGACGACACGAGCTACACACTGCGCTTA	CG17927-RR,CG17927-RC,CG17927-RD,CG17927-RK,CG17927-RP,CG17927-RM,CG17927-RA,CG17927-RN,CG17927-RG,CG17927-RL,CG17927-RI,CG17927-RB,CG17927-RQ,CG17927-RF,CG17927-RU,CG17927-RO,CG17927-RT,CG17927-RH,CG17927-RS,CG17927-RE	FBgn0264695	Mhc		10.2838	10.9369	11.4754	10.8987	10.9369	2.44281	13.0573	12.3363	10.4553	11.9496	12.3363	1.45012	-1.05093	0.271666
GCTGCCAGGACTATCATTACCACCGTCCACAGACTCCTTTCGTTGCGGAATCTTACCATCAGCACCAGC	CG7080-RA	FBgn0038941	CG7080		14.2559	13.2634	14.9308	14.15	14.2559	0.817053	13.0535	13.6916	15.2358	13.9936	13.6916	0.804557	0.156369	0.271754
CGGCAGGGTGTACAATATTGGCTTCAAGAATCCCAAAGTGCCTGGCAAAGATGATGTGACGGGGGAG	CG6612-RB,CG6612-RA,CG6612-RC,CG6612-RD	FBgn0042094	Adk3		7.9074	12.1605	8.61157	9.55983	8.61157	2.6294	8.19951	11.0211	10.4319	9.88418	10.4319	2.61234	-0.324354	0.272169
AGCAGCCGCAGCAACAGCAGCAACAACCACCAGTGGCTCAGGTTTATGGCATGTCCGAAGTGTAG	CG34354-RA,CG34354-RE,CG34354-RD	FBgn0085383	CG34354		8.91883	7.78777	9.44597	8.71753	8.91883	2.77642	6.83957	7.36383	9.87795	8.02711	7.36383	1.53337	0.69041	0.272555
ACTTCCGCATATATCCGGCGCACGACTATAAAGGTCAAATGGAAAGCAGTGTGTGGGAGGAGAAGCGGT	CG40100-RB	FBgn0058100	CR40100		8.10173	10.4586	12.5322	10.3642	10.4586	2.791	8.61955	6.39208	9.61082	8.20749	8.61955	2.51859	2.1567	0.273104
TGGAACGGACCATGAAAACAAGCAATCTCGGCCTGTACGCTTTCCGTTTAACCTTCGGTCAGGCG	CG33199-RA,CG33199-RB	FBgn0053199	CG33199		6.14884	8.15298	7.62788	7.3099	7.62788	1.77284	6.66705	6.38813	9.43501	7.49673	6.66705	0.850536	-0.186832	0.273239
TCGTGGGTGTGCAATGACAACGGAGACATTACGCTGGACTACAGAAACGTGATCGATACCACGCTGGAC	CG17246-RB,CG17246-RC,CG17246-RA	FBgn0261439	SdhA		6.07257	7.9547	13.7903	9.27253	7.9547	2.12822	6.02298	9.63109	9.84154	8.49854	9.63109	2.70258	0.773996	0.273913
GCCTCTCAATTCCAGATCGGGTTAAGTCCCCAAAAACACATCCATCACCCATCAAGCACACACCATCCA	CG13388-RC,CG13388-RB,CG13388-RD,CG13388-RE,CG13388-RF,CG13388-RG	FBgn0027932	Akap200		10.4459	6.66286	10.7567	9.28848	10.4459	2.79789	5.96137	8.61955	10.9965	8.52582	8.61955	2.51859	0.762663	0.275185
CCACAACTACCGCCGTGAGCAATACGCCGCAAAGTGACCAACTGCTGATCGATCTAATCGAAAGC	CG3529-RB,CG3529-RC,CG3529-RD	FBgn0035995	CG3529		14.4801	7.7796	6.32403	9.52791	7.7796	1.94344	10.0238	9.371	8.03126	9.14203	9.371	2.65166	0.385885	0.275655
CGGATACGCGTCATTCTCGACTGCGAGGACAACACCTTGTCGTTCGAGAAGAACTACGAGTTCCTCGGT	CG4643-RB,CG4643-RA	FBgn0043010	Fsn		8.63104	10.1813	5.97438	8.26225	8.63104	2.63986	7.19619	8.38261	7.12842	7.56907	7.19619	1.36139	0.693179	0.276168
TTTGCATATTAGCCATACCGAATGTACTTATCCGACGTTTCGTGTACTCCACAAAGTCAAGGCGTCCCG	CG12219-RA	FBgn0043796	CG12219		8.67774	6.27686	5.47115	6.80858	6.27686	0.513088	6.25801	6.81162	10.4368	7.83546	6.81162	0.981915	-1.02688	0.276185
GCTTGCCAAGAAAGTGATCACTCTGACGCTTAAGCCAAAGGTCGAGTTCAAAAGCGAGGACATCCAGCT	CG2046-RA	FBgn0037378	CG2046		7.47972	6.73268	11.2856	8.49934	7.47972	1.60189	9.11173	8.94421	8.06493	8.70696	8.94421	2.58289	-0.207612	0.276202
TCGCACCTGAGGATGGAATGGATGTTGAACGGTTTCCCCTCTGCACCATCGTAAATATACGACTTTTAT	CG9983-RB,CG9983-RF	FBgn0001215	Hrb98DE		11.9337	12.0054	12.9265	12.2885	12.0054	1.53185	12.5002	12.9265	13.5397	12.9888	12.9265	1.14998	-0.700258	0.276621
GCGCACTTCCTCACCTACGAGTGCTTGATGGAGGATCAGGAAACACAGATCACTGGGCTAACGCATG	CG10546-RA	FBgn0035636	Cralbp		5.48826	11.9337	7.27779	8.23325	7.27779	1.37517	8.66026	9.93081	5.63224	8.07444	8.66026	2.52911	0.158809	0.276841
TGGAAACAAGTCGATCCCAGCACCATCCCATCCAGAAGCACAAATCCCGCAAGCAAATAGGCAAC	CG12131-RA,CG12131-RB	FBgn0027619	Adam		12.8739	11.9803	8.28144	11.0452	11.9803	1.55138	10.5453	11.2943	10.239	10.6929	10.5453	2.5572	0.352368	0.276912
CATGGCCAGATTCTTCATTCACATGACGACAATGAGAAGATGTGGGATGAATTGCCTGCATTGAAATAA	CG8815-RC,CG8815-RA,CG8815-RB,CG8815-RE,CG8815-RF,CG8815-RG,CG8815-RH,CG8815-RI	FBgn0022764	Sin3A		11.5585	12.1545	11.2989	11.6706	11.5585	1.90131	12.657	12.9187	12.2024	12.5927	12.657	1.28742	-0.922065	0.277426
CGCAGCTGAACCCCCTCATCGGACCCAAACTAAGCATGAACGAAATCATGATCATGGCCCGCGAG	CG7625-RA,CG7625-RB	FBgn0028663	VhaM9.7-b		6.70438	6.07257	11.0045	7.92714	6.70438	0.83929	13.6308	7.67488	6.27404	9.19323	7.67488	1.85086	-1.26608	0.277702
CGATCGCCTGATGTTCCGCAAGAATCTGTACGAGACACGCGAAAACCGTGAAATGTGTCCCAAGCCCT	CG11981-RA	FBgn0026380	Prosbeta3		14.4152	15.0336	15.6558	15.0349	15.0336	0.799064	14.57	13.178	14.969	14.239	14.57	0.554936	0.795877	0.278229
GCCGCATCGTGGAGACATCCATGAAATTCGACTATGACATGCAGAAGATCCTGGACGAGATCCTCAACG	CG1898-RA	FBgn0042712	HBS1		8.18928	9.99484	13.8018	10.662	9.99484	2.95447	12.974	6.16145	11.6507	10.262	11.6507	1.83397	0.399938	0.278237
GAGTAGCGAACTCGCAGATGGAACGCAAAGTATGCAAAACCTGGCCATTCCAATGACCCCGCAGC	CG43119-RK,CG43119-RD,CG43119-RE,CG43119-RF,CG43119-RG,CG43119-RH,CG43119-RI	FBgn0262579	Ect4		13.6837	14.3879	14.969	14.3469	14.3879	0.811966	13.8675	12.0673	14.8121	13.5823	13.8675	0.736837	0.764544	0.279162
TGCTGGCTATCAGTTCTACGTCCTTTCCCCTGTGTTTACCGGTCATTGGGGATTGCAGAGGAAGCAG	CG3253-RA,CG3253-RB	FBgn0041706	CG3253		9.27933	8.57889	7.9074	8.58854	8.57889	2.61138	7.18816	8.41948	5.82623	7.14463	7.18816	1.3532	1.44391	0.28022
TCGTCGTCTGTAGATGGCAGTATCTGGAAAGCAGTAGTCTATGTTTGCGGTCGAAATACAATACT	CG1524-RB,CG1524-RA	FBgn0004403	RpS14a		12.2738	12.6153	12.3082	12.3991	12.3082	1.31826	12.9187	11.0703	8.45881	10.8159	11.0703	2.27372	1.58315	0.281336
GGTCATCGGCTATCCCAGCATGTTCGAACTGATGTGGGATCTCAAGGGTATGGCAGAGAACAATGCTGC	CG8067-RA,CG8067-RB	FBgn0033891	CG8067		7.4674	7.63619	6.14238	7.08199	7.4674	1.58772	8.88232	8.95213	8.58465	8.80637	8.88232	2.57309	-1.72437	0.283325
AGAAGAAGCGTACCTTCAAGAAGTTCACCTACCGCGGTGTCGACTTGGACCAGCTTCTGGACATGC	CG8332-RA,CG8332-RB	FBgn0034138	RpS15		11.3389	9.50323	11.1697	10.6706	11.1697	2.23975	11.4891	13.2551	12.4062	12.3835	12.4062	1.41507	-1.71286	0.284061
GGAGTCGGGGCCCGATGACTGGAACTTGTGAGATTTATGCTTATACACGCAACGTAGGCTTTAGCTATA	CG15626-RB,CG15626-RA	FBgn0031635	CG15626		7.28355	6.74418	10.3823	8.13667	7.28355	1.38142	13.1136	5.87416	8.61157	9.1998	8.61157	2.51641	-1.06313	0.286571
CCTGATGGACAACGAGATCAAGATCATGAAGAGCGAAGTGATACGCATAACGCACGAGATTCAGGCGCA	CG10370-RA	FBgn0028684	Rpt5		12.4191	9.11173	6.92545	9.48543	9.11173	2.85409	10.8401	14.9308	7.4054	11.0588	10.8401	2.41026	-1.57333	0.286571
ACGATCCCATTGTGGGCGATAAGCTCAAGGTTATCTTCCTGGAGAACTACCGTGTCACCCTGGCC	CG7254-RA,CG7254-RB	FBgn0004507	GlyP		6.29027	11.2212	13.1325	10.2147	11.2212	2.19427	10.0855	9.61854	6.17844	8.62749	9.61854	2.70017	1.58719	0.287504
CAGCTCACCGTTCCAGAAATTTTGCATTAACGAAGATACCGAGTGCTTAGAAGGATGGCTCAGGAAGGT	CG1404-RA	FBgn0020255	Ran		11.6286	12.4406	13.5533	12.5408	12.4406	1.23933	12.1811	11.3217	11.3148	11.6059	11.3217	2.08855	0.934964	0.287504
TCTGCTAAGGGGTGCCACAAATCGAATGATCACAGTGCCGGTAGAACTTCAGAATCCCGTGTCCGC	CG14270-RA	FBgn0029665	CG14270		8.30396	8.2215	14.7806	10.4353	8.30396	2.43349	9.98936	9.99779	8.21295	9.40003	9.98936	2.74338	1.03532	0.287994
ACAGGATCCCCTTCACGGTCAAGGAGCTCGGATTGACGAATCCCAAGGGTTATAATGTGCAGGATCTGT	CG7997-RB,CG7997-RA	FBgn0034117	CG7997		13.088	14.3153	13.0634	13.4889	13.088	0.954453	14.188	10.9711	13.6644	12.9411	13.6644	0.815829	0.547754	0.288103
TCCGCACCACTGACAACTACTGACACAAAACCGTTCCCCATTTGTGATCCATTCAATAATGTGCCGTAT	CG11765-RA	FBgn0033518	Prx2540-2		10.3033	5.96586	7.95929	8.07617	7.95929	2.13283	6.87368	5.48826	10.5208	7.62758	6.87368	1.0406	0.448586	0.288472
ATACCAAAACCGTGCAACAACCTGGCTATCAACCAGAAACAGCCGCTTACTCCTCTTTCGCCGCG	CG32443-RA	FBgn0003042	Pc		6.5866	7.25347	10.8427	8.22758	7.25347	1.34893	8.55054	5.93512	10.5797	8.35512	8.55054	2.49819	-0.127534	0.288472
TACGGAGATGATGGTTCCTACGATCCCCGCTACAACGATCCCTCTTTCGGACAGAACCAGCAGAGC	CG12045-RA	FBgn0039805	Cpr100A		6.20762	9.10102	6.70715	7.33859	6.70715	0.841481	7.22087	8.8735	7.60651	7.9003	7.60651	1.78178	-0.561701	0.288472
GCAACTTCGGTTTCGGCATCCAGGAACACATCGATCTGGGCATCAAGTACGATCCCTCCATCGGTATCT	CG7726-RA,CG7726-RB	FBgn0013325	RpL11		13.2475	13.6416	13.5702	13.4865	13.5702	0.847684	14.1811	14.064	14.012	14.0857	14.064	0.673032	-0.599265	0.288472
ACCAGAAGTCGTACCGTTAAACTACTCTGTCTGGTTTTCAATTTGGATTAGAGCTATTTTTTACAATTT	CG4046-RA,CG4046-RB	FBgn0034743	RpS16		10.698	11.0146	11.8787	11.1971	11.0146	2.3763	11.5101	12.6637	12.2929	12.1556	12.2929	1.47171	-0.958468	0.288472
CGAGATTGTGCCTTTAGATCACACAGAGCTTTTGCAAATTATGTCACAGATCAGATTTTAACGCTGTAA	CG32528-RA	FBgn0052528	parvin		5.93512	7.59864	10.1951	7.90962	7.59864	1.73923	13.0471	9.02804	8.24917	10.1081	9.02804	2.59549	-2.19849	0.288472
CCCAACGCCAACTCCACATAGAAGGATTTTGGATGAACAAGTGTCTACCTTTTACTCCAGATTGATATG	CG15697-RA,CG15697-RB	FBgn0038834	RpS30		11.3217	10.7311	12.3547	11.4692	11.3217	2.1063	12.4683	7.62788	13.2151	11.1038	12.4683	1.38377	0.3654	0.289141
CGGCGCGATGATGGAATGCTGGAATCGTGTTGTGTTGTACGTAGCTGTGTGAGCTGTGTGACTAGGATT	CG6659-RA,CG6659-RB	FBgn0030946	CG6659		11.6928	11.0613	10.6088	11.1209	11.0613	2.33557	11.8149	12.3134	13.026	12.3848	12.3134	1.46153	-1.26382	0.289213
GGATCTCAGGGATCACGAACGTCAGAAGAATGGTGGCAAGTCTGATTCGGACGATGATGAACCGGTGGC	CG17912-RA,CG17912-RB,CG17912-RE,CG17912-RF,CG17912-RC,CG17912-RD	FBgn0032600	CG17912		5.90485	8.35061	7.64908	7.30151	7.64908	1.7971	6.73574	6.59572	10.3422	7.89121	6.73574	0.912011	-0.589699	0.289854
TTCCACGTTCGATAAATGTCTCAAATTCAAATATGGCTTATTGAACACTTGAGTTTTTGAACTGGTCCT	CG32512-RA,CG32512-RD,CG32512-RB,CG32512-RC	FBgn0052512	CG32512		14.2909	8.17995	11.0898	11.1869	11.0898	2.31044	7.97366	12.325	13.4963	11.265	12.325	1.45573	-0.0781035	0.289929
TGCCATGTCATCGATGAGACCAGCCCGTTGTCTCAGTTCACCACAGCGAAACTCTTCAATGCTGC	CG10369-RA,CG10369-RD	FBgn0032706	Irk3		7.01073	8.03126	6.32403	7.12201	7.01073	1.10355	9.12606	6.05934	8.16317	7.78286	8.16317	2.29571	-0.660848	0.289929
ACGCCCGAGGTCAGGAGGAAAGTCAGAAAGCGGATCCGTCAGTTGTATCGGCGTTTTTCCAGAAAG	CG18319-RA,CG18319-RC,CG18319-RB,CG18319-RD,CG18319-RE	FBgn0000173	ben		10.0988	7.93182	13.187	10.4059	10.0988	2.93033	7.83424	9.2267	8.38059	8.48051	8.38059	2.42987	1.92536	0.290353
CCGACGCACTTCCTGGGCTACAACACGCTAAGGGATCACATTCCACGCATCTTCCTTAAGAGCGATTGC	CG2183-RA	FBgn0033273	CG2183		14.1123	7.28936	6.63615	9.34594	7.28936	1.38773	8.57889	10.1951	6.59572	8.45658	8.57889	2.507	0.889362	0.291073
CAATGGACCCAATCCGGATTTCGTGTCCCTAATGCAGGTGCACAGATCCATATGTGAGGCGCACT	CG1983-RA,CG1983-RB	FBgn0039751	CG1983		12.8506	11.6507	11.3677	11.9563	11.6507	1.82234	10.1842	9.698	13.9438	11.2753	10.1842	2.71064	0.681	0.291534
AGATGCGGTGGATCGTTGAGCTCAGCAACTTTTCGATTTTATTGTGGCGCGTACTGAAAGTCTACGTTT	CG1746-RA,CG1746-RC,CG1746-RB,CG1746-RE,CG1746-RF	FBgn0039830	CG1746		9.61082	13.269	12.2248	11.7016	12.2248	1.37246	11.0211	14.3657	10.3628	11.9166	11.0211	2.30556	-0.214993	0.291534
CCATGTGGGTGCAGTAGATCGGTTGCCAAATGTGGACAAGCATTTCATGCAGTTTGTTGATGAACACCA	CG30021-RA,CG30021-RB,CG30021-RC,CG30021-RD	FBgn0050021	metro		13.142	7.23307	11.4077	10.5943	11.4077	2.03161	9.88138	8.24917	10.9035	9.67803	9.88138	2.74068	0.916221	0.29219
CGTGTGGTCCTACGTGATACCGATGACCATGATCCTGGTGTCCTACTACAAGCTCTTCACCCACGTCCG	CG5279-RA,CG5279-RB	FBgn0014019	Rh5		6.87861	6.23191	14.4706	9.19372	6.87861	0.983546	7.7796	9.54666	7.89744	8.4079	7.89744	2.06934	0.785825	0.293363
TCGCCCGGATAAAGCAAGACGTTTAGGATACAGAGCCAAACAGGGGTTCGTGATTTATAGAATCCGTGT	CG17420-RA,CG17420-RB,CG17420-RC,CG17420-RE,CG17420-RF,CG17420-RG,CG17420-RH,CG17420-RI	FBgn0028697	RpL15		12.0811	13.6644	13.1933	12.9796	13.1933	0.921231	10.7446	13.732	14.57	13.0155	13.732	0.788185	-0.0359574	0.293363
TTATGAATCTCCACGAGATGTACATGGGATGTCTATCGAACTACGCGTTTTTTCAACCCCATTCCAAAA	CG4620-RA,CG4620-RE,CG4620-RF	FBgn0004395	unk		8.61157	8.63104	7.30169	8.18144	8.61157	2.6294	7.27779	6.40363	11.6362	8.43921	7.27779	1.44496	-0.257773	0.293363
AATTTTGCAAGAACTCTAGGCGGTAAGTTTGATTTCTCGTAACTTTAGGGCGCTCTACTTTTTCTGTTT	CG5938-RB,CG5938-RD,CG5938-RA,CG5938-RC,CG5938-RF	FBgn0046247	CG5938		10.1086	11.6362	11.3864	11.0437	11.3864	2.05013	12.0416	12.4842	12.9187	12.4815	12.4842	1.37567	-1.43782	0.293363
CAAGAGCTCCACCCTAGTCACCGGTCTCAAGTACCGTGGAAAGTACGAGGGACACGAAGCCAAGC	CG8612-RA	FBgn0028648	mRpL50		12.0356	6.70438	5.93092	8.22362	6.70438	0.83929	6.44721	7.55935	8.36227	7.45627	7.55935	1.73385	0.767345	0.293436
GGGATGACGAGACCGACATGAAGGAGATGGAGAACAATGTCCGCACCATCGAAATGGACGGTCTGC	CG6341-RB	FBgn0028737	Ef1beta		12.4461	5.53476	12.1099	10.0302	12.1099	1.45319	10.8683	11.7836	10.3122	10.988	10.8683	2.39507	-0.95782	0.293631
TGGAGCAGTGATATCATAGTGTAGCTATGTGTCGCAGGAACGGATCCCTGACTAGTCCAGCATTAGCCA	CG1641-RA	FBgn0003411	sisA		9.24552	10.395	5.94511	8.52855	9.24552	2.90097	6.125	7.72284	7.81251	7.22012	7.72284	1.89904	1.30843	0.296149
TGGAAAGTTAGCATCGCTTTTCAATAGAAATTTAATAATTGCCCTCAAAGATCCTCTAAAACTTTACTT	CG8038-RA	FBgn0035831	CG8038		5.2956	8.81921	8.53783	7.55088	8.53783	2.58788	11.4517	6.54077	10.1842	9.39225	10.1842	2.71064	-1.84137	0.296149
TGCATTCGTTGTACGCTAATGTTAGCAGTGTCTTCACAAAGTGGCTCGAACGTTTCAAAAGGCGAACCA	CG4019-RA,CG4019-RD,CG4019-RB,CG4019-RC,CG4019-RE,CG4019-RF	FBgn0034885	CG4019		6.2466	8.91883	5.46328	6.87624	6.2466	0.48877	6.68116	10.8869	6.4989	8.02233	6.68116	0.86303	-1.14609	0.296638
CATTGGTAATTCTTAGTTAAATACTCACAAATCAAAAATGGACAAGGTTGTCAAATTCGCCGAACC	CG8860-RA	FBgn0033691	CG8860		9.82062	10.2879	8.83916	9.64922	9.82062	2.98056	11.3924	12.7687	10.1223	11.4278	11.3924	2.03255	-1.77856	0.298236
CGAGATTAGCAACAAATTGCCGCTGAGCTGTTTGTCCTGGAACACTTCCACTTACATGGTCACCCAGCT	CG8722-RB,CG8722-RC,CG8722-RA	FBgn0033247	Nup44A		13.178	5.82954	9.54666	9.51807	9.54666	2.97445	12.0104	11.16	7.33645	10.1689	11.16	2.21158	-0.650854	0.298254
TTGATTGTTGTAAAAAAGGATTTTTGAAGGTTTATAATTATTTCGTTGCCAAAGGATTCCAAACACCGC	CG8269-RA	FBgn0021825	Dmn		6.14608	5.54407	8.49518	6.72845	6.14608	0.402138	6.1774	6.4989	11.2018	7.95937	6.4989	0.705795	-1.23092	0.298632
GACGGTGACTCCAAGACGAAGCAGATGATCGCCAAAGCTTGGACCGAGAGTCAGGATAAGGCGAAG	CG3226-RA	FBgn0029882	CG3226		5.95207	10.0238	11.5474	9.17444	10.0238	2.94832	12.9346	10.7968	11.5379	11.7564	11.5379	1.91821	-2.58198	0.301416
GACGAGAGTGTGCCCGATTACGATCCTCAGGTCTACTGTTCCAGGGCCAACATAGTGAGAGAGCCC	CG3893-RA	FBgn0036826	CG3893		9.93081	6.20864	11.6362	9.25855	9.93081	2.96641	5.96137	11.4651	11.445	9.62381	11.445	1.99077	-0.365264	0.306073
GGGCATGTACTTCGAGGAAATTGGAGCAGTCTCAACTTATACGCGGTCCATTCCAATCTTTCAGCTCCT	CG32115-RA	FBgn0052115	CG32115		7.39226	7.27779	6.04757	6.90587	7.27779	1.37517	6.60842	5.73505	9.00825	7.11724	6.60842	0.799315	-0.211366	0.307582
GCACCTCGAAGAGCCAAAACGGTCTGGAGAACAATAACTTGCTGAACATCAACCGAGTGCTGTTGGCGT	CG6859-RA,CG6859-RB	FBgn0036484	Pex3		14.57	7.40024	7.13873	9.70299	7.40024	1.51099	5.4159	9.48596	6.67692	7.19293	6.67692	0.859266	2.51006	0.309086
TGCGTGGAAATAGTGTCAGTACGTTTAAAGGCATCATCGTAAGGTTAGTCGGAAAACAAATAAAAAGCC	CG16983-RC,CG16983-RD,CG16983-RH	FBgn0025637	skpA		6.41282	9.43501	9.79884	8.54889	9.43501	2.9539	6.18473	7.92313	10.2859	8.13124	7.92313	2.09336	0.417655	0.309086
TGCCATCGGGAGACGCATCATCCCAGCATGTACAACGTACCCAATGCTCCCCTCAATTTGGATATTGAA	CG7494-RA	FBgn0037566	mRpL1		8.39681	7.83982	6.14884	7.46182	7.83982	2.00876	9.29758	5.56371	6.89195	7.25108	6.89195	1.05811	0.210746	0.309086
ATCCCTCCGCACTATCGCTGCGATATGATCGAGGATTGTGAGGACAAATCGGATGAGGCGCAGTG	CG42611-RA	FBgn0261260	mgl		13.7746	14.2001	13.8615	13.9454	13.8615	0.82866	14.3657	14.2909	13.9912	14.216	14.2909	0.613219	-0.270542	0.309086
CGGCCCACCGGGATACTAGAACAATTCGCCAATCTATCGGAGGACCTTCCTGCTAACTACATCGACAGC	CG2962-RA	FBgn0030186	CG2962		13.4963	12.2647	13.6644	13.1418	13.4963	0.856697	14.0964	12.2324	13.9596	13.4295	13.9596	0.705413	-0.287699	0.309086
GCCGTCCCATGCCAAGAAATGAACAGATCTACGGCTACGCGGGATACTACACCAGAGCCACCTAC	CG11437-RA	FBgn0037165	CG11437		8.57889	8.97341	7.59864	8.38364	8.57889	2.61138	6.88613	10.149	11.7577	9.5976	10.149	2.71992	-1.21396	0.309086
GGCGGGAGTTGAATTAAATTATTTTACCATTTAATTGAGACGTGTACAAAGTTTGAAAGCAAAACCAAC	CG8127-RB,CG8127-RC,CG8127-RA,CG8127-RD,CG8127-RE,CG8127-RF	FBgn0000568	Eip75B		5.69581	8.70084	9.91971	8.10545	8.70084	2.67588	6.09076	10.2798	11.7836	9.38473	10.2798	2.6788	-1.27928	0.309086
AGCTGCGACTACTTCTCCTCCGTCTAGGTCGTTTATGGAGCTGGTTTCTACCGCTGACTGCTGATAGCT	CG18145-RA	FBgn0032189	Ripalpha		11.1086	12.5204	6.54751	10.0588	11.1086	2.29382	9.63661	10.1842	9.51036	9.77707	9.63661	2.70364	0.281772	0.309522
CGGTGCCAATGCGAACAGCAATGCCTTTGGTGGCTACGATGGATTCGGATTCTTCGGACGTTAGTTTTA	CG3588-RF,CG3588-RG,CG3588-RH,CG3588-RI	FBgn0025643	CG3588		10.1639	5.99386	8.34261	8.16679	8.34261	2.46151	7.18043	6.53554	10.2859	8.00061	7.18043	1.34531	0.166184	0.309665
AAAGGCGGTCATAGAGTCACTACCCCAACTGTTCCCTGCCCCATAAACCGATTCATACGCATCGCG	CG9881-RA,CG9881-RB	FBgn0031437	Arpc5		12.375	11	10.4019	11.2589	11	2.38897	13.5397	12.1748	9.58967	11.7681	12.1748	1.5297	-0.509123	0.309665
CTGTGGCATGACCTATACCCTGTTCGAATGCCTTAAGGACAACCTGGAGCAATTGACCGCAGAGCAACC	CG10343-RA	FBgn0032703	CG10343		14.4377	9.45433	6.40765	10.0999	9.45433	2.95812	7.9547	8.63104	6.77253	7.78609	7.9547	2.12239	2.3138	0.311169
TTCGCCGACGTGAGTAGTTGCTGCAACATGTCTGTGAAGAATGACAGCTACTATGACAACGCCCAGCG	CG13921-RB,CG13921-RE,CG13921-RC,CG13921-RD,CG13921-RF	FBgn0035267	CG13921		12.1285	11.16	6.45817	9.91553	11.16	2.24837	9.92585	9.71091	6.77253	8.80309	9.71091	2.71732	1.11243	0.311744
AGCTACAGTTGAGGATTTTCCCCTGTGTGTTCATTTGGTTTCTGATGAATACGAACAGCTGAGTAGTGA	CG17521-RC,CG17521-RD,CG17521-RE	FBgn0024733	RpL10		12.9265	13.3247	12.325	12.8588	12.9265	1.01249	13.4788	13.38	13.6708	13.5098	13.4788	0.895851	-0.651065	0.313373
AACCCTACACTCCCGTATCCAGGTCAGAAAATCGAAAGGCACGAAAGTAGGACATGATGGCCAACGAAT	CG31363-RD,CG31363-RH,CG31363-RE,CG31363-RC,CG31363-RA,CG31363-RB,CG31363-RI	FBgn0051363	Jupiter		9.85542	13.107	11.1926	11.385	11.1926	2.21953	10.3281	9.76447	9.71417	9.9356	9.76447	2.72625	1.4494	0.3149
ACCCTCACCGCATTCTTAAACGTTCTGCTGAAACACGACACCTGCTGTTTTCAATCCCACTCCCAAGTA	CG11990-RA,CG11990-RB	FBgn0037657	hyx		7.46075	7.25943	6.40765	7.04261	7.25943	1.35534	8.39041	9.27933	7.60651	8.42542	8.39041	2.43466	-1.38281	0.3149
ACCTTAAGCAAGCAGAGAAGCAAACACCAAAATAAAGTAGACAAATAAATGCCTTGAATATGCTG	CG15189-RA,CG15189-RB	FBgn0037429	Osi19		11.1284	10.0787	8.70084	9.9693	10.0787	2.93546	10.377	6.41623	8.52211	8.43843	8.52211	2.48871	1.53087	0.315144
AGGACGAACAACTATTGACAGTGCATTTCAGTGGCCTTTGGAATACTGCTCAAACAACCAGCAAGCAAT	CG8580-RA,CG8580-RB,CG8580-RD,CG8580-RE	FBgn0082598	akirin		9.10102	12.5002	5.48826	9.02982	9.10102	2.85005	11.5892	7.7172	6.27404	8.52682	7.7172	1.89339	0.503001	0.315144
GCGTCGTCAGATCGAAAGCTCATTGTAGTCTCCGGATTTGGTCCATTTCTCGGTCACGAAGCGGTCAAC	CG32147-RA	FBgn0047178	CG32147		6.82474	7.22087	7.03409	7.02657	7.03409	1.12577	6.36965	8.03126	9.66391	8.02161	8.03126	2.19011	-0.995041	0.315144
CGAGCGAGTTCGTCCGGAACAGAGAGCTACAACCGATGAAAGCCGTATTTGTTGGATAGAAACGCGGAC	CG14687-RA	FBgn0037835	CG14687		7.81717	11.2943	5.95985	8.35709	7.81717	1.98438	6.91029	14.661	6.41024	9.32717	6.91029	1.07581	-0.970081	0.316962
CGGCATCTTGGGCATTGTTTATGGCGTGCTGATTCTGAAGAGCATCGGTGTAGTTGAAGTTAATGGACA	CG10106-RA,CG10106-RB	FBgn0029506	Tsp42Ee		8.69188	8.04472	7.47972	8.07211	8.04472	2.21595	6.11383	9.42063	10.395	8.64316	9.42063	2.66113	-0.571053	0.319262
GCCCTCCCCACCAAAAGTCCTTTACCCAATTCCACAGTTGTCCTCCAAAAAAGGGATGCCAAGAGATCA	CG4063-RA	FBgn0263933	ebi		12.9047	13.0749	11.5673	12.5156	12.9047	1.02087	13.4963	12.5761	13.4482	13.1735	13.4482	0.909266	-0.65789	0.319262
TCAGCGTGCCAAGTCGATGAAATTCGTCGATGGCCTGATGATCCATTCGGGAGATCCGTGCAACG	CG6779-RA	FBgn0002622	RpS3		12.1605	11.6662	12.3629	12.0632	12.1605	1.41681	12.8901	13.951	12.8137	13.2183	12.8901	1.16826	-1.15503	0.319262
GGTGATCACACTGCATATTCCTTACACCTGAGTCCAGAACAAGACTTTCTTCCAGCGTCAGGTGGGTCT	CG16833-RI,CG16833-RK,CG16833-RL,CG16833-RM,CG16833-RN	FBgn0026147	CG16833		11.1742	10.74	11.6928	11.2023	11.1742	2.23578	12.2388	11.8039	13.2379	12.4268	12.2388	1.49839	-1.2245	0.320388
ACAGCTCCTGCCATCGTCAATGCCTATTATAGCCGCAACAAGAACCAGATCATGTTTCCCGCCGG	CG4058-RB,CG4058-RA,CG4058-RC	FBgn0038818	Nep4		11.4473	13.5702	12.0811	12.3662	12.0811	1.47439	13.2151	11	10.6364	11.6172	11	2.31878	0.74905	0.321592
GGCTGAATGTGCCGATTTGGATTCAAGGAGTACATATAGGCCACGAAATTACTGCGACTTGTACACCGG	CG10851-RA,CG10851-RB,CG10851-RF,CG10851-RD,CG10851-RC,CG10851-RI,CG10851-RK,CG10851-RM,CG10851-RN,CG10851-RO	FBgn0004587	B52		7.6887	8.73607	9.0021	8.47562	8.73607	2.69325	8.30396	10.2347	13.0535	10.5307	10.2347	2.69501	-2.05509	0.321592
GGGACACCAACTTCACCATCCACAGTCGGTACATTAATCTACGGCCCATAGGATCAGGTGCCCAAGGAA	CG5680-RB,CG5680-RF,CG5680-RE	FBgn0000229	bsk		5.79439	7.85958	7.3864	7.01345	7.3864	1.49534	5.76443	10.4849	8.52211	8.25713	8.52211	2.48871	-1.24368	0.32306
CATTGTTCAAGCCATGCATCTAGCCTTGCAGCTGTACCACTATACAACTCGAATCGATAGCCAAGCCGC	CG6395-RA,CG6395-RB,CG6395-RC,CG6395-RE	FBgn0004179	Csp		14.969	5.58747	10.8567	10.471	10.8567	2.5093	9.42743	9.65701	7.70156	8.92867	9.42743	2.66246	1.54236	0.323163
TCGTGGCAATGCAATCTTACCGAATCCCTCTTCTCAGAAAATGTCTACGGACCTGAGATTCTGAGTGGA	CG4051-RB	FBgn0000562	egl		6.98549	8.14209	10.3449	8.49082	8.14209	2.30395	6.42559	11.1057	7.11399	8.21509	7.11399	1.27783	0.275733	0.323178
CGAACCTCGAGAAGATTCCGTAGTAAAAAATAGGGTGCGATTTGCTCTAACAGATCAGGGAAAACCAGC	CG32141-RA	FBgn0052141	CG32141		9.13738	7.92313	5.9919	7.68414	7.92313	2.09615	6.99218	6.10723	9.0021	7.36717	6.99218	1.15593	0.316965	0.323973
GATTGGAGGCATTCAGGGTCGTCCTGCAAAATGGTAGCCCGAGATTTGGAATCCCCGTTATGGCA	CG33306-RA	FBgn0053306	CG33306		8.28144	7.4884	6.63615	7.46866	7.4884	1.6119	8.65197	5.50234	9.41481	7.85638	8.65197	2.52705	-0.387715	0.324222
ACCTGGGACACCACTAATCTTAGAGTACCGTAATCAAATCACATCCAATCTTTGTCTTTAAAAGTAAAT	CG9306-RA,CG9306-RB	FBgn0032511	CG9306		10.3628	9.64764	8.35061	9.45368	9.64764	2.98429	11.097	6.42559	12.4256	9.98273	11.097	2.25579	-0.529046	0.324237
TGTACGACCTGATGAAGAAGGAGAAGTTCAGCGTTTAGGTTACTCACAGACTACAGGTTGTGGTGGCCA	CG15093-RB,CG15093-RA,CG15093-RE	FBgn0034390	CG15093		7.25943	5.43994	7.72284	6.80741	7.25943	1.35534	6.64481	5.92089	11.1215	7.89574	6.64481	0.830985	-1.08833	0.324588
CCCTGACCGGCAAGGAAATCGAGATCGACATTGAGCCCACGGACAAGGTAGATCGCATCAAGGAG	CG10679-RA,CG10679-RB	FBgn0032725	Nedd8		11.4712	6.88613	6.51003	8.28914	6.88613	0.990122	7.28936	7.70833	10.5072	8.50162	7.70833	1.88449	-0.212485	0.324598
AACAAAAACGAAAAAAAACATCAAGAACACCCATTTACAAACCTAGGACAACTGTAAAGCAAAAGCAGG	CG4609-RD,CG4609-RC,CG4609-RA,CG4609-RB,CG4609-RE,CG4609-RF	FBgn0014163	fax		5.94511	9.44597	6.59572	7.32894	6.59572	0.755419	6.87861	7.19619	10.6876	8.25412	7.19619	1.36139	-0.925179	0.324625
AAAACGCGGAATAGAAAGTCGGCGAGAACAAGATGGAAACACAAGAACAACTTACAAAATACTCAAAGA	CG11798-RA,CG11798-RE,CG11798-RF,CG11798-RG,CG11798-RH	FBgn0015371	chn		6.31134	8.64211	7.07965	7.34437	7.07965	1.16996	12.9893	6.54515	5.54407	8.35952	6.54515	0.745059	-1.01515	0.324625
AGAAGCAGATGGAGCTGTACAAGGTGATTGAGGGGCATTTACAGAGCGAGAAGACCGAGGATTCGG	CG5325-RA,CG5325-RC	FBgn0032407	Pex19		12.5851	11.1284	11.3086	11.674	11.3086	2.11772	9.97586	8.77882	11.1284	9.96102	9.97586	2.74381	1.71302	0.32492
CCAACGCCACAAACTGCATCGAAATGTCCGGACGTAAGAAATCCCTACTGAAAGTCATCATTCTGGGCG	CG5915-RA,CG5915-RB,CG5915-RC	FBgn0015795	Rab7		6.45407	14.1811	7.25347	9.29621	7.25347	1.34893	6.0294	8.30396	9.15932	7.83089	8.30396	2.38871	1.46531	0.325846
GCACGAACAAAGTGTTCCAGAACCACGATGACGTGCACATCTCCTTCGAGGATCAGCAGCGGATC	CG10635-RA	FBgn0035603	CG10635		6.13517	6.45064	8.48908	7.02496	6.45064	0.646193	6.57347	6.9364	10.6528	8.05423	6.9364	1.10116	-1.02927	0.327259
CGCGTCGGGAAAGGTACAAGCGCTTAAACGAAATCAGCAATCGGGAGATCAGTGAATACGGAGATGAGT	CG1298-RA	FBgn0033032	kune		8.6001	11.6078	5.80549	8.67114	8.6001	2.62314	10.1639	10.0381	8.97341	9.72516	10.0381	2.73973	-1.05402	0.328036
GCCGGATGAACCCATCGGATGAACACCTCCGGATGAACTCTGTCCTATCCCTTCGTTTAGTTCTTAATT	CG5010-RA	FBgn0260747	CG5010		9.49516	9.16443	9.698	9.45253	9.49516	2.96615	11.7577	10.9259	10.2594	10.981	10.9259	2.36285	-1.52845	0.329209
CCTGGAGTTCAAGAAGTACTTCGAATAAGCCTGATATTCACGTTTTTATACCCGTACATATGATGTAGT	CG10045-RA,CG10045-RB	FBgn0001149	GstD1		12.9417	9.93997	9.83434	10.9053	9.93997	2.96485	13.3032	8.48908	7.02125	9.60452	8.48908	2.4768	1.30081	0.330223
TGTTTACGGCATGGCCAAAATTAACTAACTTTGCTCCGGTCGGGATGCATCGGAATGAAGCCCCC	CG32672-RA	FBgn0052672	Atg8a		13.287	11.0703	6.83007	10.3958	11.0703	2.32762	9.72794	7.9074	11.1926	9.60931	9.72794	2.72027	0.786493	0.330223
TGCCGTCGAGAACATGTACTTGGCCAATCCACAGAACTGTCGACTTACCATGAAATACGCGCACTCCAA	CG8268-RA	FBgn0035827	Srp9		12.093	12.6295	11.2634	11.9953	12.093	1.46561	12.8074	9.87452	11.0809	11.2543	11.0809	2.26668	0.740998	0.330223
CGAACTGAACCTGCCAAACACTTGCGCCACAGACTTTCCCGATCCCAATGACTTGCTCAACTTCAAGCT	CG7375-RA,CG7375-RB,CG7375-RC	FBgn0035853	Ubc12		11.4517	12.4683	7.08735	10.3358	11.4517	1.99351	8.1608	13.8742	10.1951	10.7434	10.1951	2.7075	-0.407579	0.330902
GGAGGAGATCTACCTGTACTCGCTTCCCATCAAAGAGTTCGAGATCATCGACTTCTTCCTGGGATCCTC	CG5920-RA,CG5920-RB	FBgn0004867	RpS2		11.093	13.8966	13.5115	12.8337	13.5115	0.85466	12.9854	10.9929	14.2769	12.7517	12.9854	1.12092	0.0819462	0.331009
CGTGGAGTCTACGGCTCAGTCTGAGAACAAGATCACCTGGAACGTGATTCGTGAGGCAATGGGCAACAT	CG3762-RA,CG3762-RB,CG3762-RC,CG3762-RD,CG3762-RE,CG3762-RF	FBgn0263598	Vha68-2		8.79976	14.3326	7.4054	10.1793	8.79976	2.72345	10.2241	11.0268	5.82623	9.02571	10.2241	2.69853	1.15355	0.331398
ATGATGGAATTCTATGAGCGAGTTTCTGGTGCCCGAATGCATGCTGCCTACATACGTCCTGGCGG	CG1970-RA,CG1970-RB	FBgn0039909	CG1970		12.411	10.8139	7.43889	10.2213	10.8139	2.54383	7.58951	10.3122	9.44597	9.11591	9.44597	2.66609	1.10535	0.331398
TCCGCTTCTCCATCACACTTGCAATGATGTTTGTTCTTGCTATCTTTAAGCGCATGTTTGTTCCCCGTT	CG17332-RA,CG17332-RB,CG17332-RD,CG17332-RE	FBgn0027779	VhaSFD		7.16841	7.60651	6.91345	7.22946	7.16841	1.25938	5.70648	8.13306	8.669	7.50285	8.13306	2.27303	-0.27339	0.331398
ACGAGGAGACATTCAGCTCTTTTTGAGGTCTCCCGCAAACACCAGTGTCACGCTCCTAACGCCTAG	CG10772-RF,CG10772-RD,CG10772-RB,CG10772-RC,CG10772-RA,CG10772-RH,CG10772-RI,CG10772-RJ	FBgn0004509	Fur1		13.852	8.06075	7.41549	9.77606	8.06075	2.23095	13.6976	9.34859	9.12352	10.7232	9.34859	2.6475	-0.947165	0.331398
GAGATACCGACGGATATCAAACTCCATCCGCTAGCACACAACCAAGAGTTCACCACGGAGGGGGC	CG12375-RA	FBgn0031987	CG12375		15.2935	8.33209	6.6975	10.1077	8.33209	2.45398	10.2747	8.32329	9.68502	9.42765	9.68502	2.71268	0.680057	0.332294
CCGCCATGCAGGACGAGATGATCAACTACACTAAGTCATTCTACGAGCATTTCGTGAGGGCTCCA	CG10846-RA	FBgn0040228	dyn-p25		8.49518	5.64323	10.8619	8.33343	8.49518	2.5624	7.39226	5.56371	7.4054	6.78712	7.39226	1.56261	1.54631	0.333914
GAAGCCTTGGCCAACCTAAAATGCGTACCCGTCGGATCGGTTTACGCTACATACAACCTGCCCCG	CG14104-RB	FBgn0040786	CG14104		5.76443	6.59045	7.55935	6.63808	6.59045	0.751415	11.2943	6.25996	6.2124	7.92221	6.25996	0.498078	-1.28413	0.334299
CCCACGCTCCATATTCATCGGCAGAGTTGCTTTCTGGTTGGACGCGATCGAAAAGTGGTCGATCTGG	CG17168-RA	FBgn0039943	CG17168		8.04472	6.03163	13.358	9.14478	8.04472	2.21595	9.42063	5.37799	7.11399	7.30421	7.11399	1.27783	1.84057	0.336311
GTACCCCGCACCATGCTAACATCACACCACAATCCTCAAATCCTCTCTTGAAGCCTCAGCAGTTGCTGG	CG10346-RA	FBgn0032705	Grip71		5.88313	11.0809	12.8604	9.94146	11.0809	2.31833	10.0927	9.78401	8.17149	9.34939	9.78401	2.72923	0.592073	0.337261
TCCCCTGCTGTCCTTAACCAGTGAGCTAAGCCTCCGAAAATGTGTATTGGAGACTCCTCCAGCCAACAT	CG3283-RA	FBgn0014028	SdhB		11.3572	10.6445	11.3973	11.133	11.3572	2.07546	12.2777	12.1811	12.4955	12.3181	12.2777	1.47918	-1.18514	0.337261
GGGCGATCATACGGAGGTGCTGGAAATCGACTATGATCCCACGGTCATTAGCTTTAAGGAGCTGCTGGA	CG7266-RC,CG7266-RA,CG7266-RB,CG7266-RF,CG7266-RG,CG7266-RE	FBgn0000565	Eip71CD		7.70156	8.30396	6.30018	7.43523	7.70156	1.85662	8.84729	11.2416	5.89476	8.66122	8.84729	2.56723	-1.22599	0.337261
CGAATACAAACTGCCTTTTCCGGAGCGAGTACCCGGCGAGAAATTTAGCTTCTCCGACCACGAGGC	CG12034-RA	FBgn0035421	CG12034		13.008	7.42173	6.57347	9.00106	7.42173	1.53542	9.69231	6.12056	8.45881	8.09056	8.45881	2.46497	0.910498	0.339382
GCTTTCTTCTCGGTTGCCGAAGATGTCATGGAACCACAGGTGTACCAGTTGAGCGGAGATTCTGGAGCA	CG2791-RA,CG2791-RF,CG2791-RB,CG2791-RD	FBgn0037533	CD98hc		15.4917	7.92776	6.44721	9.95556	7.92776	2.10089	14.4801	7.05923	6.77253	9.43729	7.05923	1.22269	0.518271	0.339382
CGTTGCAAAGCCATCCGAACCTGAGTTACCCAAAATCCGACGCGATTTTACCGTGAAGGAGCTTCGC	CG9066-RA,CG9066-RB,CG9066-RC	FBgn0030703	MSBP		6.00136	7.84473	6.82474	6.89028	6.82474	0.937342	7.51605	9.15422	6.07456	7.58161	7.51605	1.68964	-0.691336	0.339382
AACTCGTCGCTATTTTGTGGGCGAACCTGTCTGGGCTCCACACAATCGTCCTGCTGATGAAATGGAC	CG32068-RB	FBgn0052068	CG32068		12.2324	6.76648	10.1777	9.72552	10.1777	2.90793	11.4381	7.60651	12.591	10.5452	11.4381	1.99625	-0.81968	0.339382
CCGACTGAGTGCCAACGAGAAGATCCGGAAAAAACGCACTGAAATGGTCAACACCGTCAAGTCCTTCGA	CG16753-RA	FBgn0035393	CG16753		12.0104	13.0471	11.3572	12.1382	12.0104	1.52802	12.6885	12.7112	13.1687	12.8561	12.7112	1.25957	-0.717911	0.341833
GTTGATTAATACATTCAACAGAAGAAATGGGTATTGATATCAACCACAAGTACGATCGCAAGGTT	CG8615-RA,CG8615-RB	FBgn0035753	RpL18		11.3677	10.8869	10.576	10.9435	10.8869	2.48451	11.9337	12.83	10.1355	11.633	11.9337	1.65379	-0.689509	0.343891
AGGAGTCAGAGGAAGGAGAGAATCGGAGAATCAGCATGGGAGGAGACCCACTAAACGCGACACACAACT	CG17291-RA,CG17291-RB,CG17291-RC,CG17291-RE,CG17291-RD	FBgn0260439	Pp2A-29B		6.67692	12.6671	9.20688	9.51696	9.20688	2.88816	10.3068	7.9547	7.29088	8.51745	7.9547	2.12239	0.999515	0.344745
GGTCGCTGGGACAAATGGAGTGGAGAGCCAAAGCAATATTCCCAACAAAAGTACACCAATGGTGCTGCC	CG6453-RA,CG6453-RB	FBgn0032643	CG6453		7.82173	12.3547	7.25943	9.14527	7.82173	1.9893	6.91661	9.84154	7.02125	7.92646	7.02125	1.18475	1.21881	0.347595
CTGTTCCAACTCCCTCCTTCCAAATGTAACCCAATCATCAGTTAGAAAATGTAATTCGAATTCAACTTA	CG4452-RA,CG4452-RE	FBgn0035981	CG4452		10.3317	9.87452	9.15422	9.78681	9.87452	2.97475	11.1556	11.8149	10.2138	11.0614	11.1556	2.21474	-1.27463	0.347595
AACCCTTATCATGTGTTTTGCAACTTTTTGACAATGGCACAGACACAAAGTGAGAAGATCGAGAGAACA	CG12676-RB	FBgn0000547	ed		10.149	7.53071	7.94393	8.54122	7.94393	2.11735	10.4746	7.09504	6.07456	7.88139	7.09504	1.25869	0.659835	0.347643
CAGTTTGACGGTCCCCGCTTGGTAAATGCTCTGAACTTCGCTCAGGACAAGACAAAGATCGCCGG	CG13185-RD	FBgn0033661	CG13185		8.78842	8.65197	13.6837	10.3747	8.78842	2.71818	10.1156	9.56428	10.1697	9.94988	10.1156	2.72745	0.424809	0.347643
ATGCGGACATCACCCTGAGATACGACGCCACTAGTGACGACCTCATTGACGTTATCGAGGGCAAC	CG8340-RA	FBgn0010339	128up		7.63619	6.54751	11.8207	8.66813	7.63619	1.78237	8.70084	9.67614	8.33735	8.90477	8.70084	2.53865	-0.236642	0.34854
CAGGAGATTCGTCCACACCCGAACGGCATCTCAATCGGCCCAGAACTCCAAAGGAATGGCAAGTG	CG2453-RA	FBgn0030460	CG2453		11.1395	13.142	11.075	11.7855	11.1395	2.26647	7.87922	12.5468	9.92833	10.1181	9.92833	2.74347	1.66738	0.350616
AGTGCCATAGCTTTCAGCTGCCCTATTTGTTGACTTTTTGTGTTATCTATTGATTTGTCGAACGAACCG	CG5476-RA	FBgn0039441	TwdlN		12.4955	12.5127	12.4659	12.4914	12.4955	1.20906	11.4415	11.7719	12.0811	11.7648	11.7719	1.75086	0.726515	0.350616
GCCCCCAGAGCCCTTTGAGTACATCGAGGACTAAATGGGCATGCTGTTTGTCATTATCTAAGTGAATCC	CG11888-RA,CG11888-RB,CG11888-RC	FBgn0028692	Rpn2		11.445	9.89986	10.4849	10.6099	10.4849	2.77629	11.6185	12.8374	10.8253	11.7604	11.6185	1.8574	-1.15052	0.350868
GGCACCACCGATGTGAGGATCGACACCCGTCTGAACAAGCACATCTGGTCCAAGGGTATCAGGTC	CG1821-RC,CG1821-RB,CG1821-RA	FBgn0025286	RpL31		13.225	14.57	14.661	14.152	14.57	0.803771	14.8873	14.5207	14.8873	14.7651	14.8873	0.497271	-0.613088	0.353818
TCACCGAGGTCTAAGTTCACCGAACAGGACTTGGGAGGATGGGAAAGCATTGCACAACCACTCAGA	CG8938-RA,CG8938-RB,CG8938-RC,CG8938-RD	FBgn0010226	GstS1		8.88232	5.66406	10.4217	8.3227	8.88232	2.76061	6.95703	7.75791	8.30396	7.67297	7.75791	1.93399	0.649737	0.354603
CGCCAGCTTTTTCGTGCTGATGATGTCCTTTTGCTCGCCGTACTGGATCGAGTCCTACGAGGAGAC	CG14779-RA,CG14779-RC,CG14779-RD	FBgn0013720	pck		8.66026	7.4674	10.7694	8.9657	8.66026	2.65522	9.93462	11.4077	6.07456	9.13897	9.93462	2.74367	-0.173273	0.354603
ATCAATCACAACTCCATCGAGCTGTTCAAGTCCATTGATGCGTGGAAGCACATCGAGTCGGCGCG	CG7277-RA	FBgn0031713	CG7277		6.25801	7.75197	12.1605	8.72349	7.75197	1.91296	9.83434	8.81921	8.45881	9.03745	8.81921	2.56231	-0.313962	0.354603
TCATCGTGGTCCGTTAGTCTTGCGCGATGTTTTCTTTTCTTTCAGCAACTACGAGCACTGAAATCGTGA	CG6851-RB,CG6851-RA,CG6851-RC,CG6851-RE,CG6851-RF,CG6851-RG	FBgn0027786	Mtch		13.8615	8.78842	9.49516	10.715	9.49516	2.96615	10.7739	11.5022	6.4989	9.59167	10.7739	2.44459	1.12336	0.355069
AGAGAAGAAATGCTAGCAAAGGAAAAGTCCGACTCTGATTACAGAAACAGGCAATTTCCACCCAAGCCC	CG18212-RF,CG18212-RE,CG18212-RG,CG18212-RA,CG18212-RD,CG18212-RB,CG18212-RH,CG18212-RI	FBgn0038535	alt		11.2328	11.8301	10.1813	11.0814	11.2328	2.1841	12.1207	11.8594	12.8074	12.2625	12.1207	1.55635	-1.18108	0.356186
TGAATTTTGTGCTAAAAACCAATATTTTATTTACTTTCAGCGAGTATTTCGATACGTTCGTGGTCGTGC	CG3314-RD	FBgn0014026	RpL7A		9.88138	10.9544	10.0855	10.3071	10.0855	2.93375	11.2692	11.2819	12.3453	11.6321	11.2819	2.11971	-1.32506	0.356314
TTCCCACAGACTCCCAAGCGAACAGTTCCGAACGCCATACAACGTCCAGATTACGCCGATCATCC	CG13630-RA	FBgn0039219	CG13630		5.94082	8.24173	12.0976	8.76005	8.24173	2.38611	9.82062	6.26864	9.41481	8.50136	9.41481	2.66001	0.258687	0.358037
ATCCCATGGGTACGCTAGCACAGTAGGTCCAGGTTGCCATCAAGACACACCCAACACACCTAACA	CG1440-RA,CG1440-RB,CG1440-RC,CG1440-RD	FBgn0030038	CG1440		10.3068	8.10804	6.51003	8.30827	8.10804	2.27404	7.23307	8.6001	6.27404	7.36907	7.23307	1.3991	0.939202	0.358238
TCCAGTTCTTCGAAACGCTGACTGGATTCAAGTGGATGGGTAACAAGGCAATCGAGCTACAGCAGGCGG	CG8073-RA	FBgn0033377	Pmm45A		15.0336	8.25609	7.6934	10.3277	8.25609	2.3973	5.97438	10.7814	9.42743	8.72775	9.42743	2.66246	1.59995	0.358584
AAAATCGGGCACATGCAGTTCACATGGCCATAGCGCTGTTTGAGCTAGGACTTCTAGGCAGTGCG	CG7262-RA	FBgn0038274	Nup93-2		8.58465	6.99218	11.5585	9.04511	8.58465	2.61459	7.56772	6.25053	11.1808	8.333	7.56772	1.74237	0.712104	0.361235
AGCTGAATGACTACGAGATTTCATGGCATTTATCGGGCCTGTTCGCTTTAGTTTGGGCCACGATTGCAT	CG13793-RB	FBgn0031935	CG13793		6.89195	7.51605	5.98171	6.79657	6.89195	0.995224	6.4989	6.03386	7.02125	6.518	6.4989	0.705795	0.278569	0.362239
AGCAACACAGACCCCATAATCGAGGGAGATAAGATCGCCGTGAGGTGTACTATGCAGAGCACTCGCCAT	CG3832-RB,CG3832-RA	FBgn0019948	Phm		6.40765	7.27069	14.6825	9.45361	7.27069	1.36749	10.4586	7.12521	8.10804	8.56395	8.10804	2.25351	0.889653	0.365545
GCCTATGCTGCCCCCGCCTACGCTGCTCCTGCATACGCTACGCATCTAGCTGGGCCCGTGGTGAA	CG42323-RC,CG42323-RE	FBgn0259223	CG42323		6.87368	7.20995	8.14819	7.41061	7.20995	1.30267	6.71087	6.71087	11.5524	8.3247	6.71087	0.889556	-0.914089	0.366325
GGGCAGAATTACATACGTTCAGATGCGTAGAAGTTTTTTAAAAGAGAATAAAACAACATCTAGTTT	CG1475-RB,CG1475-RC	FBgn0037351	RpL13A		9.08247	6.68116	9.99484	8.58616	9.08247	2.84296	7.96227	6.66286	12.0863	8.90381	7.96227	2.12926	-0.317654	0.366915
CCCCATCTCGCGCTTTATTTCCCGCTACATTTTGAACTCGGATCAGCAAAACTACGAGAAATCCCTGCA	CG9762-RA,CG9762-RB	FBgn0011455	l(3)neo18		12.5002	13.5115	11.8842	12.632	12.5002	1.20654	12.9047	13.4222	13.0141	13.1137	13.0141	1.10697	-0.4817	0.367966
CCGACCCATTCAATTTAACCAAGTTAATGCACCGCATGCTACTCAACCCGCGTCTCTCAAAGCCACACA	CG8231-RA	FBgn0027329	Tcp-1zeta		13.8018	9.65701	11.6507	11.7032	11.6507	1.82234	12.375	7.07965	12.9794	10.8113	12.375	1.43077	0.891846	0.368386
AACTCTACTGCAGCGAGATACTTTCCATACTTATACAAACGGAGAACGAGAACCGATTACTGCTGGGTT	CG11964-RA	FBgn0037644	CG11964		8.37858	7.15709	6.35439	7.29669	7.15709	1.24775	8.08748	7.91823	6.59572	7.53381	7.91823	2.08881	-0.237127	0.368386
CAACTGCCATTGTGAACTGACAATTGTAACTTTTCCGCACGAAAGTTAGCATTTGCAAAGGAAAA	CG4412-RA,CG4412-RC	FBgn0016119	ATPsyn-Cf6		6.20337	8.13306	8.83485	7.72376	8.13306	2.2961	10.9079	7.29241	5.89476	8.0317	7.29241	1.45997	-0.307946	0.371313
ACCCCTGACATGGAACCCATACCATGCAAACCGATTTTCTTTGACCTGGCTATGACCTACGTGGAGCT	CG5064-RA	FBgn0035947	Srp68		6.67164	7.94393	6.83957	7.15171	6.83957	0.949909	10.0498	5.83305	7.4054	7.76276	7.4054	1.57612	-0.611042	0.372278
ACACCCTGGCCATTAACAAGTCCCTGAGAGAACTAGTCAAAGGCGTGCTCACGAAGCGGGTGAAG	CG8025-RA	FBgn0036916	Mtr3		11.2767	10.4497	9.91467	10.547	10.4497	2.79585	15.1152	7.94798	11.4963	11.5198	11.4963	1.95047	-0.972811	0.372395
CGCCTCATTTCGTACAAAGAGAAACCGCAACAAGGAAACACTGCACATCGTTTTTTACACCCTTGCGTT	CR31451-RC,CR31451-RD	FBgn0051451	CR31451		12.9346	13.0922	12.7318	12.9195	12.9346	1.00943	12.4062	11.1284	13.3978	12.3108	12.4062	1.41507	0.60869	0.374783
TCAAGACAGAGTTAAAGAAATAAACCTAAAGCCGTAACCGAAATCGAAACTAACCCTAACGATAGACGC	CG17888-RF,CG17888-RB,CG17888-RG,CG17888-RD,CG17888-RC,CG17888-RI,CG17888-RJ,CG17888-RK,CG17888-RL,CG17888-RM,CG17888-RN,CG17888-RO	FBgn0016694	Pdp1		10.7567	5.89991	6.32969	7.6621	6.32969	0.55442	6.33676	6.62898	9.89986	7.62187	6.62898	0.817158	0.0402327	0.375224
AGAGCTTCTTCCGGGAGGAGTACAGCACGAATGCCCTGATCGGAAACTATAAGATTCCCTACATCGCCA	CG5044-RA,CG5044-RB	FBgn0038326	CG5044		8.27329	7.06697	13.2379	9.52604	8.27329	2.41051	5.96883	11.1395	7.4054	8.17125	7.4054	1.57612	1.35479	0.376472
GCGGCCAGAACCAGACTGTCACAATATCGAGTGTCTCTGCCGGATTACCAAAGTTTGGATCTAACCGAT	CG4725-RA	FBgn0039022	CG4725		8.98085	11.0539	6.13253	8.72244	8.98085	2.80244	7.94393	9.88138	5.89476	7.90669	7.94393	2.11256	0.815747	0.381292
AAGCGCCAAAAAAAGAAAGTATCGACCAATTATAATGTCAGATCAGATTGGCTGAAATACCGATTCTCT	CG3446-RA	FBgn0029868	CG3446		10.585	12.2777	10.9397	11.2675	10.9397	2.44043	11.0703	11.8207	11.9056	11.5989	11.8207	1.72001	-0.331361	0.381292
TTGGCCCTCTACAAGGAGAAGAAGGAACGCCCAAGATCTTAGATGAACATGCATCTAATCTTTTTCCAG	CG8415-RB,CG8415-RA	FBgn0033912	RpS23		11.6742	11.1215	9.17432	10.6567	11.1215	2.28242	11.9518	11.7288	12.4406	12.0404	11.9518	1.64376	-1.38374	0.381292
CCGTGGCGTTATCACCAATGACGAGGGCATCAACACACTGGCACTTGAAATGTGCACCACTTCACTG	CG8173-RA	FBgn0030864	CG8173		8.35838	13.9263	6.67164	9.65212	8.35838	2.47265	8.80957	9.42743	10.0613	9.43278	9.42743	2.66246	0.219338	0.381373
GAGTGTAGTAGTGCTGGTTGAGGTAGAGTGTGTATATTTTGCTAAAGTGCATCATAATTCTTTTGGCAT	CG11525-RD,CG11525-RA,CG11525-RB,CG11525-RC,CG11525-RF	FBgn0039858	CycG		10.1606	11.7029	12.0162	11.2932	11.7029	1.77811	12.966	12.1285	12.375	12.4898	12.375	1.43077	-1.19659	0.381373
CGTGGCGTACCCATAGCTAGATTTTGATTTGGTAATAAAGCGATTTCCCTTTGTAATTTAACGTA	CG2986-RF,CG2986-RA,CG2986-RE,CG2986-RD	FBgn0015521	RpS21		6.95703	9.36735	10.2138	8.84607	9.36735	2.93721	10.2838	12.4683	10.5142	11.0888	10.5142	2.57245	-2.24269	0.381455
AACCTCCATACAGAAGCTCGAATAATCTATTAGAATACTTTTTGACTTGACACGCAACAAGAACTCCGT	CG7713-RA,CG7713-RB,CG7713-RC	FBgn0038545	CG7713		7.40024	11.2989	5.91075	8.20329	7.40024	1.51099	6.01658	11.3814	8.21295	8.53697	8.21295	2.33111	-0.333682	0.382096
TTCAGCAAGGCCTACGACCACGACGGGAAGACCAAAGTCACCATCTTCAACACCGAAACGGATCT	CG5569-RA	FBgn0034919	CG5569		6.00865	7.13163	11.998	8.37942	7.13163	1.22181	7.22823	10.4459	7.81251	8.49554	7.81251	1.98778	-0.116118	0.382204
ACCGAAACTCCACAGACATTGTCCGCAAATCCAGTAAATCCCGGGACTAAAGCTACATCATCTCCATCA	CG34100-RF,CG34100-RC,CG34100-RD,CG34100-RE,CG34100-RA	FBgn0263490	mld		11.3029	10.9711	6.65942	9.64446	10.9711	2.41377	11.8301	5.99028	12.1748	9.99841	11.8301	1.71421	-0.353953	0.383074
GCGCAAGAGGCAACCACATCCACAGAGGACCCATGAGTCGCCTGTGACCCAATTAGTATACAGATAGCT	CG2608-RA	FBgn0032870	CG2608		7.96227	7.24826	6.19395	7.13483	7.24826	1.34335	5.9078	7.78777	6.77253	6.8227	6.77253	0.945641	0.312129	0.383279
AGTGCTTTTTCGCAGTCCTTCATGAATTTCCAACAGCTGTCGACTGTTCCGTAATATTAGGTCCCACGT	CG3029-RA	FBgn0003008	or		11.0809	12.1915	10.985	11.4191	11.0809	2.31833	11.1808	9.69231	10.0444	10.3058	10.0444	2.73902	1.11331	0.38338
CATCTGTTAACCGTAATGTAACGACTAAATAAACCTGATCAAGGGGATCGATCCGCGAACGTAAA	CG4169-RA,CG4169-RB	FBgn0250814	CG4169		10.0498	6.8172	8.67774	8.51492	8.67774	2.66421	6.28272	11.9803	9.77861	9.34721	9.77861	2.72842	-0.832296	0.38338
CGCGGCACAACAATAGGGTGGAACTAATCCCATAACTGAGAACCACCAAGATCCCGGATCTGCCAGACT	CG4265-RA,CG4265-RB,CG4265-RC	FBgn0010288	Uch		11.0268	9.29758	10.8401	10.3882	10.8401	2.52278	11.5721	7.63619	9.78401	9.66409	9.78401	2.72923	0.724068	0.386679
AGTTTGATGAAGCCTGGGGCAATGATGATTACAACTTTGACCGTGGCAGTAGGGCCAGTTCACCCG	CG17603-RA,CG17603-RB,CG17603-RC,CG17603-RD,CG17603-RE	FBgn0010355	Taf1		7.74847	11.4891	11.8039	10.3472	11.4891	1.96117	9.29005	10.7482	10.576	10.2048	10.576	2.54222	0.142404	0.386679
TCCGAGGCATGTGAGGTTTCCCAACTGGAAGAGCCCATAAAATCCAAGAAAAAGAAGAAAGACAAGGCT	CG15561-RA	FBgn0039829	CG15561		7.25347	11.1126	6.8172	8.39443	7.25347	1.34893	7.20995	7.97366	11.1489	8.77751	7.97366	2.13953	-0.38308	0.386679
GCCCACAAGTGCGAAAGATATTGCCGAACAGAATGGATTCGACATCAAGGGCTATCGCTTCACGGCG	CG3027-RA	FBgn0037513	pyd3		11.8401	7.42923	6.16145	8.47692	7.42923	1.54397	8.2215	5.94511	14.1123	9.4263	8.2215	2.33692	-0.949381	0.387538
AGACAAGAGAACATTATTTCTTTCATGCGCCTCATAAACACCACACTCAACAAGCATTCTCCTGTACCC	CG10377-RA,CG10377-RC,CG10377-RF,CG10377-RG,CG10377-RH,CG10377-RD,CG10377-RE	FBgn0004838	Hrb27C		11.5101	11.9129	12.1915	11.8715	11.9129	1.60485	12.5067	12.0554	12.787	12.4497	12.5067	1.36428	-0.578187	0.388075
TGAGCTGATCATCTCCACCAGCCAATTCGTGGAGTCCACCGTCAAGAGACCTCCATAAACCGTGC	CG4303-RA	FBgn0025463	Bap60		10.2446	6.03163	8.25609	8.17744	8.25609	2.3973	7.44747	8.06075	6.77253	7.42692	7.44747	1.61934	0.750523	0.389901
GGGTCTCGTGCGAGGGAGAAAATCCCGCTGATGTCGAGAACATAAAAGCACGCGACTACTATCCCCG	CG8663-RA,CG8663-RC,CG8663-RD,CG8663-RB,CG8663-RE	FBgn0032946	nrv3		8.81921	7.6887	9.47889	8.66227	8.81921	2.73239	9.40899	9.89986	10.0276	9.77882	9.89986	2.74203	-1.11656	0.389901
CGGCGACAAATCATCACGCGAAGTGCAATTGGACATCAAGAAGTGGCAAATCAAGGAGGCCGAACGG	CG4658-RB,CG4658-RC,CG4658-RA	FBgn0032170	CG4658		8.31702	13.4788	7.27069	9.68882	8.31702	2.44308	6.10453	9.46371	9.31884	8.2957	9.31884	2.6421	1.39313	0.390271
GCTCTCGCATCCACAACAAACCCACTTTCTCGCAGACGGTGCTTCTCCAAAATCTATACGTGAACCCCC	CG3582-RA,CG3582-RB	FBgn0017457	U2af38		13.9722	11.0456	11.2502	12.0893	11.2502	2.16878	12.6939	10.3068	6.4989	9.83318	10.3068	2.66821	2.25617	0.393423
TCTTTTGATCGCAGTAGACCAAGCTTAATTGTTACTCGGTAGATCTAGTTGACCTAGCTTTAAGGCCTT	CG10922-RA	FBgn0011638	La		8.70084	11.2571	12.3693	10.7757	11.2571	2.16279	8.90149	10.3172	12.1285	10.449	10.3172	2.66395	0.32671	0.393423
GCCAAGAAGTAAACCACATCTTAACCTGATCGTTCTGTCTACAACATCAACCAGAATAAAATCTTAGTT	CG4651-RA,CG4651-RB,CG4651-RC	FBgn0011272	RpL13		10.1951	10.8427	11.3389	10.7922	10.8427	2.52067	11.6928	11.3499	11.8207	11.6211	11.6928	1.80413	-0.828893	0.393423
GCTTGGTTGGACAGAAGGGAGATACCGGCTACCCTGGCTTAAATGGAAACGATGGACCTGTCGGA	CG4145-RC,CG4145-RB,CG4145-RA	FBgn0000299	Cg25C		14.9139	8.50791	6.72189	10.0479	8.50791	2.57013	7.42173	7.65577	14.6825	9.91999	7.65577	1.8316	0.127924	0.396743
GCGACTACCCGGTGATCTTCAACATCATCCTGTGGTTCATGGTCGTCTTCGGACTGTCTCTGCTG	CG8444-RA	FBgn0037671	VhaM8.9		8.03623	8.23815	6.49476	7.58971	8.03623	2.20793	8.95213	6.13517	10.8804	8.65589	8.95213	2.5841	-1.06618	0.396904
CTGGAAGGAACGACCCAAAGATCGGCCAACCTTTGTCTATCTCACCGAGTTTTTCGCCCGCGATC	CG18247-RA	FBgn0015295	shark		6.57699	10.8098	9.12098	8.83591	9.12098	2.85755	11.9056	10.1676	6.59572	9.55629	10.1676	2.7152	-0.720377	0.400426
AGCATTAGCAATAAACGGACACATGTTATCCAATCACTCGCGATCACACAAAAGCTCGCAGTTAGCAGG	CG43227-RC,CG43227-RD,CG43227-RF	FBgn0262872	milt		8.31245	6.53554	6.05052	6.96617	6.53554	0.709945	6.30018	5.52529	7.52371	6.44973	6.30018	0.534756	0.516442	0.400757
GACACCGACGGATCGTGCACAGTACGCTGGGAGAACAAGACCATGTACTGCATCGTTTCGGTCTT	CG12363-RA	FBgn0024432	Dlc90F		9.25853	6.5866	6.17256	7.33923	6.5866	0.748499	6.9364	6.69091	9.03258	7.5533	6.9364	1.10116	-0.214063	0.40234
CAAAAACAGCGGCTGATCACTGAAGTTTTCTCGTGTTTTTCGCTATCAAACCGAAATAAAAACAG	CG2968-RA,CG2968-RB	FBgn0028342	l(1)G0230		9.82875	9.05817	5.34419	8.07704	9.05817	2.83352	6.19395	11.8842	8.10804	8.72874	8.10804	2.25351	-0.651701	0.40234
AGTTTCCCAACTACTTAAAACTAGTATTGAAATTTTCCCTTCGATATATTTGTTAGAGGTGTTTTCCTT	CG40127-RB,CG40127-RA	FBgn0262116	CG40127		6.60842	6.42559	8.11335	7.04912	6.60842	0.765075	6.92545	6.96533	10.9743	8.28835	6.96533	1.12946	-1.23923	0.402799
CACTTCCAGTCGTCAAAGGCAGCCTGGAACGACAGGAGCGCATCGTAGACATCCAGCAGATATCG	CG4167-RA	FBgn0001227	Hsp67Ba		8.90149	6.89195	11.2416	9.01168	8.90149	2.76896	10.4403	8.43676	9.91971	9.59891	9.91971	2.74312	-0.58723	0.402818
CGACTTGGGCTTCGTGACCTTCGATCTGCAAACGAATCTCACAGGCATCTTCAACTGGAACGTGAA	CG5677-RA,CG5677-RB	FBgn0039172	Spase22-23		10.2495	11.3271	11.3435	10.9734	11.3271	2.10157	12.0162	11.2371	13.384	12.2124	12.0162	1.60937	-1.23903	0.403401
CAACAACGACTCTATACTTCAACTATATCTAATCCCTATCTGCACTTCACCTCCTTCGATACCCCGCAC	CG9090-RA	FBgn0034497	CG9090		9.371	9.15422	7.84473	8.78998	9.15422	2.86973	6.49026	11.9214	10.1639	9.52521	10.1639	2.71617	-0.735224	0.407487
GCACGCTTGGTGAGGCCGATTTCTTCGACAAGGACATCCTGAGGAAGCGAACGGATTTTGGCGGT	CG3081-RA	FBgn0025613	CG3081		6.58027	8.38261	6.96533	7.3094	6.96533	1.06123	6.62439	6.35439	11.4832	8.15398	6.62439	0.813169	-0.844573	0.407551
TGCATCGGATCAGTCCGTCGACTACGAGGAAATCATTGAGAACCTGGCACTTTACGAACCAGAGCAGGT	CG10139-RA,CG10139-RB	FBgn0033951	CG10139		8.75596	11.2328	5.88962	8.62613	8.75596	2.70284	14.0236	7.89394	6.27404	9.3972	7.89394	2.06604	-0.771078	0.408454
GGCGCTGATCTGGTCTGCTACTCCCTGACCAAGTACATGAACGGTCATACGGATGTGGTCATGGG	CG5345-RA	FBgn0000566	Eip55E		10.3395	10.9397	10.206	10.4951	10.3395	2.84908	15.0015	11.2448	10.7149	12.3204	11.2448	2.14839	-1.82532	0.408454
AGTCACCAATTCACCAGAAAACCAAACCAAACTATCCACACACCATGAAAACAACTTAAGAGCCGGGGA	CG10847-RB,CG10847-RA,CG10847-RD,CG10847-RE,CG10847-RF,CG10847-RG,CG10847-RH	FBgn0004875	enc		11.2819	13.3371	12.375	12.3314	12.375	1.2774	11.8401	13.3032	10.985	12.0428	11.8401	1.70814	0.288575	0.40888
CAACCGCGAGTGGGATTTCCAGAAGTACGGCCACTAAAATCTACAAAACCCCCAAGACCCACCAGATGG	CG16982-RC,CG16982-RA	FBgn0025638	Roc1a		11.3302	10.7149	10.3497	10.7982	10.7149	2.62111	14.3483	7.54681	9.76447	10.5532	9.76447	2.72625	0.245053	0.40888
AATCGAAGTGTGGCCTGATGCGCGGGAAATCATCGAGGTGGAGAACCAAAGTGACCAAATGCTCAGTC	CG15302-RA	FBgn0030204	Or9a		13.4482	13.0141	12.2738	12.912	13.0141	0.980092	11.9017	13.358	13.3636	12.8744	13.358	0.948975	0.0375908	0.40888
AATCAGCACCACCAGCACCAGAACCAGTGGGCACTGCACCACCAGAACCACTTGAACCAAACACC	CG42540-RF,CG42540-RJ	FBgn0260657	CG42540		6.32661	7.39226	6.9364	6.88509	6.9364	1.03486	6.20967	7.4117	8.77402	7.46513	7.4117	1.58259	-0.580038	0.40888
TTTCTTCTGTGACAAACATGGCCGAAGTTGCTGAAAACGTGGTGGAGACCTTCGAGGAGCCAGCG	CG8922-RA	FBgn0002590	RpS5a		12.0162	13.1017	10.4644	11.8608	12.0162	1.52353	11.3864	12.2094	10.7739	11.4565	11.3864	2.03732	0.404238	0.411418
TGATCACAACCAAATGATCCACGAGAGGAGAAATAAAACTTTGTAACCATTTATGTTAAATAAAC	CG10944-RB,CG10944-RA	FBgn0261592	RpS6		10.2684	10.6133	10.8139	10.5652	10.6133	2.69487	11.0539	11.4415	12.1915	11.5623	11.4415	1.99353	-0.997125	0.411538
AGCCACTTGGACTGCTATGTCGCCCTAATGGAGCTCTTCCACGAAATCACATACATCACTACCTGCGGA	CG12389-RA	FBgn0025373	Fpps		14.17	15.077	13.473	14.24	14.17	0.819947	14.4152	12.6485	15.792	14.2852	14.4152	0.585592	-0.0452149	0.414701
GCCACACCGTAATCTGTTCGTTTTTGACCCAGAGACTTGTGCCGGATACGTTGAGGCCATCGGAG	CG12276-RA	FBgn0029512	Aos1		7.22087	11.4754	11.5721	10.0894	11.4754	1.97306	13.4055	7.58267	10.7049	10.5643	10.7049	2.47913	-0.474898	0.414701
ACTCCCAATAACGAACCACCCATGAAGGTCAGACGCGACTATGGAAACTTTGTGCCTGCATCCAAGGAT	CG13807-RA	FBgn0035323	CG13807		8.71163	8.83485	8.21295	8.58648	8.71163	2.68126	9.45433	6.83007	7.89744	8.06061	7.89744	2.06934	0.525864	0.417113
GAGGCCGTCAACATCCCCAAGACATCCATGACCATGGAAGACATACAGCTGCCGACAATGAGCAG	CG6586-RA,CG6586-RB	FBgn0028980	tan		13.107	7.85076	9.63109	10.1963	9.63109	2.98329	8.39681	8.70084	8.82635	8.64133	8.70084	2.53865	1.55495	0.41967
GCCATGAGGTCACTTTATCGAGTCCACGTGCGTTTGCATACAAGAGAGCGACAGTACAAGTGCGCCGAA	CG5245-RA	FBgn0038047	CG5245		8.4805	6.73268	7.42923	7.54747	7.42923	1.54397	8.96745	6.08709	8.06493	7.70649	8.06493	2.21853	-0.159022	0.421663
ACCGCATCATCACAATCTCACGGCTGGACAAGGTTAAAACCATCTCCAAAGAGGAAGCTGAATCTCTTT	CG10374-RA,CG10374-RC,CG10374-RB,CG10374-RD	FBgn0039114	Lsd-1		7.4117	11.7719	6.35439	8.51267	7.4117	1.524	8.03623	7.99842	13.8441	9.95958	8.03623	2.19437	-1.44691	0.422399
TGCTATATATTACCCTCATAGCTTTAAGTAACATCTAAGTAAATCAACAATAAATATCTGAAACCCA	CG7960-RA	FBgn0013755	Bro		9.698	8.46068	7.70156	8.62008	8.46068	2.54092	7.72284	7.00023	10.145	8.28936	7.72284	1.89904	0.330719	0.423278
GGCCGTATTTTCTGTAGGAATTCCTATGTCGATTGCGATCCAAGTAAATTTACTTCAGATGACAATATA	CG17136-RA,CG17136-RD	FBgn0260944	Rbp1		8.44043	9.49516	10.1156	9.3504	9.49516	2.96615	10.9285	7.45675	10.4068	9.59735	10.4068	2.62417	-0.246955	0.424975
CAGCGCTTTTATAGGTTTTGTCCAAAATTTAAACACTAGGTTAATCAACTGACCGTTCGAGCAGAGCAC	CG5650-RA	FBgn0004103	Pp1-87B		14.6482	6.3958	9.9491	10.331	9.9491	2.96324	8.50791	9.04576	11.0613	9.53831	9.04576	2.59812	0.792722	0.425635
GGACTCCAAAATCTAACCTAACCTAACCGTACTCAACTATTTTTTTTCTAGTTCTAAAACGAATACCTT	CG32564-RA	FBgn0052564	CG32564		11.2274	11.1926	11.1866	11.2022	11.1926	2.21953	11.3389	11.8301	13.4277	12.1989	11.8301	1.71421	-0.996751	0.42712
ACCACAGCGAGAATCTTTCCGGAACTAAGGAGGCCTACTACCCCTACTCCACAACACCCAACAAAGTGG	CG3214-RC,CG3214-RA,CG3214-RB	FBgn0031436	CG3214		12.7	10.6788	8.00609	10.4616	10.6788	2.64807	11.1057	6.10453	9.82875	9.01299	9.82875	2.73529	1.44864	0.430393
AGAAGAAGGAGTCATCATGTACCCAACTAAACCCGAAGAATCTAAGATTGTAACCGAATCGTCTCGATT	CG10596-RA,CG10596-RB,CG10596-RC	FBgn0015766	Msr-110		11.6507	13.2151	11.1057	11.9905	11.6507	1.82234	10.9929	11.363	9.29005	10.5487	10.9929	2.32312	1.44185	0.430519
ATTGCTGTTGTTGCTGTTGTTGCGTCGTCTCGTGGTTGTCGTTGTCGGCCACTTCATCATCGACA	CG34412-RB	FBgn0086899	tlk		6.64833	6.92545	6.86738	6.81372	6.86738	0.973787	6.59045	6.22818	6.67692	6.49851	6.59045	0.783813	0.315209	0.43141
AGGAAGAGGACGAGACCACAGAAAGTGAACCGGAGAAGGAAACCGACAAAAAGGCCACCAAATAAGGCT	CG10009-RA	FBgn0026400	Noa36		12.2561	7.44747	8.39681	9.36681	8.39681	2.49911	9.19598	9.74807	7.70156	8.88187	9.19598	2.62116	0.484938	0.431894
GGCAACCAGAAGACTAGCACCAGTATCATAGCCGACGATGTGTTGTTTTTCCGTGATGCCAACAACTAA	CG4337-RA,CG4337-RB	FBgn0010438	mtSSB		9.60145	5.50234	9.01874	8.04084	9.01874	2.81785	6.99605	13.6837	8.21295	9.63089	8.21295	2.33111	-1.59005	0.431894
CTGCTGTGGGACCTCAATGACGGCAAGAACCTGTACACTCTGGAGCACAACGACATCATCAACGC	CG7111-RA,CG7111-RB,CG7111-RC	FBgn0020618	Rack1		14.188	14.2769	13.8302	14.0984	14.188	0.819369	14.2222	12.8604	13.951	13.6778	13.951	0.70825	0.420535	0.433106
ATCCGGACACTTGACAATCTCCATGTGGGAGTGCCTCCTAGTCGGGATAAATGTGTTGGCAACGC	CG17680-RA	FBgn0062440	CG17680		11.3924	5.63224	10.9965	9.34037	10.9965	2.39195	11.6507	13.9337	11.2212	12.2685	11.6507	1.83397	-2.92817	0.434537
GAGCGTCATCCCGGTTCCTTCGACATTGTGCACATTAAGGACTCGCAAGGTCATGTGTTCGCCAC	CG11276-RA,CG11276-RB	FBgn0011284	RpS4		13.9154	14.6196	13.7049	14.08	13.9154	0.826949	13.6644	12.5275	13.7903	13.3274	13.6644	0.815829	0.752558	0.434741
GAGTTGTAGCTCCACTGGCTGCTCCTCTGGCTGCTCCCCTGGCCTACGCTAATGCTCCTCTGTAC	CG13047-RB	FBgn0036594	CG13047		10.6788	10.8253	12.636	11.38	10.8253	2.53471	11.3217	11.5155	12.83	11.8891	11.5155	1.93549	-0.509044	0.434741
TGGATTCCAGCGCGTCACCTACCACTTGGACTGGATCCGTGACCACACTGGCATCTCTTACTAATTTTT	CG8871-RA	FBgn0031653	Jon25Biii		10.1156	8.01704	10.2347	9.45578	10.1156	2.92588	13.1325	9.16443	10.9228	11.0733	10.9228	2.3646	-1.61749	0.435978
ACGACCCCGTTTCCAAATCCGTTCACCTGAAAATCTGGTTCCACTTAAGCTGAAGGCATCAGTTGCTCA	CG9893-RA,CG9893-RB	FBgn0010622	l(2)06496		11.2692	12.249	10.585	11.3677	11.2692	2.15221	7.6618	13.5881	10.5551	10.6016	10.5551	2.55245	0.766074	0.436294
GCCCTTCCGCTACTTGAACAGCGTATATCCGAACAAGTTCTCGCAGCGATTCGTTCACTTCGTGGGACA	CG3373-RA	FBgn0015737	Hmu		6.09696	10.0198	6.60558	7.57411	6.60558	0.762917	9.32523	6.87861	5.74976	7.31786	6.87861	1.04532	0.256245	0.438955
TGTGCATGTGCGTTTGAGGTTCCTTTCCTTTTTATATAAGCCCCTCGTCTCTTGCCAACAAACCAACAA	CG8116-RA,CG8116-RB,CG8116-RC	FBgn0037614	CG8116		10.1676	6.18798	8.33209	8.22921	8.33209	2.45398	9.25853	9.08247	5.48826	7.94308	9.08247	2.60357	0.286128	0.439853
CCGGGGGTCCCAGAACCGAAAAAATGACTTACCACACACCAACGAAATGTTAAGTGCAAGCAATCCACT	CG9764-RA,CG9764-RB,CG9764-RC,CG9764-RD	FBgn0004049	yrt		10.2186	9.74282	8.8735	9.61163	9.74282	2.98516	10.5629	9.45433	12.093	10.7034	10.5629	2.54862	-1.09176	0.440263
GGTCTGCTCGCCATGGCAGTGGCTTCTCCGTTAAATCCGGGTAATGTCATTATCAATGGAGATTGCCGT	CG15065-RA	FBgn0040734	CG15065		6.75669	8.58465	7.16841	7.50325	7.16841	1.25938	6.54751	7.61769	10.6832	8.2828	7.61769	1.79311	-0.779549	0.443498
ACATGCAGATTTTCTAGGCTTTTTGATTCATATAAACCACCACTGCTACTCTTACCCTAAACCACAAAC	CG3760-RB,CG3760-RC	FBgn0022343	CG3760		7.13163	5.78641	9.81225	7.57676	7.13163	1.22181	7.55935	7.87922	5.95692	7.13183	7.55935	1.73385	0.444933	0.446487
ACAATCTAGTTCCTTTTGAACAGCTCCTTTTACATTCAATTCAAAGACAACGTTGTGTGCTCGGTCGTG	CG7917-RA,CG7917-RB	FBgn0016685	Nlp		11.7357	13.088	12.9047	12.5762	12.9047	1.02087	10.7906	13.2108	13.1933	12.3982	13.1933	1.02267	0.177955	0.447547
GCCGCTACTCGCAGATATATAAGCCTAAGTTCATAACCCTGCAGCTGTTGTTCGTTTGGGCCGTCTCCT	CG3171-RA,CG3171-RC,CG3171-RB	FBgn0046687	Tre1		7.86681	7.67111	6.54751	7.36181	7.67111	1.82219	8.26644	11.0809	5.68311	8.34347	8.26644	2.36611	-0.981663	0.447547
GTTTGATTGGCTGGGGTCAGATCTTCGGAGGCAAGACAATCACACCCGTTCTGGACAGCCAGGTG	CG43665-RB,CG43665-RC,CG43665-RD	FBgn0263740	eIF-2gamma		12.3299	13.967	10.6206	12.3058	12.3299	1.30476	12.2094	11.9129	8.91016	11.0108	11.9129	1.66547	1.295	0.448793
CGCTTTTCGGTCGCATACTCAGACGCTACTGCGCGGTGAATACTAATCCCAGCAAGATCATGGTGGTCA	CG11024-RA,CG11024-RB,CG11024-RC	FBgn0000318	cl		12.1677	7.4117	8.16317	9.24752	8.16317	2.32198	7.59864	11.421	7.20491	8.7415	7.59864	1.7738	0.506019	0.451898
AATTGGACAACATTTCCAGGGTGAAGAGTTTGCTGGGACCACTGCGGGAGTCCATGTTCCTCACC	CG13201-RA	FBgn0001276	ix		12.2777	7.13873	6.20007	8.53885	7.13873	1.22901	8.76921	7.54216	7.52371	7.94503	7.54216	1.71632	0.593822	0.453652
TTGAATGCTCCGCTATGCTAGCTCCCGTAGTTTTAATCTGACAACGCGATTTTCCTGTGGTTTGCGCCG	CG5827-RC,CG5827-RB,CG5827-RA	FBgn0261608	RpL37A		11.7029	10.1777	11.6573	11.1793	11.6573	1.81671	12.2324	7.02125	12.1099	10.4545	12.1099	1.56174	0.724789	0.454377
CCGGTTGGATGCAATTCTGGTGGATCTTCGTCTTCCCCATTAAGGTCACGCTATCCCTATTGATCCCGC	CG17167-RF,CG17167-RC,CG17167-RD	FBgn0039941	CG17167		6.25996	9.79884	7.67488	7.91123	7.67488	1.82646	7.24009	6.92545	8.04472	7.40342	7.24009	1.40629	0.507805	0.454377
GCCTGCTTTGTTTGTCCCTTTTTCTTTTGTTCGCCTTACGATTTACATCCTCGAAAAGTCCGCTTGTTA	CG3011-RA,CG3011-RB	FBgn0029823	CG3011		7.60651	9.83434	10.9486	9.46314	9.83434	2.97928	9.15422	8.73607	9.08824	8.99284	9.08824	2.60444	0.470294	0.454377
GGCGTTTACCCACTAAGACCCTTTGTTATGTTTTCTATGTGCAAATTATTGCCGCGGTTTGACGGACCC	CG7490-RA,CG7490-RB	FBgn0000100	RpLP0		13.6226	15.2935	15.1152	14.6771	15.1152	0.799064	15.077	15.2935	15.2935	15.2214	15.2935	0.497271	-0.544238	0.454377
ACTTCTATTGTAAGCGCTTTTTGTTTGCACGAGAGAGATGAGAAAATAAAACCAACCACAATTTG	CG4464-RD,CG4464-RB,CG4464-RC,CG4464-RA	FBgn0010412	RpS19a		10.663	11.4077	12.0356	11.3688	11.4077	2.03161	11.212	11.9056	12.7826	11.9667	11.9056	1.66963	-0.597955	0.454377
ACTGATGTGGACCTGCATGACGCTATATAACCGACCGCAAGTGTGCTATACACCCGAACTGCAGC	CG14182-RA,CG14182-RB,CG14182-RC	FBgn0036922	CG14182		8.43676	12.7588	9.53794	10.2445	9.53794	2.9732	10.698	10.2838	5.95692	8.97958	10.2838	2.67727	1.26492	0.456144
TGGAACCGTGACACCAAGCAGTTCTTCCTTCAGTTCGCCTTCAAGTTCGAACCTAAGATCCTGCCGC	CG10754-RA	FBgn0036314	CG10754		7.99842	9.67614	14.4801	10.7182	9.67614	2.9854	8.47462	9.71744	8.94817	9.04674	8.94817	2.5835	1.67148	0.45786
AACCAGCAGACCACCATTGAACACAAAGTCGACACCTTCACCTCGGTCTACAAGAAGCTGACTGGTCGC	CG1883-RD,CG1883-RA,CG1883-RC,CG1883-RE	FBgn0039757	RpS7		13.6916	14.5207	13.9154	14.0426	13.9154	0.826949	14.6482	12.4659	13.7049	13.6063	13.7049	0.799114	0.436248	0.458211
AGCGACGACACTGATTCCAAGGAAGACCAGTACGAAAGCACATTTGCCAGGAATCTAGCTCGTTTGCGA	CG5581-RA	FBgn0003022	Ote		13.5881	11.164	5.96883	10.2403	11.164	2.24477	8.78842	10.5413	11.5155	10.2817	10.5413	2.55918	-0.0414284	0.458211
AGTGCCCCGATTTAAGGCCAGCATTGTCGGAATACGCGGAGAGCATGCAGGATGAACCAATGAATG	CG2097-RA	FBgn0037371	Sym		11.4175	7.80785	7.11009	8.7785	7.80785	1.97429	14.6059	8.37858	7.4054	10.13	8.37858	2.42887	-1.35147	0.458467
CGGCAATGGCGAGTAAAGTCCTAGAAACTATCACAACTGTAGCTGTTTTCTGTATACTATTTTGTAAAT	CG4869-RB,CG4869-RC	FBgn0003890	betaTub97EF		7.97366	7.98091	10.0381	8.66424	7.98091	2.15434	7.05923	7.4884	11.1556	8.56774	7.4884	1.66133	0.0965016	0.459441
CTACACCCCTGCCTACGCCCCCTACGTGGCCCCCTATGCCAGTAGCTACAGTGCCCACAGTGTGG	CG13066-RB	FBgn0040797	CG13066		13.4222	12.0863	12.7402	12.7496	12.7402	1.08889	11.2634	12.4191	13.466	12.3828	12.4191	1.40858	0.366731	0.459763
ACGCAGATCACCACCGCTAATATCGTTCAGTCCGTCTTCCGTTTCGTGAAGAACGAGACCGACTG	CG11378-RA,CG11378-RB	FBgn0040364	CG11378		8.8927	8.41132	7.36383	8.22262	8.41132	2.50884	5.2956	7.83424	8.8735	7.33445	7.83424	2.00892	0.888167	0.460217
ACCCATACGAGTTCCTTGGCGGACACATACGGGGAGCGAAGAATTTGTACACACGTGGGCAGATAC	CG4965-RA,CG4965-RB,CG4965-RC,CG4965-RD	FBgn0002673	twe		7.59864	8.02439	6.71087	7.44463	7.59864	1.73923	9.03712	6.09696	7.20491	7.44633	7.20491	1.3703	-0.00170269	0.461637
GGCGGATGCCTAGAGATCTTCGGTAGCGACGATCAGTGCTTTCCACAGTTTCCAGTGCAGCGAAAGATC	CG44254-RA	FBgn0265189	CG44254		13.205	6.03163	10.7149	9.98381	10.7149	2.62111	10.1813	11.6791	11.3086	11.0564	11.3086	2.09886	-1.07254	0.462257
GGTGCGTGAGAATCGCTACATCGTTTTGGCCAAGGACTTCGAGAAGGGCTACAAGAACAATATCAAGAA	CG16916-RA	FBgn0028686	Rpt3		9.15422	6.56279	6.0294	7.2488	6.56279	0.73048	6.43516	6.91029	6.77253	6.70599	6.77253	0.945641	0.542812	0.46325
CGACACTGGTGACTACGATGTGCCGCATCCGCACCCGTATACGCATCATTATATGCAGACGACGG	CG42783-RJ,CG42783-RG	FBgn0261854	aPKC		6.66286	6.95703	7.04418	6.88802	6.95703	1.05362	6.71617	6.45407	10.724	7.96474	6.71617	0.894329	-1.07671	0.464187
CTTGTCCCGCACGAAACCGACCGTCAACGAAGACGATCTGAAGAAGCTGCGCAAATTCACAGAGG	CG6842-RA,CG6842-RB	FBgn0027605	Vps4		6.49026	5.80549	9.98936	7.42837	6.49026	0.675934	11.8101	6.23905	6.67692	8.24202	6.67692	0.859266	-0.813655	0.466689
CCATGGTCTGGAGGTTGAGTATCCTTCCGGCAAGAAATTCAAGATCGAGATGCCCGAGGAATTGCTCGA	CG5177-RA,CG5177-RB	FBgn0031908	CG5177		7.85958	6.4639	13.9263	9.4166	7.85958	2.02982	8.31702	10.5629	8.39681	9.09224	8.39681	2.43772	0.324358	0.467802
GCACTCGTCCTTGTATTTTTTTCACCCGAGGGGAGATTACGAGGTGCAGATTGACGCCGTTTTAAGGCT	CG6702-RA	FBgn0004580	Cbp53E		11.4832	8.37277	10.5551	10.137	10.5551	2.73365	11.4473	11.1489	6.27404	9.62342	11.1489	2.21951	0.513573	0.468151
TTTCGGGCTGAGAATGACAATCTGAATTTTGCACAGTAGGTTCGATTTGAAGCGACATTTTCCCTGCTA	CG18495-RB	FBgn0263121	Prosalpha1		10.0727	6.79471	6.44256	7.76997	6.79471	0.912246	8.32329	7.04908	5.54407	6.97215	7.04908	1.21253	0.797826	0.468814
ACAACATTAAGGCCAAGTACAATCTGAAGACGCCTGAAGCTCCTTAGAACCCACACTTGGTGCGGC	CG13298-RA	FBgn0035692	CG13298		10.6245	12.7061	8.55054	10.627	10.6245	2.68708	6.03386	9.9824	11.5101	9.17547	9.9824	2.74363	1.45156	0.468911
TATCCTGCTGAAGCCAGCCAAATTTGTGGGACCAGCATCGGCAAACGAGGTAAACACAGCGACTC	CG44774-RA,CG44774-RB,CG44774-RC,CG44774-RD,CG44774-RE,CG44774-RF,CG44774-RG,CG44774-RH	FBgn0266000	CG44774		14.0337	8.4805	6.06181	9.52532	8.4805	2.55335	9.07573	10.4746	6.41024	8.65351	9.07573	2.60257	0.871815	0.472263
ACCCTCCACAGCCCTAAATCCCCGATTGGATACCCCATTCAAAGCCTAGTCAGTGCTTTTGCTAAACAT	CG7658-RA	FBgn0037069	Cpr78Cc		11.7719	11.2902	11.1086	11.3903	11.2902	2.13377	11.2416	10.2647	10.7631	10.7565	10.7631	2.45005	0.6338	0.473011
CAAACGGCACTTTGTTTACCGACAAACAATAGCGCACGACGAAAAAATCAAGTAACGAAAACCTGCCCC	CG43690-RA,CG43690-RC	FBgn0263773	fok		12.022	11.8504	10.4553	11.4426	11.8504	1.6555	7.25347	12.2129	12.7402	10.7355	12.2129	1.51104	0.707023	0.473178
CAAAAAGGGCAAGAAGCACCCCGTCAACTCCTACCTGAAGGGCGGTATCCTGCGTTACTCCAAGG	CG11522-RA,CG11522-RB	FBgn0039857	RpL6		10.8992	13.0535	9.93081	11.2945	10.8992	2.47436	12.0863	9.36735	11.4126	10.9554	11.4126	2.01648	0.339095	0.473833
AGCTCTGGCTCAAGGAATCAACCTTTTGGCACCAAGTTCCCTGCCACACTTTACATCAATCTATGCGGT	CG18493-RA	FBgn0038701	CG18493		6.43041	13.3636	9.73241	9.84214	9.73241	2.98544	10.3536	10.4368	7.20491	9.33176	10.3536	2.64836	0.510371	0.478168
TCAGCACCTGCCAAACAAACCCAGAGCGTTACGTTCGTGAGGACCAGTAATGCACCAGCTGTTTG	CG11791-RB,CG11791-RA,CG11791-RC,CG11791-RD	FBgn0039266	CG11791		9.01874	9.35783	6.29027	8.22228	9.01874	2.81785	8.43676	8.98085	7.60651	8.34138	8.43676	2.45576	-0.119095	0.478168
GCCTCATCTCCGACATGTACAGTCAGCGCAAGATCTGAAAAGTATGTAGAGCCTAGACTAATCGCCGCA	CG1378-RA	FBgn0003720	tll		6.89811	7.6934	6.07656	6.88935	6.89811	1.00065	6.69091	6.14331	8.30396	7.04606	6.69091	0.871699	-0.156705	0.478168
TTTGTGAGGCCTGTGAGAACGTTAGGATCCAGCCGGGTATGATACGCATTGTTCCCAGTGGAGGC	CG7417-RA,CG7417-RB	FBgn0086358	Tab2		10.7694	13.187	14.2769	12.7444	13.187	0.923082	12.96	13.2634	10.2684	12.1639	12.96	1.13337	0.580503	0.478206
ACCGGAGAGTCGTCCGATACGAAAGGCCACTAGGCGTCTGCAGAAATAAGTCCGCTTCAGAAGTAGCTT	CG14712-RA	FBgn0037924	CG14712		7.33947	7.51079	10.1676	8.33928	7.51079	1.63774	7.90094	5.77542	7.97366	7.21667	7.90094	2.07263	1.1226	0.485257
AGACCCTCGACGAGATCAGTCACTTCACTTTTTTCGTCACCTAGCCGGCACTTTCTTTTATTGGCCTCA	CG6551-RA	FBgn0001079	fu		9.51036	6.66705	13.1017	9.75971	9.51036	2.96882	6.90649	10.1049	11.3217	9.44437	10.1049	2.72959	0.315338	0.485257
AATGAAACCCGCACCTTACATTCTGTATCGACAGAGATTCAAAGCTCCATTAAGGAAGTCACATCCGCC	CG42748-RJ,CG42748-RK,CG42748-RL,CG42748-RM,CG42748-RB,CG42748-RC,CG42748-RD,CG42748-RE,CG42748-RF,CG42748-RH,CG42748-RG	FBgn0261802	CG42748		5.52102	13.473	7.42173	8.80526	7.42173	1.53542	7.78777	10.6245	7.60651	8.67292	7.78777	1.96351	0.132335	0.485532
CGGGCTCCATTCTAAAGGAATATGCTAGTTAAGATCAAAGTTATATATCCGTACTACTTGTGTCTCGTT	CG4703-RA	FBgn0038742	Arc42		10.8683	10.2684	9.99779	10.3782	10.2684	2.87729	11.5298	7.3864	10.8178	9.91133	10.8178	2.42199	0.466827	0.485973
CCAGGGATGCACACAGACCAACTACCACAACATCGCATGTTCCGTGTAGGCTGTCCCAGAAGATCG	CG7017-RA,CG7017-RB	FBgn0036951	CG7017		12.4256	13.5778	10.2711	12.0915	12.4256	1.24787	12.1369	12.8901	10.1049	11.7106	12.1369	1.54837	0.380886	0.486562
CCCGAATCAAATCAGTCTAAAACGATTCTCCTGTAATTATTAGCAAATTTGTCAATCTTTGAGCGCAAT	CG11370-RA,CG11370-RB	FBgn0037181	CG11370		11.6185	12.725	10.4319	11.5918	11.6185	1.84977	11.118	11.9745	12.3299	11.8075	11.9745	1.63144	-0.215646	0.487139
TCAGCAGCTACTCCATCACTACTACAGCCCAGGTGATCAGGTCAAGGATCAGGGATTGGTTTTGCCCC	CG42311-RK	FBgn0259211	grh		8.65197	11.8149	7.22087	9.22925	8.65197	2.65091	8.14819	5.70648	8.77402	7.5429	8.14819	2.28454	1.68635	0.487154
GGTGCGAGGAGTTCTTGTAAGAGGTGGACACACAAGCCATCCGAGTAATTCGATCAAAAGGAATCTGCT	CG7380-RA,CG7380-RB	FBgn0031977	baf		10.5208	10.8992	11.8504	11.0901	10.8992	2.47436	11.8207	11.3572	9.4992	10.8924	11.3572	2.06051	0.197767	0.488617
CCGATGCCGGACAATCTGCGGGTGAAAGCCTTATCCGAGTACCGAAAGAAGTTGCTAGAGCACAAGGAA	CG3455-RB	FBgn0028685	Rpt4		12.0771	12.2094	9.67614	11.3209	12.0771	1.47734	12.3693	12.0811	13.1174	12.5226	12.3693	1.43361	-1.20172	0.488617
GCTGTTCTGTGCGAATAAAAGGCCACGCGATGATAAGCTTTCTGTTCATTGTAAATCGGGCGCTCAGC	CG11811-RA	FBgn0036099	CG11811		6.06461	7.4755	10.9184	8.15285	7.4755	1.59704	9.35783	7.18043	6.2124	7.58355	7.18043	1.34531	0.569302	0.488894
AGGCCAATGTCCGGATACAAGAGGTTCTTGCGAAGAACGGTGTGACTTTGGACGAACTACTGCTCCTGA	CG44167-RA,CG44167-RB,CG44167-RC	FBgn0265052	St3		6.41623	11.2274	5.61454	7.75272	6.41623	0.620309	6.55208	7.06697	6.07456	6.56454	6.55208	0.750968	1.18818	0.489772
GTTCGATTCGGAGTCCCTGATGTGCCTCAAGACCTACAAAACGGAGCGTCCAGTAAACTCGGCGG	CG8882-RA	FBgn0015834	Trip1		9.77861	11.5829	13.784	11.7152	11.5829	1.88031	10.5	11.9337	14.9308	12.4548	11.9337	1.65379	-0.739662	0.489772
GCCTGCTGTCAGGTGCTTCACAGAAGTCGGAGAACATTTGCTCCTTCCATGTGGGCGAGATAATCATGT	CG13900-RA,CG13900-RC	FBgn0035162	CG13900		14.3657	13.9912	6.76648	11.7078	13.9912	0.824913	14.1382	14.969	10.74	13.2824	14.1382	0.651989	-1.57458	0.489772
GTCCACTAACCATATGCCTGTCTCGTTCACAGGTCCGTAACTCTTTCCACGTTAACATGTCGGGAGGCT	CG14792-RE	FBgn0003517	sta		13.9438	12.0673	12.1285	12.7132	12.1285	1.43969	11.4651	12.4062	13.3497	12.407	12.4062	1.41507	0.306184	0.491485
AGCAATTAGCGATCTTAAACCAGCTAGAGACTATTGTAATGTTACCTTTAATGCGGAATAAACTTCGTA	CG8627-RB,CG8627-RA	FBgn0010387	Dbi		10.7149	7.11009	9.78401	9.20298	9.78401	2.98328	11.1126	7.02759	10.3317	9.49063	10.3317	2.65786	-0.287651	0.491693
ACTATCTTCTATTCTATCGTTATGTATTTTTTTTCCTAGGCTAATTCTTCACAGTCATTATCAGAAAAA	CG2961-RA	FBgn0030187	Ipod		7.378	6.18341	5.37799	6.31313	6.18341	0.435644	6.15454	6.70438	6.27404	6.37765	6.27404	0.511073	-0.0645197	0.493608
GCCAAGAAGTAAACTTACTTTCCCCCGAGTAGAGCTGACACACTTTTATATTATAATAAACCACAAAAG	CG5502-RA	FBgn0003279	RpL4		10.6206	11.0318	11.5626	11.0716	11.0318	2.36135	11.445	11.4712	10.0381	10.9848	11.445	1.99077	0.0868535	0.494563
AATCATTTCGTTGGTTTTTTACTTGGCGAGTTAATTGGTGAATTTCAGCACAAAACATGAGCAGATTGG	CG4097-RA	FBgn0002284	Prosbeta6		11.6007	10.5924	9.02804	10.407	10.5924	2.70914	13.142	11.0613	7.20491	10.4694	11.0613	2.2797	-0.0623643	0.495642
TGCGGAAATCGTAGCCTCAGGCGTCATGGTTGGATTCTTGATTTACACTGGATGCCACACCATTGCCTT	CG6981-RB,CG6981-RA	FBgn0036945	Ssk		7.04418	11.0851	6.45817	8.19582	7.04418	1.13545	7.28355	10.377	6.4989	8.05313	7.28355	1.45087	0.142686	0.497919
ATACTTGTACGTAGAGAGATGAGAGAGATCAACCGAGTTGGCTGAACAATAACGTTTAATGGAAATGGA	CG5939-RC,CG5939-RA	FBgn0003149	Prm		6.27404	11.4651	10.6876	9.47556	10.6876	2.64158	11.16	10.0198	10.1984	10.4594	10.1984	2.70652	-0.983835	0.498187
TGTATATAGTTAGTGTATTTCATCCCACTTGTGATGTACAGTGATCAAAGGTATGTGCCCGATTTGC	CG3943-RA,CG3943-RB	FBgn0020545	kraken		10.5453	9.31246	7.92776	9.26185	9.31246	2.92174	7.82173	9.82062	10.2446	9.29565	9.82062	2.73428	-0.0337966	0.499704
CAAGTCGAATCGTTAAGCTGCGGATTTTCTGCATTTCCATGAATTGATGCCGACTTACATAAGTTGCTA	CG7014-RA,CG7014-RB	FBgn0038277	RpS5b		9.35783	11.0211	11.0268	10.4686	11.0211	2.37063	12.5851	7.16244	11.4019	10.3831	11.4019	2.02498	0.0854533	0.504881
ACTGGCGTTGAGCTCTCAAATGAGGAAAGAAATCTGCTCTCCGTTGCCTACAAAAATGTGGTCGGTGCC	CG17870-RD,CG17870-RE,CG17870-RB,CG17870-RF,CG17870-RH,CG17870-RC,CG17870-RG,CG17870-RA,CG17870-RI,CG17870-RJ,CG17870-RK,CG17870-RL	FBgn0004907	14-3-3zeta		8.21295	13.7577	7.67111	9.8806	8.21295	2.36318	10.4962	6.29446	8.61157	8.4674	8.61157	2.51641	1.4132	0.511535
CTGCAAGGAGTACCAGAACCTAAACGCCTTCTTCGCTGTGGTAATGGGTCTGTCCAACATGGCGG	CG34392-RD,CG34392-RE,CG34392-RF,CG34392-RG	FBgn0085421	Epac		7.37209	6.58027	6.29027	6.74755	6.58027	0.743702	7.75791	6.4639	5.89476	6.70552	6.4639	0.676146	0.0420229	0.511535
ACGAAGCCGCGCTGAATACTTTTGCCAACAATAAACGCAGAAAACCAACTGAGAAGCGAAACAAGAAGA	CG1249-RA	FBgn0261789	SmD2		11.1926	11.3864	10.2798	10.9529	11.1926	2.21953	11.0318	11.8101	11.5298	11.4572	11.5298	1.92447	-0.504308	0.511911
GTGGCCGATTCTGGCAATAACCGCATTCAGATCTTCAATCCGGATGGCAGTTTCCTGAAGACCTTCGGT	CG15105-RD,CG15105-RE,CG15105-RB,CG15105-RA,CG15105-RC	FBgn0265356	tn		8.24173	10.145	12.3134	10.2334	10.145	2.91768	12.954	8.4805	9.70101	10.3785	9.70101	2.71556	-0.145137	0.515397
TCGCCGTCAAGGCCTAGAATGCATCCAGATACTCCGACTGTCTATAGTGCGCGTTAAGGGTTCTTCGGT	CG4111-RB,CG4111-RA	FBgn0029785	RpL35		10.932	11.5155	13.2337	11.8937	11.5155	1.93837	11.8039	11.6742	12.5557	12.0113	11.8039	1.73048	-0.117542	0.515485
GCGCCTCAACCTTGATGTTGCACGATCCGTACACACTGATAATCTGCTTAGACCGTCAGGGCAAGGC	CG14476-RB,CG14476-RA,CG14476-RD,CG14476-RE,CG14476-RC	FBgn0027588	CG14476		8.47462	11.9017	10.1355	10.1706	10.1355	2.92039	9.698	10.5969	9.57809	9.95767	9.698	2.71503	0.212924	0.516616
GGAACGGATCCGAAGAGACCCACAAAAAGCTTAGCTAATCGGAGCACTCCAACCACACATCGTAGCGCA	CG7010-RC,CG7010-RA,CG7010-RD,CG7010-RB	FBgn0028325	l(1)G0334		12.3195	11.1057	10.9544	11.4598	11.1057	2.29643	10.8427	8.10173	10.7446	9.89635	10.7446	2.45934	1.56349	0.519012
TGGAGAAGCCGGATGCATTAGCAGCAGAATCGTCGGTCGAACACAAGGATTCGGATATCGAAGCGCTTA	CG3782-RA,CG3782-RB	FBgn0031660	mRpL28		7.00023	10.4459	7.76353	8.40321	7.76353	1.92575	7.88857	8.07739	10.5924	8.85277	8.07739	2.22881	-0.44956	0.519469
TGGCCCATGAGAGCGAACAGTTCTCGACTATCAAGCGATCACCCCATAGTAAATCGAACTCGCTGCAGT	CG10083-RA	FBgn0036372	CG10083		8.45695	13.3497	6.17256	9.3264	8.45695	2.53855	8.83916	10.0727	8.14819	9.02	8.83916	2.56582	0.306396	0.519867
AGGCGTCCGAGTTCCAAATCCAACACAACACGAGTGGTAGTATCGCTGTGAAAAATGTCAACACCCGCA	CG2013-RA,CG2013-RC	FBgn0004436	UbcD6		13.4127	11.5022	10.7115	11.8755	11.5022	1.94987	11.7778	12.8201	6.41024	10.336	11.7778	1.74707	1.53944	0.520239
TCCGACTTTTCGATGTAACCCCGCCCTCAAGGAATCCTCAATTGAAAACGAAAACAAGCTGAGGCCACA	CG3644-RA	FBgn0000181	bic		11.5379	13.4963	12.7687	12.601	12.7687	1.07633	11.4319	12.591	13.107	12.3766	12.591	1.32128	0.224329	0.521044
CTCCAGAAGGAGTTCTTCACCTACTCCGCCAACGAGCAGGACTTCGATGAGCCACAAGAACTGGA	CG6447-RB,CG6447-RA	FBgn0039437	TwdlL		9.74807	9.92585	11.6078	10.4272	9.92585	2.96723	10.74	10.3362	8.61157	9.89594	10.3362	2.65592	0.531307	0.522108
CCGGCGGCTGAACGAGAGTATTACATATCCGGAAGACAAAACCATCGATTTGCAGCTCACACAAGGGCA	CG5788-RA	FBgn0026316	UbcD10		7.85076	13.7903	8.56185	10.0676	8.56185	2.60175	8.92878	10.5	8.21295	9.21391	8.92878	2.5805	0.853733	0.524302
TTCATGTGCTGCGTCAATGAGCTGTTTTACGTGTGCTTGTACCTCTTGCATTTCACCTACGGCCCGCTG	CG9245-RA,CG9245-RB	FBgn0030670	Pis		7.84473	7.55131	6.51003	7.30202	7.55131	1.68458	9.20688	5.91075	7.81251	7.64338	7.81251	1.98778	-0.341361	0.524302
CCAGTGGAGAAAGTACAGCGAAAGGAAAAGGATAAACGCAGCACTAAAAAAACGGATTCGAGCAAGCGC	CG32176-RA	FBgn0052176	CG32176		6.60275	6.81162	5.85949	6.42462	6.60275	0.76076	11.6078	5.51674	6.4989	7.87449	6.4989	0.705795	-1.44987	0.524302
ACCACTGGCCTCATTGTTCCGTGTGTTTCCCTCATTTGGCAGGAATTGCGAATTTCATCGATGGATCGT	CG33104-RA	FBgn0069242	eca		11.0613	7.6618	11.6662	10.1298	11.0613	2.33557	13.1988	8.9973	10.724	10.9733	10.724	2.46966	-0.843573	0.524884
GGCATGGCGGAGTTTGTTAAGACGGATTACTACAAGAAAATGAACGCGGGATTCAGCCTGGACGAAGGC	CG6733-RA	FBgn0039052	CG6733		7.73087	10.4849	10.3068	9.5075	10.3068	2.86259	11.4077	6.748	10.6756	9.61044	10.6756	2.49356	-0.102942	0.52701
GCCTGCGGGAACGGTATAAGGATCCTTCGCTTCAGCTGAATCTCGTGTCCTGTCAGTTTGCCTTTCACT	CG3688-RA	FBgn0001974	l(2)35Bd		7.22823	9.81225	6.20967	7.75005	7.22823	1.32199	6.60275	7.42923	9.91467	7.98222	7.42923	1.6006	-0.232168	0.527037
GCCGTGCGGTAAAGCAACAGCGATCCATATCCAGATCCATATATATCAGTTCAACTTAATCCGCACCCA	CG9553-RA,CG9553-RC,CG9553-RB,CG9553-RD,CG9553-RE,CG9553-RF	FBgn0000308	chic		7.27069	9.63109	11.6007	9.50081	9.63109	2.98329	10.0146	7.74847	14.0964	10.6198	10.0146	2.74189	-1.11902	0.529242
ACAGTTCTTGTCGTATTTGTTTATAGAAAGTGGATAATTGCCAACAGGATAGATAGTGGAGCTCAATCG	CG10423-RA,CG10423-RB	FBgn0039300	RpS27		10.9184	10.9184	10.9898	10.9422	10.9184	2.45831	6.29027	11.2212	12.966	10.1592	11.2212	2.16629	0.783047	0.53065
ATCGGAGGAGGGTCCACTTTTCGTATACGAGCCACTTGTTCCTTTCAGTGAGGGACCTGCCATGC	CG7614-RA	FBgn0024956	Mat1		5.58747	12.9265	9.58076	9.36492	9.58076	2.97876	9.95602	9.11173	11.3814	10.1497	9.95602	2.74402	-0.784786	0.53065
GGCAGAGCGGCTTCTTCATACATCCCAACGAACAGGTGGATTACGTTTGCAAGCAACTACTGCAGGATG	CG12108-RA	FBgn0030057	Ppt1		7.55935	8.22823	6.2466	7.34473	7.55935	1.69388	7.80102	9.23702	7.70156	8.24653	7.80102	1.97654	-0.901805	0.53065
AGCGGTGAGCATATGAGTGTGAACGGAGCTGTCCTAAATGATTCCCATGCTGAAATAGTCTCCAGGCGT	CG12598-RA,CG12598-RB,CG12598-RC,CG12598-RI,CG12598-RJ,CG12598-RK,CG12598-RL,CG12598-RM,CG12598-RH,CG12598-RD,CG12598-RE,CG12598-RF,CG12598-RN,CG12598-RO,CG12598-RP	FBgn0026086	Adar		13.3247	7.70833	9.50323	10.1788	9.50323	2.96759	9.86066	11.0503	7.33645	9.4158	9.86066	2.73882	0.762961	0.535058
CATCTTGCACGTGAATTCTCTGCGAATTTAGCATTTTTAGCGATCTAACATGGACAAACCAGTTGTGTG	CG2998-RA	FBgn0030136	RpS28b		10.3706	12.325	13.2423	11.9793	12.325	1.30776	12.1545	11.7357	12.5322	12.1408	12.1545	1.53969	-0.161512	0.538902
CGAGTGCAACATCGAAGCATCCTCATCTTCTGGGATATTAGTACAAATTGAATTCATTTTCAAATTCAA	CG15282-RA,CG15282-RB	FBgn0028855	CG15282		11.0109	10.4068	8.88232	10.1	10.4068	2.81802	10.7212	11.8401	10.1321	10.8978	10.7212	2.47105	-0.79777	0.538902
CCTGGATCTGTTCACCACCTACGTGAGCCTGTACAACTCGGTGATGAAGGTGTTGTTCCTGGCCA	CG5183-RB,CG5183-RC,CG5183-RA	FBgn0022268	KdelR		6.6975	7.8747	12.2094	8.92719	7.8747	2.0458	8.41948	7.64908	6.77253	7.6137	7.64908	1.82484	1.31349	0.540293
GGCCCAGAGCAATGTGAATCCCAAGATTTGCTTCGATTCCCACGGAGAGAAAGACAGCAGGCAGGTTAT	CG7172-RA	FBgn0037102	CG7172		8.59265	5.60514	12.8201	9.00595	8.59265	2.61903	8.01704	8.64211	8.30396	8.32104	8.30396	2.38871	0.684916	0.540938
CCGCCTGCATCAAGGCTGGCCAATATGATCCCGACAATGTGGAGTTGCCTCTGGATAATTGCGATATCT	CG8827-RA,CG8827-RB	FBgn0012037	Ance		13.7126	13.8441	13.2634	13.6067	13.7126	0.835729	13.8302	13.8018	10.3497	12.6606	13.8018	0.76097	0.946091	0.543574
TACCGATTGGTTTCGTACGTAGCAAACTGACCATTTTGTAAGGCATTTGCTTTTTAAGTTTTTCAGTTT	CG12135-RA	FBgn0040235	c12.1		12.4062	10.1719	8.78842	10.4555	10.1719	2.9097	12.83	7.42173	9.86545	10.0391	9.86545	2.73928	0.416461	0.54437
ACTAAGCAGTGGTAGCCAGCTGTAGCCAAGACAAATACATGGCGCAGACTTGATAAAAATCCGTTTGCT	CG3395-RA,CG3395-RB,CG3395-RD,CG3395-RE	FBgn0010408	RpS9		12.4916	11.6928	13.0141	12.3995	12.4916	1.21116	12.3453	11.5829	14.0454	12.6579	12.3453	1.44563	-0.258397	0.54437
TGCACACCCGAGCTGAAGAATAAGCGAGCTTTCCTGTTCAATAAACTGGTGCAATTGATGCCACCGAGC	CG8811-RB,CG8811-RA,CG8811-RC	FBgn0033757	muskelin		7.64387	6.13253	10.4403	8.07222	7.64387	1.79115	11.2989	7.85076	5.89476	8.34813	7.85076	2.02487	-0.275914	0.54437
AGAGTTCCGCAGCAGTTACAAAAAACCAACACAAAAATGGCCAAGCTCGCAATTTGCATCCTCGTGT	CG11051-RA	FBgn0040813	Nplp2		12.6295	15.1152	14.4925	14.0791	14.4925	0.807419	14.3001	14.4152	14.5844	14.4332	14.4152	0.585592	-0.354143	0.54437
GAATAAACTGAAGCGCTGTGAATATTTAGAACGATGAAGCTGTTCTTATCCGTTTTCGTGGTAGCCCTG	CG2852-RA	FBgn0034753	CG2852		11.3086	11.1395	10.1321	10.8601	11.1395	2.26647	12.1143	8.23815	10.8938	10.4154	10.8938	2.38103	0.444678	0.545653
CTTAGTGTAGAGGAAAACAGTAACCGGAGAAGTACAATCATGGAATTTCCACACTTGGGACAGCA	CG12795-RB	FBgn0031535	CG12795		7.11009	5.97438	10.5581	7.88086	7.11009	1.20015	6.98549	13.0573	5.89476	8.64584	6.98549	1.14932	-0.764983	0.545653
TTGCTGCATGATATACTTACTTATGAACCCTATCCTGGTAACCACCTTCCAATTCTCTGCGCTCTGTTC	CG4115-RA	FBgn0038017	CG4115		7.4755	11.118	6.01441	8.20263	7.4755	1.59704	10.9369	7.31568	6.17844	8.14367	7.31568	1.48387	0.0589616	0.547
AGAGCCACCACAAACAAGGAAACAGCCACCAAAATTCCCACCAAGCTTCAATCCAACTCGCTGGC	CG10108-RA	FBgn0013725	phyl		12.6713	14.6825	13.1988	13.5175	13.1988	0.919625	13.295	12.3864	14.4801	13.3872	13.295	0.976857	0.13037	0.548478
ACGGAGGGGTATGGGAGCTGATCAAGGAGGGGTTCATGACGTCGTTTGCCGGATTCCTGGTCACG	CG12107-RA	FBgn0033209	CG12107		11.9803	10.7446	10.0444	10.9231	10.7446	2.59833	10.5282	8.26644	10.4849	9.75983	10.4849	2.58679	1.1633	0.549163
ATGAACAGAAACAAAAAGCCACAACTAGCAACGTACATTCTGTAGTTTACTTCTTAAGTTTCGGCGCAT	CG6988-RA,CG6988-RD	FBgn0014002	Pdi		12.8604	12.2248	11.9337	12.3396	12.2248	1.37246	11.4554	12.3629	13.3112	12.3765	12.3629	1.43681	-0.0368915	0.550373
CAAGGATGTGGAGGTCAACTTTGGCTTCCCTATGCCTCATGTCGACCGCTTGCAGAAACGCGAAC	CG3609-RA,CG3609-RB,CG3609-RC	FBgn0031418	CG3609		8.07739	5.91255	11.8594	8.61643	8.07739	2.24632	7.8747	5.87416	14.706	9.48496	7.8747	2.0478	-0.868522	0.553377
TCGATGACAACGGCAAGATTGGCACCCACAGTGTTCACTCGTAAAGCGTCTACATCAATCAGTACCCAT	CG15825-RB,CG15825-RA,CG15825-RC,CG15825-RD	FBgn0032773	fon		7.34626	12.7919	8.41132	9.51651	8.41132	2.50884	8.63104	11.7132	6.4989	8.94772	8.63104	2.52166	0.568784	0.55854
ATTCGATGTTATGTGTATGCTCATGTGATGTTTAGCTTGTAAGCGCGAGATGTGGGTAGCAGGAG	CG4193-RA	FBgn0011761	dhd		10.4644	9.42743	10.2103	10.0341	10.2103	2.89753	14.5504	7.56279	10.4459	10.853	10.4459	2.60566	-0.818949	0.559724
GTTGCGTCCTGAAGATCGGCAAGAACACCCCATCCTACCAGTCGATCCTGGAGAACGCCAATGTC	CG6058-RB,CG6058-RC,CG6058-RD,CG6058-RE,CG6058-RH,CG6058-RI,CG6058-RK,CG6058-RL,CG6058-RJ,CG6058-RM	FBgn0000064	Ald		10.1223	10.2747	14.3483	11.5817	10.2747	2.87497	6.4788	10.4903	11.2448	9.40463	10.4903	2.58414	2.1771	0.564622
TGCTGAGGAGTACTAGAGCGGATAGGTGTGCATCCCTCAAAATCTTGCTTATTTTCATACGCTCCCACT	CG2512-RA	FBgn0003885	alphaTub84D		6.52704	8.57018	12.4191	9.17211	8.57018	2.60648	9.75906	7.74078	8.77402	8.75795	8.77402	2.55391	0.41416	0.564622
GCAGCTGTTAAGGTATCGCACACTTAGTCATACAGGAAGGGAAACATATGGTCGAAACTGAGCGAAGCG	CG10978-RB,CG10978-RA	FBgn0037374	jagn		14.0964	6.52704	7.75197	9.45849	7.75197	1.91296	7.9074	6.04757	12.6637	8.87289	7.9074	2.0787	0.585601	0.565177
CGGTGATCTGGATGCCATTGTAAATACCAAGCGTTTCGTGCCAGACAAGCAGTTCTCCGGTGCCT	CG8264-RA,CG8264-RB	FBgn0004856	Bx42		14.4541	10.1951	6.19002	10.2798	10.1951	2.90247	9.99484	10.0238	7.97366	9.33077	9.99484	2.74313	0.948983	0.570929
GCCGAGTCCTACGTCCAGTTTTTGAAGCAGGGAACCAGGAAGAACGATGACTACGATGGCTCTCCGAAC	CG3860-RA	FBgn0034951	CG3860		12.8074	13.8355	11.8401	12.8277	12.8074	1.05989	12.8824	10.4019	13.5702	12.2848	12.8824	1.17211	0.542815	0.57296
ACGACAGGATGGAGATGCTACCCAACCAAACGATTTACATCAACAATCTGAACGAGAAGATCAAG	CG4528-RA	FBgn0003449	snf		11.7491	12.6769	11.7357	12.0539	11.7491	1.73932	11.164	11.6286	13.3371	12.0433	11.6286	1.85001	0.0106436	0.57296
GCGCACGCAATTGTTGCTGATCGACGACCAGACTCTGCAGAATGGCTCCAAGAAAGGCTAAAGTTCAGA	CG1527-RA	FBgn0004404	RpS14b		10.5797	10.834	10.7482	10.7206	10.7482	2.59558	10.9035	9.79884	11.7648	10.8224	10.9035	2.37555	-0.101769	0.576121
ACGATAAGCTGAATACCCGTGTAGGCAGAGTTGGCATACCTAGCATTTAACTTCCCCGAAAAGAAACCA	CG4952-RD,CG4952-RA,CG4952-RB,CG4952-RF,CG4952-RG,CG4952-RC	FBgn0005677	dac		10.0198	6.3958	5.79439	7.40332	6.3958	0.604878	6.04079	6.43516	11.0503	7.84208	6.43516	0.651773	-0.438759	0.576121
GCAAATGGCGTGGAACTTCGTCAACGACTCTCTCAGCACAGTAGTTTGTCTACAGTGGGAGCCGGAGAT	CG15218-RA,CG15218-RB	FBgn0025674	CycK		7.74078	12.411	6.22148	8.79107	7.74078	1.90053	9.73737	7.85958	7.70156	8.43283	7.85958	2.03334	0.35824	0.576632
TAAAATTTCTGCCCAAAAACGAGTTGCTTCATCAATCACTATACTTTTGCAGAGGAATGGCCAAAAAGA	CG32148-RA	FBgn0047338	CG32148		7.99065	7.7172	5.99386	7.2339	7.7172	1.87419	7.60651	6.20762	10.1891	8.00107	7.60651	1.78178	-0.767171	0.576632
GACCCCATTGGCCTGGTGATAGTCAGTGACTTTAAGAAACCGGAGAACGTCCATCGCCACGAGGT	CG9053-RC,CG9053-RA	FBgn0264389	opm		11.4651	5.34419	6.15454	7.6546	6.15454	0.409906	5.7424	11.6573	6.17844	7.85938	6.17844	0.418353	-0.204779	0.57844
TCTGCAACATTCGGTTGTCTCCATAGCGATTTGTTTGTTCTGCGTGATTGCCTTCAGTTTCGAGCGGCG	CG13788-RB	FBgn0045495	Gr28b		7.20491	7.52371	6.09934	6.94265	7.20491	1.29737	6.37827	7.13163	8.03126	7.18038	7.13163	1.29569	-0.237731	0.578969
TGGTGACGGAACACAAGACACACCAACCCAGATATATCACGATGTGGACTGAGAAAGAGTCCGAGCGAA	CG3682-RA,CG3682-RE,CG3682-RF,CG3682-RH,CG3682-RI	FBgn0034789	PIP5K59B		6.77598	5.46328	10.3395	7.52625	6.77598	0.896826	6.72962	5.95692	10.663	7.78318	6.72962	0.906471	-0.256931	0.58254
CAGTCGCTGCTAAATGGCATGAACCGCTTCCTCGAACTGCTTGGTATTACGTTCCGTCGCGATCC	CG5651-RA,CG5651-RB	FBgn0086706	pix		12.4764	12.1005	12.7112	12.4294	12.4764	1.21944	12.5404	12.3693	12.7762	12.562	12.5404	1.34716	-0.132608	0.583456
CCGCTCGCCACAAAAACTTCACCTTCAAGTCGCTGCAGAAAAAGTTCTGATTGCAATTTGCAGCCAGGA	CG18375-RA,CG18375-RB,CG18375-RC	FBgn0034606	ASPP		7.3864	6.83007	12.6835	8.96666	7.3864	1.49534	7.31568	9.35783	6.91029	7.86127	7.31568	1.48387	1.1054	0.584175
AGGGTAAGGATATCAAAGACATTTTCTAAATCCAATGCCAGACACAAAAGTCCGACACCAACATC	CG6803-RC,CG553-RK	FBgn0038294	Mf		9.99779	10.7212	10.932	10.5503	10.7212	2.61632	10.8567	7.28936	10.5969	9.58099	10.5969	2.53201	0.969339	0.584175
TGTGTGCGTTTTTGGCAGTGCCTTGAGTCAAAACTTCAGTATGCTGGTGATGTTCAAGTTTCTGGGGGG	CG31272-RA	FBgn0051272	CG31272		6.32146	7.68544	6.90649	6.97113	6.90649	1.00808	6.67164	6.95703	11.2856	8.30477	6.95703	1.12132	-1.33364	0.584175
AAATCGTCCGTGACATCAAGGAGAAGCTGTGCTATGTTGCCCTCGACTTTGAGCAGGAGATGGCC	CG4027-RB,CG4027-RA,CG4027-RC,CG4027-RD	FBgn0000042	Act5C		10.3897	12.0292	13.4482	11.9557	12.0292	1.51352	13.1275	11.9667	9.25202	11.4488	11.9667	1.63564	0.506959	0.589843
CCCGCCACAGAATCACAAACTACCCCGAACCCGTACCACGTGGACCTCATACGCGAAAAACCTTAGATA	CG12358-RA,CG12358-RB	FBgn0038100	Paip2		10.2138	5.56371	10.9929	8.92348	10.2138	2.89637	10.2186	10.1156	9.56428	9.96615	10.1156	2.72745	-1.04267	0.593483
TGGTGATTGGCCCCATTTCAATACTACACTGACATTCGCATCCTACATTGACATTAGCTTAACTTTATG	CG5958-RA	FBgn0031913	CG5958		11.5422	11.6573	12.7762	11.9919	11.6573	1.81671	11.7132	11.7491	9.17999	10.8808	11.7132	1.78999	1.11115	0.596534
CCAGGCCATCCGCTCGGGAGACGCACAGATTGTTGTGGCAGGAGGTCAGGAGAGCATGTCCCTGGCTCC	CG9149-RA	FBgn0035203	CG9149		9.32523	6.05652	13.3321	9.57127	9.32523	2.92547	9.48596	9.40899	8.14819	9.01438	9.40899	2.65888	0.55689	0.597065
GGGGGGCCACCAGAAAAAAAAGAAAATCGTGATCCACGTGCCCATTCACAAGAAAATCGAAACGCACAT	CG14052-RA,CG14052-RB	FBgn0029606	CG14052		6.66705	7.67488	7.20491	7.18228	7.20491	1.29737	7.16841	6.90649	11.5626	8.54582	7.16841	1.33306	-1.36354	0.598627
TCCAATACGAGTGCTTCAAGTACGGAGATGGTGAACAAGGATACAGCCAAGGGCAGTTATGAAGCCGAA	CG1218-RA	FBgn0037377	CG1218		14.064	7.33947	11.2448	10.8828	11.2448	2.17356	13.0634	11.2856	11.0425	11.7972	11.2856	2.11684	-0.91442	0.605811
TACGAATGAACCGACACCCTCATGTATTTTGTACAGAACCTAACAACTTCCCCGATAGAGCGGATGGGG	CG10067-RA,CG10067-RC	FBgn0000044	Act57B		12.6835	12.093	12.1207	12.2991	12.1207	1.44529	12.093	12.375	10.698	11.722	12.093	1.57018	0.577095	0.605969
AGTGCGCACCATTGTGAAGCAGGTTCCGACGGATTCCTTCTTCAATTTCTTCAGCCCACCAGAGG	CG5330-RA,CG5330-RB,CG5330-RC	FBgn0015268	Nap1		6.76648	12.5619	9.79027	9.70622	9.79027	2.98288	8.44043	9.74282	13.8355	10.6729	9.74282	2.72277	-0.966701	0.607047
CGGCGTACACGGCCAGAGTTCTACGAAGGCTGATTTGACCAAGAATGCCATGGCGTTTATGAATCCTGA	CG8208-RB,CG8208-RA,CG8208-RC	FBgn0027950	MBD-like		10.5	9.0021	7.87922	9.12711	9.0021	2.81112	10.6876	6.47022	9.03258	8.73012	9.03258	2.59617	0.396992	0.611132
AGCCAGAGTAAAAGCTCTAGATACAAGCACATCGGACATACAGGAGGAGAGACCTGCGAATACCCGGGA	CG11444-RA	FBgn0029715	CG11444		11.2856	10.0855	7.33947	9.5702	10.0855	2.93375	12.3134	10.0556	6.17844	9.5158	10.0556	2.73763	0.054396	0.611342
GCACCATCAGCTTCCGGTACTGTACTTCAGGGCCACAGTCAGATGTGACATTTTGGCAGAAACCGG	CG9809-RB,CG9809-RD,CG9809-RE	FBgn0037248	Spargel		6.10453	7.82625	9.13738	7.68939	7.82625	1.99418	13.1563	7.18816	7.81251	9.38567	7.81251	1.98778	-1.69628	0.613632
CCAAGTCATGTTGCGTAACAGGCTGATAGATGGAGTCAGGCGAATAAAACCCATACTTTGCGGGGGGCA	CG4592-RA,CG4592-RB	FBgn0032162	CG4592		6.2355	7.46075	7.07377	6.92334	7.07377	1.1642	7.07377	6.99605	11.4754	8.51506	7.07377	1.23728	-1.59172	0.630158

## Sheet: Mouse orthologs
FlyBaseID (FBgn)	Gene name (symbol)	Mouse ortholog (best match)	DIOPT score
FBgn0039714	Zip99C	Slc39a13	15
FBgn0032244	RfC3	Rfc5	15
FBgn0030584	CG14407	Glrx5	15
FBgn0027093	ArgRS	Rars	15
FBgn0039635	Pdhb	Pdhb	15
FBgn0012036	Aldh	Aldh2	15
FBgn0001220	Hsc70-5	Hspa9	15
FBgn0034611	MFS16	Slc37a2	15
FBgn0052483	CG32483	Scpep1	15
FBgn0027580	PCB	Pcx	15
FBgn0027341	Gfat1	Gfpt2	15
FBgn0052344	CG32344	Ddx54	15
FBgn0001105	Gbeta13F	Gnb1	15
FBgn0035195	Sac1	Sacm1l	15
FBgn0033900	CysRS-m	Cars2	15
FBgn0005671	Vha55	Atp6v1b2	15
FBgn0013343	Syx1A	Stx1a	15
FBgn0038519	Prx3	Prdx3	14
FBgn0259676	DNApol-alpha60	Prim2	14
FBgn0036999	isoQC	Qpct	14
FBgn0034068	casp	Faf1	14
FBgn0038271	UQCR-C1	Pmpcb	14
FBgn0086691	UK114	Rida	14
FBgn0030605	ND-B18	Ndufb7	14
FBgn0033570	ND-B14	Ndufa6	14
FBgn0031260	Spp	H13	14
FBgn0035811	Mcad	Acadm	14
FBgn0040890	ksh	Tmem167	14
FBgn0031459	CG2862	Hint1	14
FBgn0030478	CG1640	Gpt2	14
FBgn0036271	Pbgs	Alad	14
FBgn0024887	kin17	Kin	14
FBgn0033017	CG10465	Kctd10	14
FBgn0016120	ATPsynD	Atp5h	14
FBgn0086357	Sec61alpha	Sec61a2	14
FBgn0033543	CG12338	Ddo	14
FBgn0026562	SPARC	Sparc	14
FBgn0028473	Non1	Gtpbp4	14
FBgn0026196	nop5	Nop58	14
FBgn0032635	CG15141	Ubr7	14
FBgn0040068	Vav	Vav1	14
FBgn0050499	Rpe	Rpe	14
FBgn0032398	CG6766	Erlec1	14
FBgn0085377	CG34348	Tmem68	14
FBgn0024889	Kap-alpha1	Kpna6	14
FBgn0020235	ATPsyngamma	Atp5c1	14
FBgn0039876	CG2126	Jkamp	14
FBgn0039993	CG17691	Bckdhb	14
FBgn0023171	rnh1	Rnaseh1	14
FBgn0019957	ND-42	Ndufa10	14
FBgn0003275	RpII18	Polr2f	14
FBgn0022708	Adk2	Ak2	14
FBgn0263977	Tim17b	Timm17b	14
FBgn0037843	CG4511	Txndc9	14
FBgn0024996	eIF2Bbeta	Eif2b2	14
FBgn0011211	blw	Atp5a1	14
FBgn0031066	COX6B	Cox6b1	14
FBgn0037847	SelR	Msrb3	14
FBgn0261119	Prp19	Prpf19	14
FBgn0027610	Dic1	Slc25a10	14
FBgn0026576	Pisd	Pisd	14
FBgn0028665	VhaAC39-1	Atp6v0d1	14
FBgn0032222	CG5037	Cox10	14
FBgn0259482	Mob3	Mob3a	14
FBgn0035600	Cyt-c1	Cyc1	14
FBgn0035423	eIF1	Eif1	14
FBgn0027084	LysRS	Kars	14
FBgn0250746	Prosbeta7	Psmb4	14
FBgn0005585	Calr	Calr	14
FBgn0035473	mge	Tomm22	14
FBgn0025394	inc	Kctd5	14
FBgn0033235	CG8728	Pmpca	14
FBgn0263006	SERCA	Atp2a1	14
FBgn0034237	eIF3b	Eif3b	14
FBgn0023175	Prosalpha7	Psma3	14
FBgn0259937	Nop60B	Dkc1	14
FBgn0036974	eRF1	Etf1	14
FBgn0037852	Tpc1	Slc25a19	14
FBgn0015828	TfIIEalpha	Gtf2e1	14
FBgn0034488	Hacl	Hacl1	14
FBgn0027835	Dp1	Hdlbp	14
FBgn0032298	CG6724	Wdr12	13
FBgn0038473	Ns1	Gnl3l	13
FBgn0029870	Marf	Mfn2	13
FBgn0003210	rb	Ap3b1	13
FBgn0033179	p47	Nsfl1c	13
FBgn0051957	CG31957	Eif1ad	13
FBgn0011704	RnrS	Rrm2	13
FBgn0037834	Art1	Prmt1	13
FBgn0030364	Lsm12	Lsm12	13
FBgn0003464	sol	Capn15	13
FBgn0040534	Sf3b5	Sf3b5	13
FBgn0031799	Pez	Ptpn21	13
FBgn0050022	CG30022	Ethe1	13
FBgn0011481	Ssdp	Ssbp2	13
FBgn0036210	CG14130	Alkbh7	13
FBgn0035206	CG9186	Ldah	13
FBgn0004419	me31B	Ddx6	13
FBgn0038272	CG7265	Dph2	13
FBgn0011745	Arp1	Actr1a	13
FBgn0037882	CG17187	Dnajc17	13
FBgn0037998	Cog1	Cog1	13
FBgn0034258	eIF3c	Eif3c	13
FBgn0028427	Ilk	Ilk	13
FBgn0037220	CG14641	Rbm22	13
FBgn0036915	Prp3	Prpf3	13
FBgn0031544	CG17593	Ccdc47	13
FBgn0029975	spidey	Hsd17b12	13
FBgn0026238	gus	Spsb4	13
FBgn0034791	EMC8-9	Emc9	13
FBgn0028419	Kr-h2	Tmem33	13
FBgn0034537	DMAP1	Dmap1	13
FBgn0260049	flr	Wdr1	13
FBgn0022344	CG10340	Atpaf1	13
FBgn0032640	Sgt	Sgtb	13
FBgn0034654	eIF3k	Eif3k	13
FBgn0037469	Dpck	Dcakd	13
FBgn0030520	Pdcd4	Pdcd4	13
FBgn0029093	cathD	Ctsd	13
FBgn0033859	fand	Xab2	13
FBgn0263197	Patronin	Camsap2	13
FBgn0262559	Mdh2	Mdh2	13
FBgn0032208	Ufd4	Hectd1	13
FBgn0014010	Rab5	Rab5b	13
FBgn0039301	Nup37	Nup37	13
FBgn0032646	mEFTs	Tsfm	13
FBgn0038976	Pfdn5	Pfdn5	13
FBgn0004132	boca	Mesd	13
FBgn0004397	Vinc	Vcl	13
FBgn0039269	veli	Lin7b	13
FBgn0028992	sds22	Ppp1r7	13
FBgn0034877	levy	Cox6a1	13
FBgn0039969	Fis1	Fis1	13
FBgn0037491	CG1227	Stk16	13
FBgn0030521	CtsB1	Ctsb	13
FBgn0017429	CG5989	Letmd1	13
FBgn0033352	PAN2	Pan2	13
FBgn0015756	RpL9	Rpl9	13
FBgn0038146	CG9799	Wdr36	13
FBgn0017579	RpL14	Rpl14	13
FBgn0004066	Prosalpha4	Psma8	13
FBgn0031107	HERC2	Herc2	13
FBgn0033669	PI31	Psmf1	13
FBgn0035121	Tudor-SN	Snd1	13
FBgn0025381	rush	Plekhf2	13
FBgn0010417	Taf6	Taf6	13
FBgn0034763	RYBP	Yaf2	13
FBgn0011787	mRpL12	Mrpl12	13
FBgn0010314	Cks30A	Cks2	13
FBgn0030745	CG4239	Tmem38a	13
FBgn0039116	CG10375	Dnajc8	13
FBgn0085453	Mthfs	Mthfsl	13
FBgn0250843	Prosalpha6	Psma1	13
FBgn0023174	Prosbeta2	Psmb7	13
FBgn0037199	CG11137	Emc4	13
FBgn0086451	l(2)k09022	Heatr1	13
FBgn0010638	Sec61beta	Sec61b	13
FBgn0003721	Tm1	Tpm1	12
FBgn0034362	CG5323	Fam136a	12
FBgn0034172	CG6665	4933434E20Rik	12
FBgn0015791	Rab14	Rab14	12
FBgn0003360	sesB	Slc25a4	12
FBgn0052230	ND-MLRQ	Ndufa4	12
FBgn0050476	ave	Samd12	12
FBgn0039227	polybromo	Pbrm1	12
FBgn0032151	nAChRalpha6	Chrna7	12
FBgn0003285	rst	Kirrel3	12
FBgn0034936	Stoml2	Stoml2	12
FBgn0003714	tko	Mrps12	12
FBgn0033454	CG1671	Tbl3	12
FBgn0001075	ft	Fat4	12
FBgn0264975	Nrg	Nrcam	12
FBgn0011290	Taf12	Taf12	12
FBgn0032144	CG17633	Cpa1	12
FBgn0034345	CG5174	Tpd52	12
FBgn0033081	geminin	Gmnn	12
FBgn0032919	CG9253	Ddx47	12
FBgn0261552	ps	Nova1	12
FBgn0001145	Gs2	Glul	12
FBgn0024352	Stip1	Stip1	12
FBgn0261274	Ero1L	Ero1lb	12
FBgn0034792	YME1L	Yme1l1	12
FBgn0010246	Myo61F	Myo1c	12
FBgn0035471	Sc2	Tecr	12
FBgn0263979	Caf1-55	Rbbp4	12
FBgn0015907	HnRNP-K	Hnrnpk	12
FBgn0033624	CG12384	Dap	12
FBgn0015288	RpL22	Rpl22	12
FBgn0035714	CG8549	Sbds	12
FBgn0039874	betaGlu	Gusb	12
FBgn0003525	stg	Cdc25a	12
FBgn0029693	CG6379	Cmtr1	12
FBgn0004687	Mlc-c	Myl6	12
FBgn0036059	nudE	Ndel1	12
FBgn0038738	CG4572	Cpvl	12
FBgn0033699	RpS11	Rps11	12
FBgn0035793	CG7546	Bag6	12
FBgn0019936	RpS20	Rps20	12
FBgn0031505	ND-B14.5B	Ndufc2	12
FBgn0034368	zda	Fkbp8	11
FBgn0001089	Gal	Glb1	11
FBgn0053113	Rtnl1	Rtn1	11
FBgn0044030	mRpS14	Mrps14	11
FBgn0001219	Hsc70-4	Hspa8	11
FBgn0000996	dup	Cdt1	11
FBgn0030251	CG2145	Endou	11
FBgn0051450	mRpS18A	Mrps18a	11
FBgn0261380	mRpL37	Mrpl37	11
FBgn0001222	Hsf	Hsf1	11
FBgn0034430	mip40	Lin37	11
FBgn0051800	CG31800	AU022252	11
FBgn0036405	CG6833	Rexo4	11
FBgn0027592	MED15	Med15	11
FBgn0038923	mRpL35	Mrpl35	11
FBgn0261385	scra	Anln	11
FBgn0085423	GramD1B	Gramd1a	11
FBgn0032200	CG5676	Fundc1	11
FBgn0031603	CG15432	Fam32a	11
FBgn0002932	neur	Neurl1b	11
FBgn0039229	Saf-B	Sltm	11
FBgn0264491	how	Qk	11
FBgn0011726	tsr	Cfl1	11
FBgn0004921	Ggamma1	Gng7	10
FBgn0033294	Mal-A4	Slc3a1	10
FBgn0032949	Lamp1	Lamp1	10
FBgn0035249	CG17249	Prcc	10
FBgn0265137	Spn42Da	Serpini1	10
FBgn0051002	Ugt35D1	Ugt2a3	10
FBgn0015393	hoip	Gm5616	10
FBgn0265298	SC35	Srsf2	10
FBgn0262515	VhaAC45	Atp6ap1	10
FBgn0001301	kel	Klhl3	10
FBgn0000577	en	En1	10
FBgn0034854	Golgin245	Golga4	10
FBgn0000578	ena	Enah	10
FBgn0051950	Sbat	Naa38	10
FBgn0004169	up	Tnnt3	10
FBgn0028341	Ptpmeg2	Ptpn9	10
FBgn0014863	Mlp84B	Csrp3	10
FBgn0025800	Smox	Smad3	10
FBgn0041004	CG17715	Tmem65	9
FBgn0261564	ReepA	Reep2	9
FBgn0051223	CG31223	Znhit2	9
FBgn0032812	Hakai	Cbll1	9
FBgn0263097	Glut4EF	Zfp395	9
FBgn0010328	woc	Zmym4	9
FBgn0263916	Ent2	Slc29a1	9
FBgn0030468	CG1622	Prpf38b	9
FBgn0052022	CG32022	Wrb	9
FBgn0010434	cora	Epb41l3	9
FBgn0010265	RpS13	Rps13	9
FBgn0000556	eEF1alpha1	Eef1a1	9
FBgn0025366	Ip259	Nsa2	8
FBgn0030817	CG4991	Slc36a1	8
FBgn0036580	PDCD-5	Pdcd5-ps	8
FBgn0036272	Sms	Sms-ps	8
FBgn0037720	CG8312	Fam43a	8
FBgn0259176	bun	Tsc22d2	8
FBgn0039735	Nph	Npm3	8
FBgn0011274	Dif	Relb	8
FBgn0033887	St4	Sult2a2	7
FBgn0243512	puc	Dusp10	7
FBgn0039252	CG11771	Nln	7
FBgn0030959	CG6961	Poldip3	7
FBgn0259791	bora	Bora	7
FBgn0011823	Pen	Kpna7	7
FBgn0037728	p23	Ptges3l	7
FBgn0261599	RpS29	Rps29	7
FBgn0022740	HLH54F	Tcf21	7
FBgn0010300	brat	Trim3	7
FBgn0003942	RpS27A	Rps27a	7
FBgn0027794	Lrpprc2	Lrpprc	7
FBgn0014396	tim	Timeless	6
FBgn0262617	Nuak1	Nuak1	6
FBgn0025631	moody	Gpr84	6
FBgn0039000	wake	Ankfn1	6
FBgn0029504	CHES-1-like	Foxn3	6
FBgn0004401	Pep	Ciz1	5
FBgn0053519	Unc-89	Speg	5
FBgn0037340	CG14671	Ccdc115	5
FBgn0037007	CG5059	Bnip3l	5
FBgn0000411	D	Sox21	5
FBgn0026415	Idgf4	Chil1	4
FBgn0017456	Ubc84D	Ube2l3	4
FBgn0083167	Neb-cGP	Gm14539	4
FBgn0033381	GstE13	Gstt3	4
FBgn0039128	CG13599	Mad2l1bp	4
FBgn0020381	Dredd	Casp8	4
FBgn0034025	Pgant1	Galnt12	4
FBgn0001114	Glt	Ces2b	4
FBgn0029893	CG14442	Zfp821	4
FBgn0004959	phm	Cyp2ab1	3
FBgn0033677	CG8321	Arl6ip6	3
FBgn0051663	CG31663	Mfsd6	3
FBgn0263911	COX8	Cox8a	3
FBgn0034987	ocm	Tbx20	3
FBgn0037137	Nopp140	Nolc1	3
FBgn0038768	CG4936	Zfp263	2
FBgn0024807	DIP1	Adarb1	2
FBgn0036264	CG11529	Cela1	2
FBgn0262167	ana1	Cep295	2
FBgn0039778	Jon99Fi	Ctrl	2
FBgn0001206	Hmr	Naca	1
FBgn0022238	lolal	Btbd18	1
FBgn0039462	CG14252	Msantd1	1
FBgn0030774	sphe	Prss53	1
FBgn0085405	CG34376	Btbd18	1
FBgn0036249	CG11560	Msantd1	1
FBgn0265276	l(3)neo38	Klf11	1
FBgn0260986	mei-38	Tpx2	1
FBgn0031654	Jon25Bii	Ctrl	1
FBgn0035006	CG4563	Acsm3	1
FBgn0011236	ken	Bcl11a	1
FBgn0013272	Gp150	Lrrc25	1
FBgn0034643	CG10321	Zbtb26	1
FBgn0037746	CG8478	Zbtb17	1
FBgn0052237	CG32237	Fscb	1
FBgn0036373	Tgi	Vgll4	1
FBgn0030459	CG12723	Prg3	1
FBgn0043841	vir-1		0
FBgn0051191	CG31191		0
FBgn0037127	CG14566		0
FBgn0031257	CG4133		0
FBgn0034523	Nnf1a		0
FBgn0053269	CG33269		0
FBgn0034935	Orcokinin		0
FBgn0037424	Osi15		0
FBgn0034021	CG8180		0
FBgn0040398	CG14629		0
FBgn0027527	Osi6		0
FBgn0004777	Ccp84Ag		0
FBgn0033855	link		0
FBgn0260653	serp		0
FBgn0028965	A16		0
FBgn0035209	msd1		0
FBgn0029867	CG3847		0
FBgn0035856	CG13679		0
FBgn0020642	Lcp65Ac		0
FBgn0035858	CG13674		0
FBgn0034022	CG12964		0
FBgn0026077	Gasp		0
FBgn0029531	CG13362		0
FBgn0033925	CG8617		0
FBgn0013732	sced		0
FBgn0250871	pot		0
FBgn0029681	CG15239		0
FBgn0025335	Cpes		0
FBgn0028738	ETH		0
FBgn0030394	Cpr11A		0
FBgn0040899	CG17776		0
FBgn0039434	TwdlM		0
FBgn0037225	TwdlG		0
FBgn0032420	CG6583		0
FBgn0030569	CG9411		0
FBgn0033268	Obp44a		0
FBgn0039929	CG11076		0
FBgn0036595	CG13046		0
FBgn0004782	Ccp84Ab		0

## Sheet: Human orthologs
FlyBaseID (FBgn)	Gene name (symbol)	Human ortholog (best match)	DIOPT score
FBgn0039714	Zip99C	SLC39A13	15
FBgn0038271	UQCR-C1	PMPCB	15
FBgn0086691	UK114	RIDA	15
FBgn0030605	ND-B18	NDUFB7	15
FBgn0033570	ND-B14	NDUFA6	15
FBgn0031260	Spp	HM13	15
FBgn0030584	CG14407	GLRX5	15
FBgn0024887	kin17	KIN	15
FBgn0033017	CG10465	KCTD10	15
FBgn0016120	ATPsynD	ATP5PD	15
FBgn0086357	Sec61alpha	SEC61A2	15
FBgn0028473	Non1	GTPBP4	15
FBgn0037220	CG14641	RBM22	15
FBgn0039635	Pdhb	PDHB	15
FBgn0085377	CG34348	TMEM68	15
FBgn0020235	ATPsyngamma	ATP5F1C	15
FBgn0023171	rnh1	RNASEH1	15
FBgn0037469	Dpck	DCAKD	15
FBgn0012036	Aldh	ALDH2	15
FBgn0001220	Hsc70-5	HSPA9	15
FBgn0034611	MFS16	SLC37A2	15
FBgn0022708	Adk2	AK2	15
FBgn0263977	Tim17b	TIMM17B	15
FBgn0037843	CG4511	TXNDC9	15
FBgn0052483	CG32483	SCPEP1	15
FBgn0024996	eIF2Bbeta	EIF2B2	15
FBgn0011211	blw	ATP5F1A	15
FBgn0032208	Ufd4	HECTD1	15
FBgn0261119	Prp19	PRPF19	15
FBgn0027341	Gfat1	GFPT2	15
FBgn0001105	Gbeta13F	GNB1	15
FBgn0027084	LysRS	KARS	15
FBgn0250746	Prosbeta7	PSMB4	15
FBgn0035473	mge	TOMM22	15
FBgn0025381	rush	PLEKHF2	15
FBgn0033900	CysRS-m	CARS2	15
FBgn0033235	CG8728	PMPCA	15
FBgn0005671	Vha55	ATP6V1B2	15
FBgn0013343	Syx1A	STX1A	15
FBgn0023175	Prosalpha7	PSMA3	15
FBgn0036974	eRF1	ETF1	15
FBgn0037852	Tpc1	SLC25A19	15
FBgn0015828	TfIIEalpha	GTF2E1	15
FBgn0034488	Hacl	HACL1	15
FBgn0027835	Dp1	HDLBP	15
FBgn0032298	CG6724	WDR12	14
FBgn0259676	DNApol-alpha60	PRIM2	14
FBgn0036999	isoQC	QPCT	14
FBgn0034068	casp	FAF1	14
FBgn0033179	p47	NSFL1C	14
FBgn0032244	RfC3	RFC5	14
FBgn0035811	Mcad	ACADM	14
FBgn0039227	polybromo	PBRM1	14
FBgn0031459	CG2862	HINT1	14
FBgn0003714	tko	MRPS12	14
FBgn0033454	CG1671	TBL3	14
FBgn0036271	Pbgs	ALAD	14
FBgn0011704	RnrS	RRM2	14
FBgn0030364	Lsm12	LSM12	14
FBgn0025366	Ip259	NSA2	14
FBgn0040534	Sf3b5	SF3B5	14
FBgn0050022	CG30022	ETHE1	14
FBgn0011481	Ssdp	SSBP3	14
FBgn0036210	CG14130	ALKBH7	14
FBgn0035206	CG9186	LDAH	14
FBgn0038272	CG7265	DPH2	14
FBgn0036580	PDCD-5	PDCD5	14
FBgn0026562	SPARC	SPARC	14
FBgn0011745	Arp1	ACTR1A	14
FBgn0037882	CG17187	DNAJC17	14
FBgn0037998	Cog1	COG1	14
FBgn0026196	nop5	NOP58	14
FBgn0032635	CG15141	UBR7	14
FBgn0040068	Vav	VAV1	14
FBgn0027093	ArgRS	RARS	14
FBgn0028427	Ilk	ILK	14
FBgn0050499	Rpe	RPE	14
FBgn0036272	Sms	SMS	14
FBgn0036915	Prp3	PRPF3	14
FBgn0032398	CG6766	ERLEC1	14
FBgn0031544	CG17593	CCDC47	14
FBgn0024889	Kap-alpha1	KPNA6	14
FBgn0029975	spidey	HSD17B12	14
FBgn0039876	CG2126	JKAMP	14
FBgn0026238	gus	SPSB4	14
FBgn0039993	CG17691	BCKDHB	14
FBgn0019957	ND-42	NDUFA10	14
FBgn0034537	DMAP1	DMAP1	14
FBgn0022344	CG10340	ATPAF1	14
FBgn0034654	eIF3k	EIF3K	14
FBgn0003275	RpII18	POLR2F	14
FBgn0001145	Gs2	GLUL	14
FBgn0033859	fand	XAB2	14
FBgn0262559	Mdh2	MDH2	14
FBgn0037847	SelR	MSRB3	14
FBgn0039301	Nup37	NUP37	14
FBgn0032646	mEFTs	TSFM	14
FBgn0028665	VhaAC39-1	ATP6V0D1	14
FBgn0034877	levy	COX6A1	14
FBgn0037491	CG1227	STK16	14
FBgn0032222	CG5037	COX10	14
FBgn0027580	PCB	PC	14
FBgn0035714	CG8549	SBDS	14
FBgn0035600	Cyt-c1	CYC1	14
FBgn0052344	CG32344	DDX54	14
FBgn0030521	CtsB1	CTSB	14
FBgn0017429	CG5989	LETMD1	14
FBgn0033352	PAN2	PAN2	14
FBgn0015756	RpL9	RPL9	14
FBgn0017579	RpL14	RPL14	14
FBgn0033669	PI31	PSMF1	14
FBgn0035195	Sac1	SACM1L	14
FBgn0037728	p23	PTGES3	14
FBgn0005585	Calr	CALR	14
FBgn0025394	inc	KCTD5	14
FBgn0004687	Mlc-c	MYL6	14
FBgn0039116	CG10375	DNAJC8	14
FBgn0010265	RpS13	RPS13	14
FBgn0263006	SERCA	ATP2A1	14
FBgn0034237	eIF3b	EIF3B	14
FBgn0023174	Prosbeta2	PSMB7	14
FBgn0259937	Nop60B	DKC1	14
FBgn0037199	CG11137	EMC4	14
FBgn0019936	RpS20	RPS20	14
FBgn0086451	l(2)k09022	HEATR1	14
FBgn0010638	Sec61beta	SEC61B	14
FBgn0038519	Prx3	PRDX3	13
FBgn0003721	Tm1	TPM1	13
FBgn0034368	zda	FKBP8	13
FBgn0038473	Ns1	GNL3L	13
FBgn0029870	Marf	MFN2	13
FBgn0015791	Rab14	RAB14	13
FBgn0003210	rb	AP3B1	13
FBgn0044030	mRpS14	MRPS14	13
FBgn0003285	rst	KIRREL1	13
FBgn0051957	CG31957	EIF1AD	13
FBgn0040890	ksh	TMEM167A	13
FBgn0034936	Stoml2	STOML2	13
FBgn0030478	CG1640	GPT	13
FBgn0037834	Art1	PRMT1	13
FBgn0015393	hoip	SNU13	13
FBgn0031799	Pez	PTPN21	13
FBgn0033543	CG12338	DDO	13
FBgn0004419	me31B	DDX6	13
FBgn0001075	ft	FAT4	13
FBgn0034258	eIF3c	EIF3CL	13
FBgn0036405	CG6833	REXO4	13
FBgn0027592	MED15	MED15	13
FBgn0034345	CG5174	TPD52L2	13
FBgn0033081	geminin	GMNN	13
FBgn0032919	CG9253	DDX47	13
FBgn0034791	EMC8-9	EMC8	13
FBgn0260049	flr	WDR1	13
FBgn0032640	Sgt	SGTB	13
FBgn0030520	Pdcd4	PDCD4	13
FBgn0024352	Stip1	STIP1	13
FBgn0261274	Ero1L	ERO1B	13
FBgn0034792	YME1L	YME1L1	13
FBgn0035471	Sc2	TECR	13
FBgn0263979	Caf1-55	RBBP4	13
FBgn0263197	Patronin	CAMSAP2	13
FBgn0031066	COX6B	COX6B1	13
FBgn0014010	Rab5	RAB5B	13
FBgn0004132	boca	MESD	13
FBgn0004397	Vinc	VCL	13
FBgn0039269	veli	LIN7B	13
FBgn0259482	Mob3	MOB3B	13
FBgn0035423	eIF1	EIF1	13
FBgn0038146	CG9799	WDR36	13
FBgn0004066	Prosalpha4	PSMA8	13
FBgn0031107	HERC2	HERC2	13
FBgn0035121	Tudor-SN	SND1	13
FBgn0010417	Taf6	TAF6	13
FBgn0261599	RpS29	RPS29	13
FBgn0011787	mRpL12	MRPL12	13
FBgn0010314	Cks30A	CKS1B	13
FBgn0036059	nudE	NDEL1	13
FBgn0030745	CG4239	TMEM38A	13
FBgn0038738	CG4572	CPVL	13
FBgn0250843	Prosalpha6	PSMA1	13
FBgn0033699	RpS11	RPS11	13
FBgn0035793	CG7546	BAG6	13
FBgn0031505	ND-B14.5B	NDUFC2	13
FBgn0034362	CG5323	FAM136A	12
FBgn0001089	Gal	GLB1L	12
FBgn0034172	CG6665	C1orf43	12
FBgn0003360	sesB	SLC25A4	12
FBgn0052230	ND-MLRQ	NDUFA4	12
FBgn0001219	Hsc70-4	HSPA8	12
FBgn0000996	dup	CDT1	12
FBgn0003464	sol	CAPN15	12
FBgn0030251	CG2145	ENDOU	12
FBgn0051450	mRpS18A	MRPS18A	12
FBgn0261380	mRpL37	MRPL37	12
FBgn0034430	mip40	LIN37	12
FBgn0264975	Nrg	NRCAM	12
FBgn0011290	Taf12	TAF12	12
FBgn0038923	mRpL35	MRPL35	12
FBgn0028419	Kr-h2	TMEM33	12
FBgn0261552	ps	NOVA1	12
FBgn0051950	Sbat	NAA38	12
FBgn0029093	cathD	CTSD	12
FBgn0010246	Myo61F	MYO1C	12
FBgn0038976	Pfdn5	PFDN5	12
FBgn0027610	Dic1	SLC25A10	12
FBgn0026576	Pisd	PISD	12
FBgn0039969	Fis1	FIS1	12
FBgn0011823	Pen	KPNA2	12
FBgn0015288	RpL22	RPL22	12
FBgn0085423	GramD1B	GRAMD1B	12
FBgn0039874	betaGlu	GUSB	12
FBgn0031603	CG15432	FAM32A	12
FBgn0003525	stg	CDC25A	12
FBgn0029693	CG6379	CMTR1	12
FBgn0034763	RYBP	YAF2	12
FBgn0085453	Mthfs	ST20-MTHFS	12
FBgn0264491	how	QKI	12
FBgn0003942	RpS27A	RPS27A	12
FBgn0033294	Mal-A4	SLC3A1	11
FBgn0041004	CG17715	TMEM65	11
FBgn0051223	CG31223	ZNHIT2	11
FBgn0032151	nAChRalpha6	CHRFAM7A	11
FBgn0265298	SC35	SRSF2	11
FBgn0001222	Hsf	HSF1	11
FBgn0051800	CG31800	C1orf50	11
FBgn0034854	Golgin245	GOLGA4	11
FBgn0015907	HnRNP-K	HNRNPK	11
FBgn0028992	sds22	PPP1R7	11
FBgn0028341	Ptpmeg2	PTPN9	11
FBgn0032200	CG5676	FUNDC1	11
FBgn0002932	neur	NEURL1B	11
FBgn0039229	Saf-B	SAFB	11
FBgn0011726	tsr	CFL2	11
FBgn0000556	eEF1alpha1	EEF1A2	11
FBgn0004921	Ggamma1	GNG7	10
FBgn0032949	Lamp1	LAMP1	10
FBgn0035249	CG17249	PRCC	10
FBgn0265137	Spn42Da	SERPINI1	10
FBgn0051002	Ugt35D1	UGT2A3	10
FBgn0001301	kel	KLHL3	10
FBgn0000577	en	EN1	10
FBgn0032144	CG17633	CPB1	10
FBgn0263097	Glut4EF	ZNF704	10
FBgn0010328	woc	ZMYM4	10
FBgn0030468	CG1622	PRPF38B	10
FBgn0259176	bun	TSC22D1	10
FBgn0261385	scra	ANLN	10
FBgn0033624	CG12384	DAP	10
FBgn0004169	up	TNNT2	10
FBgn0014863	Mlp84B	CSRP3	10
FBgn0039000	wake	ANKFN1	10
FBgn0025800	Smox	SMAD3	10
FBgn0053113	Rtnl1	RTN4	9
FBgn0033887	St4	SULT1C4	9
FBgn0261564	ReepA	REEP2	9
FBgn0050476	ave	SAMD10	9
FBgn0032812	Hakai	CBLL1	9
FBgn0262515	VhaAC45	ATP6AP1	9
FBgn0000578	ena	EVL	9
FBgn0052022	CG32022	GET1	9
FBgn0039735	Nph	NPM3	9
FBgn0010434	cora	EPB41L1	9
FBgn0030817	CG4991	SLC36A2	8
FBgn0263916	Ent2	SLC29A2	8
FBgn0243512	puc	DUSP10	8
FBgn0037720	CG8312	FAM43A	8
FBgn0037340	CG14671	CCDC115	8
FBgn0039252	CG11771	THOP1	8
FBgn0030959	CG6961	POLDIP3	8
FBgn0259791	bora	BORA	8
FBgn0011274	Dif	RELB	8
FBgn0027794	Lrpprc2	LRPPRC	8
FBgn0083167	Neb-cGP	ATP5MD	7
FBgn0014396	tim	TIMELESS	7
FBgn0022740	HLH54F	TCF21	7
FBgn0025631	moody	GPR84	7
FBgn0010300	brat	TRIM3	7
FBgn0017456	Ubc84D	UBE2L3	6
FBgn0053519	Unc-89	SPEG	6
FBgn0262617	Nuak1	NUAK1	6
FBgn0037007	CG5059	BNIP3	6
FBgn0029504	CHES-1-like	FOXN3	6
FBgn0004401	Pep	CIZ1	5
FBgn0033677	CG8321	ARL6IP6	5
FBgn0039128	CG13599	MAD2L1BP	5
FBgn0020381	Dredd	CASP10	5
FBgn0000411	D	SOX21	5
FBgn0026415	Idgf4	CHIT1	4
FBgn0034025	Pgant1	GALNT5	4
FBgn0001114	Glt	CES4A	4
FBgn0029893	CG14442	ZNF821	4
FBgn0033381	GstE13	GSTT2	3
FBgn0051663	CG31663	MFSD6	3
FBgn0263911	COX8	COX8A	3
FBgn0034987	ocm	TBX22	3
FBgn0037137	Nopp140	NOLC1	3
FBgn0004959	phm	CYP2W1	2
FBgn0038768	CG4936	ZSCAN32	2
FBgn0024807	DIP1	ADARB1	2
FBgn0022238	lolal	BTBD18	2
FBgn0030774	sphe	PRSS38	2
FBgn0262167	ana1	CEP295	2
FBgn0001206	Hmr	NACA2	1
FBgn0036264	CG11529	CTRB2	1
FBgn0039462	CG14252	MSANTD1	1
FBgn0085405	CG34376	NACC1	1
FBgn0036249	CG11560	MSANTD1	1
FBgn0265276	l(3)neo38	KLF10	1
FBgn0260986	mei-38	TPX2	1
FBgn0031654	Jon25Bii	CTRB2	1
FBgn0035006	CG4563	ACSM5	1
FBgn0011236	ken	BCL11B	1
FBgn0013272	Gp150	TSKU	1
FBgn0034643	CG10321	ZBTB17	1
FBgn0037746	CG8478	ZNF142	1
FBgn0052237	CG32237	FSCB	1
FBgn0036373	Tgi	VGLL4	1
FBgn0030569	CG9411	MBD6	1
FBgn0039778	Jon99Fi	CTRB2	1
FBgn0030459	CG12723	PRG2	1
FBgn0043841	vir-1		0
FBgn0051191	CG31191		0
FBgn0037127	CG14566		0
FBgn0031257	CG4133		0
FBgn0034523	Nnf1a		0
FBgn0053269	CG33269		0
FBgn0034935	Orcokinin		0
FBgn0037424	Osi15		0
FBgn0034021	CG8180		0
FBgn0040398	CG14629		0
FBgn0027527	Osi6		0
FBgn0004777	Ccp84Ag		0
FBgn0033855	link		0
FBgn0260653	serp		0
FBgn0028965	A16		0
FBgn0035209	msd1		0
FBgn0029867	CG3847		0
FBgn0035856	CG13679		0
FBgn0020642	Lcp65Ac		0
FBgn0035858	CG13674		0
FBgn0034022	CG12964		0
FBgn0026077	Gasp		0
FBgn0029531	CG13362		0
FBgn0033925	CG8617		0
FBgn0013732	sced		0
FBgn0250871	pot		0
FBgn0029681	CG15239		0
FBgn0025335	Cpes		0
FBgn0028738	ETH		0
FBgn0030394	Cpr11A		0
FBgn0040899	CG17776		0
FBgn0039434	TwdlM		0
FBgn0037225	TwdlG		0
FBgn0032420	CG6583		0
FBgn0033268	Obp44a		0
FBgn0039929	CG11076		0
FBgn0036595	CG13046		0
FBgn0004782	Ccp84Ab		0
