# Supplementary material for: Ribogenesis boosts controlled by HEATR1-MYC interplay promote transition into brain tumour growth
Source: EMBO Rep. 2024 Jan 15;25(1):14. doi: 10.1038/s44319-023-00017-1 (PMC10897169; doi:10.1038/s44319-023-00017-1)
Supplement: Supplementary file 4 — Dataset EV2 [file 44319_2023_17_MOESM4_ESM.xlsx]

## Sheet: Legend
Dataset EV2. GSEA leading-edge gene subset
Leading-edge GSC gene subset with corresponding Bayes Factor (BF) used in GSEA of human orthologues of genes differentially expressed in brat TICs versus control iINPs (single best matches of dataset FDR < 0.1; DIOPT score ≥ 5; Fig EV1E). Higher BF values indicate greater confidence in GSC fitness reduction after CRISPR-Cas9 gene knockout (MacLeod et al., 2019).

## Sheet: GSEA_Leading edge subset
GSEA leading-edge subset genes with corresponding BF values (genes from MacLeod et al., 2019 genome-wide CRISPR-Cas9 screen)
Gene	GSC average BF
PSMA1	62.8107
PRPF19	56.0103
PSMB4	50.3268
SACM1L	49.8938
SF3B5	49.0502
PRPF38B	40.3423
PMPCA	38.0561
MRPS14	36.258
PRPF3	35.2224
SBDS	35.0775
PRMT1	34.8988
HSPA9	34.3746
EIF3B	32.4718
ILK	32.4648
SRSF2	32.118
PSMB7	29.6443
COX10	28.851
HSD17B12	28.717
GTPBP4	27.127
DDX6	24.8559
DKC1	23.6694
EIF2B2	23.2842
DMAP1	22.0187
RPS11	21.9395
RPS13	21.5623
CDT1	20.8971
XAB2	20.2986
KARS	20.2892
PMPCB	19.8633
HNRNPK	19.5511
TAF6	19.4641
PSMA3	19.3745
NDUFA6	19.2069
MFN2	18.8065
DDX47	18.7847
RFC5	17.7563
HEATR1	17.0844
MRPL12	16.4267
NAA38	15.4001
TAF12	15.2071
RRM2	14.5636
WDR1	14.41
ZNHIT2	13.9274
GLRX5	13.4691
MRPL35	13.3105
CYC1	12.9278
TBL3	12.8538
POLR2F	12.6851
KIN	11.5977
HSPA8	10.949
MRPL37	10.8605
ATP6V1B2	10.6611
EIF3K	10.4625
TIMELESS	10.3753
RPL9	9.9113
GTF2E1	9.4155
LSM12	8.7231
RPS29	8.507
NOP58	8.4117
NDUFB7	8.2459
MAD2L1BP	8.1075
NDUFC2	7.6648
PDCD5	7.3116
ETF1	6.637
RBBP4	6.3752
CARS2	5.9916
RPE	5.9097
SLC25A10	5.8946
EIF1	5.8785
CBLL1	5.087
CCDC115	5.0639
TSFM	4.6247
RNASEH1	4.3439
BORA	4.301
GNL3L	3.9588
RARS	3.8856
WDR12	3.7142
DNAJC8	3.3079
RPS27A	3.215
DDX54	3.038
AK2	2.8
DPH2	2.6455
TOMM22	2.5507
LRPPRC	2.5017
