# Supplementary material for: Ribogenesis boosts controlled by HEATR1-MYC interplay promote transition into brain tumour growth
Source: EMBO Rep. 2024 Jan 15;25(1):14. doi: 10.1038/s44319-023-00017-1 (PMC10897169; doi:10.1038/s44319-023-00017-1)
Supplement: Supplementary file 5 — Dataset EV3 [file 44319_2023_17_MOESM5_ESM.xlsx]

## Sheet: Legend
Dataset EV3. Overrepresented gene pathways in brat TIC profiling and human orthologue datasets
Overrepresented KEGG pathways (FDR < 0.05) in genes differentially expressed in brat TIC versus control INPs (FDR < 0.1) and in dataset of respective human orthologues (DIOPT 5-15) shown in separate tab. For each pathway, the number of input and background genes, p-value and FDR are shown. FlyBase ID and gene symbols (Drosophila dataset) or gene symbols (human dataset), are listed for identified …

## Sheet: Drosophila
Databases: KEGG PATHWAY									Oxidative phosphorylation			Ribosome			Ribosome biogenesis in eukaryotes			Proteasome			Phagosome
Statistical test method: Fisher's exact test									FlyBaseID (FBgn)	Gene name (symbol)		FlyBaseID (FBgn)	Gene name (symbol)		FlyBaseID (FBgn)	Gene name (symbol)		FlyBaseID (FBgn)	Gene name (symbol)		FlyBaseID (FBgn)	Gene name (symbol)
FDR correction method: Benjamini and Hochberg									FBgn0035600	CG4769		FBgn0033699	RpS11		FBgn0026196	nop5		FBgn0250843	Prosalpha6		FBgn0262515	VhaAC45
									FBgn0052230	CG32230		FBgn0003942	RpS27A		FBgn0035714	CG8549		FBgn0023174	Prosbeta2		FBgn0032949	Lamp1
#Term	Database	ID	Input number	Background number	P-Value	FDR			FBgn0262515	VhaAC45		FBgn0015756	RpL9		FBgn0028473	CG8801		FBgn0033669	PI31		FBgn0005585	Crc
Oxidative phosphorylation	KEGG PATHWAY	dme00190	15	104	5.5465e-08	4.6036e-06			FBgn0263911	CoVIII		FBgn0010265	RpS13		FBgn0259937	Nop60B		FBgn0004066	Prosalpha4		FBgn0014010	Rab5
Ribosome	KEGG PATHWAY	dme03010	13	125	1.0489e-05	0.000435292			FBgn0034877	levy		FBgn0011787	mRpL12		FBgn0086451	l(2)k09022		FBgn0023175	Prosalpha7		FBgn0005671	Vha55
Ribosome biogenesis in eukaryotes	KEGG PATHWAY	dme03008	8	59	6.09152e-05	0.00168532			FBgn0011211	blw		FBgn0019936	RpS20		FBgn0038473	Ns1		FBgn0250746	Prosbeta7		FBgn0010638	Sec61beta
Proteasome	KEGG PATHWAY	dme03050	6	38	8.91434e-05	0.00184973			FBgn0019957	ND42		FBgn0261599	RpS29		FBgn0033454	CG1671					FBgn0086357	Sec61alpha
Phagosome	KEGG PATHWAY	dme04145	7	74	0.00126346	0.0209735			FBgn0031066	CoVIb		FBgn0015288	RpL22		FBgn0038146	CG9799
									FBgn0033570	CG7712		FBgn0017579	RpL14
									FBgn0005671	Vha55		FBgn0038923	mRpL35
									FBgn0020235	ATPsyn-gamma		FBgn0003714	tko
									FBgn0031505	CG12400		FBgn0044030	mRpS14
									FBgn0030605	CG5548		FBgn0051450	mRpS18A
									FBgn0032222	CG5037
									FBgn0016120	ATPsyn-d

## Sheet: Human
Databases: KEGG PATHWAY									Oxidative phosphorylation		Parkinson's disease		Metabolic pathways		Ribosome		Alzheimer disease		Huntington disease		Spliceosome		Ribosome biogenesis in eukaryotes		Thermogenesis		Proteasome		Non-alcoholic fatty liver disease (NAFLD)		Phagosome		Lysosome		Cardiac muscle contraction		Retrograde endocannabinoid signaling		Protein processing in endoplasmic reticulum		Tuberculosis		RNA transport
Statistical test method: Fisher's exact test									Gene name (symbol)		Gene name (symbol)		Gene name (symbol)		Gene name (symbol)		Gene name (symbol)		Gene name (symbol)		Gene name (symbol)		Gene name (symbol)		Gene name (symbol)		Gene name (symbol)		Gene name (symbol)		Gene name (symbol)		Gene name (symbol)		Gene name (symbol)		Gene name (symbol)		Gene name (symbol)		Gene name (symbol)		Gene name (symbol)
FDR correction method: Benjamini and Hochberg									NDUFA6		NDUFA6		HSD17B12		RPS13		NDUFA6		NDUFA6		SRSF2		GNL3L		NDUFA6		PSMF1		NDUFA6		RAB5B		AP3B1		TNNT2		NDUFA6		CALR		RAB5B		EIF3CL
									NDUFA4		NDUFA4		ALAD		RPS11		NDUFA4		NDUFA4		SF3B5		HEATR1		NDUFC2		PSMA3		NDUFA4		CALR		CTSD		ATP2A1		NDUFA4		HSPA8		CTSD		EIF1
#Term	Database	ID	Input number	Background number	p-value	FDR			ATP5PD		ATP5PD		NDUFB7		MRPL35		ATP2A1		ATP5PD		PRPF38B		SBDS		ATP5PD		PSMA1		NDUFB7		ATP6AP1		CTSB		CYC1		NDUFB7		ERO1B		HSPA9		EIF3B
Oxidative phosphorylation	KEGG PATHWAY	hsa00190	15	133	3.15156e-13	6.17705e-11			CYC1		CYC1		UGT2A3		RPS20		RTN4		CYC1		HSPA8		SNU13		CYC1		PSMB7		CYC1		LAMP1		ATP6AP1		TPM1		GNB1		NSFL1C		ATP6AP1		EIF2B2
Parkinson disease	KEGG PATHWAY	hsa05012	13	142	1.35109e-10	1.32407e-08			ATP6AP1		ATP5F1A		NDUFC2		RPL9		CYC1		ATP5F1A		PRPF19		GTPBP4		NDUFA4		PSMA8		NDUFC2		ATP6V0D1		LAMP1		COX6B1		NDUFC2		SEC61B		CASP10		NUP37
Metabolic pathways	KEGG PATHWAY	hsa01100	36	1433	2.21784e-10	1.44899e-08			ATP5F1A		ATP5F1C		GLUL		RPS27A		ATP5F1A		ATP5F1C		HNRNPK		WDR36		ATP5F1A		PSMB4		NDUFA10		SEC61B		ATP6V0D1		COX6A1		GNG7		ERLEC1		LAMP1		EEF1A2
Ribosome	KEGG PATHWAY	hsa03010	13	153	3.17875e-10	1.55759e-08			ATP5F1C		NDUFC2		MDH2		MRPS18A		ATP5F1C		NDUFC2		RBM22		TBL3		NDUFB7				COX6B1		ATP6V1B2		GUSB				NDUFA10		SEC61A2		ATP6V0D1
Alzheimer disease	KEGG PATHWAY	hsa05010	13	171	1.13255e-09	4.43961e-08			NDUFC2		NDUFB7		COX6B1		RPS29		NDUFC2		NDUFB7		SNU13		DKC1		NDUFA10				COX6A1		SEC61A2
Huntington disease	KEGG PATHWAY	hsa05016	13	193	4.47377e-09	1.46143e-07			NDUFB7		NDUFA10		ACADM		RPL14		ATP5PD		POLR2F		PRPF3		NOP58		COX10
Spliceosome	KEGG PATHWAY	hsa03040	10	135	1.21122e-07	3.39142e-06			NDUFA10		UBE2L3		ATP6V1B2		MRPS14		NDUFA10		NDUFA10		XAB2				COX6B1
Ribosome biogenesis in eukaryotes	KEGG PATHWAY	hsa03008	9	105	1.64674e-07	4.03451e-06			COX10		COX6B1		ST20-MTHFS		MRPS12		NDUFB7		COX6B1						ATP5F1C
Thermogenesis	KEGG PATHWAY	hsa04714	12	231	2.58665e-07	5.63314e-06			COX6B1		SLC25A4		ATP6AP1		MRPL12		COX6B1		SLC25A4						COX6A1
Proteasome	KEGG PATHWAY	hsa03050	6	45	1.90245e-06	3.7288e-05			ATP6V0D1		COX6A1		TECR		RPL22		COX6A1		COX6A1
Non-alcoholic fatty liver disease (NAFLD)	KEGG PATHWAY	hsa04932	8	149	2.10178e-05	0.0003745			COX6A1				NDUFA10
Phagosome	KEGG PATHWAY	hsa04145	8	152	2.40839e-05	0.000393371			ATP6V1B2				SACM1L
Lysosome	KEGG PATHWAY	hsa04142	7	123	4.8768e-05	0.000704966							RPE
Cardiac muscle contraction	KEGG PATHWAY	hsa04260	6	86	5.87344e-05	0.000767463							PDHB
Retrograde endocannabinoid signaling	KEGG PATHWAY	hsa04723	7	148	0.000147161	0.00180272							GUSB
Protein processing in endoplasmic reticulum	KEGG PATHWAY	hsa04141	7	165	0.000278519	0.00321116							NDUFA6
Tuberculosis	KEGG PATHWAY	hsa05152	7	179	0.00044627	0.00460363							NDUFA4
RNA transport	KEGG PATHWAY	hsa03013	6	165	0.00162645	0.0144902							DDO
													GPT
													COX6A1
													ATP6V0D1
													ETHE1
													PTGES3
													AK2
													CYC1
													ATP5F1A
													ALDH2
													ATP5F1C
													ATP5PD
													BCKDHB
													COX10
													GFPT2
													RRM2
