# Supplementary material for: Ribogenesis boosts controlled by HEATR1-MYC interplay promote transition into brain tumour growth
Source: EMBO Rep. 2024 Jan 15;25(1):14. doi: 10.1038/s44319-023-00017-1 (PMC10897169; doi:10.1038/s44319-023-00017-1)
Supplement: Supplementary file 6 — Source Data Fig. 1 [file 44319_2023_17_MOESM6_ESM.zip]

Archive with 10 entries (7 files):
- Fig1_source data/
- Fig1_source data/.DS_Store
- __MACOSX/
- __MACOSX/Fig1_source data/
- __MACOSX/Fig1_source data/._.DS_Store
- Fig1_source data/Fig1E_numerical source data.xlsx
- __MACOSX/Fig1_source data/._Fig1E_numerical source data.xlsx
- Fig1_source data/Fig1I_numerical source data.xlsx
- __MACOSX/Fig1_source data/._Fig1I_numerical source data.xlsx
- __MACOSX/._Fig1_source data
