# Supplementary material for: Ribogenesis boosts controlled by HEATR1-MYC interplay promote transition into brain tumour growth
Source: EMBO Rep. 2024 Jan 15;25(1):14. doi: 10.1038/s44319-023-00017-1 (PMC10897169; doi:10.1038/s44319-023-00017-1)
Supplement: Supplementary file 6 — Source Data Fig. 1 [file 44319_2023_17_MOESM6_ESM.zip › Fig1_source data/Fig1E_numerical source data.xlsx]

## Sheet: 1E RT-qPCR data
Target		l(2)k09022 / HEATR1					kap-a1					SPARC					Nop60B					gus					Kr-h2					Prosb7					NS1					Smox					eIF3-S9
		CT control INP target	CT control INP RP49	Ct brat TIC target	Ct brat TIC RP49		CT control INP target	CT control INP RP49	Ct brat TIC target	Ct brat TIC RP49		CT control INP target	CT control INP RP49	Ct brat TIC target	Ct brat TIC RP49		CT control INP target	CT control INP RP49	Ct brat TIC target	Ct brat TIC RP49		CT control INP target	CT control INP RP49	Ct brat TIC target	Ct brat TIC RP49		CT control INP target	CT control INP RP49	Ct brat TIC target	Ct brat TIC RP49		CT control INP target	CT control INP RP49	Ct brat TIC target	Ct brat TIC RP49		CT control INP target	CT control INP RP49	Ct brat TIC target	Ct brat TIC RP49		CT control INP target	CT control INP RP49	Ct brat TIC target	Ct brat TIC RP49		CT control INP target	CT control INP RP49	Ct brat TIC target
Replicate 1		37.1776	20.04	14.8141	18.7844		37.2036	20.3004	16.9026	19.818		36.1489	16.4656	18.8788	16.6549		35.9274	23.6551	18.9482	18.9064		35.638	21.772	20.3534	19.6367		35.8968	27.6221	20.9631	25.5682		34.4872	22.6532	18.0891	20.7806		31.7702	24.2985	15.8972	22.9029		28.6567	20.3004	15.241	19.818		32.5837	21.4773	18.9011
Replicate 2		34.8212	20.5209	15.3388	18.4427		34.3827	19.5531	17.4233	19.9293		36.8855	16.0246	20.2557	15.6549		35.8632	19.7459	15.5487	18.7379		36.9402	21.9833	20.96	19.13		36.6124	27.8512	20.9457	25.1654		34.7893	22.5031	22.3344	21		31.6329	25.2502	15.7589	22.7212		27.0859	19.5531	14.7486	19.9293		32.1853	19.316	19.8808
Replicate 3		37.7111	20.8908	14.5698	18.9436		36.2486	21.9372	20.3257	21.6673		35.8547	16.7864	19.9663	15.7412		34.7047	20.2674	17.6281	18.4478		35.4999	21.5509	20.2921	19.8455		35.8022	26.9973	21.1942	24.9212		36.9566	22.6054	22.5889	20.5006		29.8924	26.0196	16.3915	22.2657		27.1457	21.9372	15.0357	21.6673		32.5199	18.9147	19.3184
		ΔCT control INP	ΔCT brat TIC				ΔCT control INP	ΔCT brat TIC				ΔCT control INP	ΔCT brat TIC				ΔCT control INP	ΔCT brat TIC				ΔCT control INP	ΔCT brat TIC				ΔCT control INP	ΔCT brat TIC				ΔCT control INP	ΔCT brat TIC				ΔCT control INP	ΔCT brat TIC				ΔCT control INP	ΔCT brat TIC				ΔCT control INP	ΔCT brat TIC
		17.1376	-3.97031				16.9032	-2.91542				19.6833	2.2239				12.2724	0.0418682				13.866	0.716719				8.27476	-4.60514				11.8341	-2.69149				7.47178	-7.00568				8.35624	-4.57702				11.1064	0.0842438
		14.3003	-3.10389				14.8296	-2.50609				20.8609	4.60079				16.1172	-3.18922				14.9569	1.83				8.76118	-4.21971				12.2862	1.33444				6.38265	-6.96229				7.5328	-5.18073				12.8692	0.966116
		16.8204	-4.37379				14.3114	-1.34159				19.0682	4.22508				14.4372	-0.819637				13.949	0.44659				8.80486	-3.72701				14.3512	2.08831				3.8728	-5.87416				5.20852	-6.63164				13.6053	0.392762
[truncated: 93 more columns]
