# Supplementary material for: Ribogenesis boosts controlled by HEATR1-MYC interplay promote transition into brain tumour growth
Source: EMBO Rep. 2024 Jan 15;25(1):14. doi: 10.1038/s44319-023-00017-1 (PMC10897169; doi:10.1038/s44319-023-00017-1)
Supplement: Supplementary file 6 — Source Data Fig. 1 [file 44319_2023_17_MOESM6_ESM.zip › Fig1_source data/Fig1I_numerical source data.xlsx]

## Sheet: Sheet1
Sample	Grade	HEATR1 expression (log2)			Sample	Grade	HEATR1 expression (log2)
TCGA.CS.4938	II	9.00571			TCGA.02.0047	IV	9.2905
TCGA.CS.4944	II	8.56707			TCGA.02.2483	IV	9.39176
TCGA.CS.5390	II	9.97974			TCGA.02.2485	IV	9.39829
TCGA.CS.5395	II	9.69095			TCGA.02.2486	IV	8.82899
TCGA.CS.6667	II	9.01951			TCGA.06.0125	IV	9.83786
TCGA.CS.6668	II	10.2394			TCGA.06.0129	IV	9.90899
TCGA.CS.6669	II	8.5085			TCGA.06.0130	IV	9.9104
TCGA.DB.5278	II	9.212			TCGA.06.0132	IV	8.84766
TCGA.DB.5279	II	9.6874			TCGA.06.0138	IV	8.81726
TCGA.DB.5280	II	9.51391			TCGA.06.0141	IV	9.13732
TCGA.DB.A4X9	II	8.66284			TCGA.06.0156	IV	9.47307
TCGA.DB.A4XA	II	8.59423			TCGA.06.0157	IV	9.3176
TCGA.DB.A4XC	II	9.06587			TCGA.06.0158	IV	9.40192
TCGA.DB.A4XH	II	9.21127			TCGA.06.0168	IV	9.05071
TCGA.DB.A64L	II	9.51818			TCGA.06.0174	IV	9.64348
TCGA.DB.A64O	II	8.70274			TCGA.06.0178	IV	9.2512
TCGA.DB.A64Q	II	8.96393			TCGA.06.0184	IV	9.19978
TCGA.DB.A64R	II	9.20134			TCGA.06.0187	IV	9.60994
TCGA.DB.A64S	II	8.63392			TCGA.06.0190	IV	9.61057
TCGA.DB.A64U	II	9.0619			TCGA.06.0210	IV	9.48165
TCGA.DB.A64V	II	8.15893			TCGA.06.0211	IV	9.96668
TCGA.DB.A75M	II	8.49578			TCGA.06.0219	IV	9.1148
TCGA.DB.A75P	II	8.15661			TCGA.06.0238	IV	9.11108
TCGA.DH.A66F	II	9.00027			TCGA.06.0644	IV	9.67132
TCGA.DH.A7US	II	9.1464			TCGA.06.0645	IV	9.36332
TCGA.DU.5849	II	9.18689			TCGA.06.0646	IV	9.56052
TCGA.DU.5853	II	9.55647			TCGA.06.0649	IV	8.83252
TCGA.DU.5870	II	9.26462			TCGA.06.0686	IV	9.05564
TCGA.DU.5871	II	9.40389			TCGA.06.0743	IV	8.82696
TCGA.DU.5872	II	9.54603			TCGA.06.0744	IV	9.20921
TCGA.DU.5874	II	9.64423			TCGA.06.0745	IV	8.65662
TCGA.DU.6395	II	8.98573			TCGA.06.0747	IV	9.26529
TCGA.DU.6399	II	9.51451			TCGA.06.0749	IV	8.00905
TCGA.DU.6400	II	9.88696			TCGA.06.0750	IV	8.7108
TCGA.DU.6401	II	9.34528			TCGA.06.0878	IV	9.51957
TCGA.DU.6407	II	9.55755			TCGA.06.0882	IV	8.93802
TCGA.DU.7007	II	10.4929			TCGA.06.1804	IV	9.0779
TCGA.DU.7008	II	9.34639			TCGA.06.2557	IV	9.70974
TCGA.DU.7009	II	9.79266			TCGA.06.2558	IV	9.51533
TCGA.DU.7011	II	9.03663			TCGA.06.2559	IV	9.66373
TCGA.DU.7014	II	9.66078			TCGA.06.2561	IV	9.4838
TCGA.DU.7015	II	9.34996			TCGA.06.2562	IV	9.61919
TCGA.DU.7294	II	9.92482			TCGA.06.2563	IV	9.74576
TCGA.DU.7301	II	9.76665			TCGA.06.2564	IV	9.70501
TCGA.DU.7306	II	9.47837			TCGA.06.2565	IV	9.89099
TCGA.DU.8164	II	9.59068			TCGA.06.2567	IV	9.19315
TCGA.DU.8166	II	9.5676			TCGA.06.2569	IV	10.7258
TCGA.DU.8167	II	9.16314			TCGA.06.2570	IV	9.45312
TCGA.DU.A5TR	II	8.46599			TCGA.06.5408	IV	9.61824
TCGA.DU.A5TS	II	8.05466			TCGA.06.5410	IV	9.08228
TCGA.DU.A5TU	II	8.94076			TCGA.06.5411	IV	8.33853
TCGA.DU.A6S2	II	9.10542			TCGA.06.5412	IV	9.3704
TCGA.DU.A6S3	II	8.90833			TCGA.06.5413	IV	9.50811
TCGA.DU.A6S6	II	8.82143			TCGA.06.5414	IV	9.72907
TCGA.DU.A76K	II	7.84186			TCGA.06.5415	IV	9.34945
TCGA.DU.A76O	II	8.51181			TCGA.06.5416	IV	9.36354
TCGA.DU.A7TA	II	9.0429			TCGA.06.5417	IV	9.80968
TCGA.DU.A7TB	II	9.41232			TCGA.06.5418	IV	9.41447
TCGA.DU.A7TC	II	8.60136			TCGA.06.5856	IV	9.64994
TCGA.DU.A7TG	II	8.63023			TCGA.06.5858	IV	9.43353
TCGA.E1.5318	II	9.55351			TCGA.06.5859	IV	9.35483
TCGA.E1.5319	II	9.36794			TCGA.08.0386	IV	9.52461
TCGA.E1.5322	II	9.2365			TCGA.12.0616	IV	9.15238
TCGA.E1.A7YW	II	9.26916			TCGA.12.0618	IV	9.2704
TCGA.E1.A7Z6	II	8.88205			TCGA.12.0619	IV	9.65181
TCGA.EZ.7264	II	10.0158			TCGA.12.0821	IV	9.46231
TCGA.F6.A8O3	II	9.49993			TCGA.12.1597	IV	8.19939
TCGA.F6.A8O4	II	8.69946			TCGA.12.3650	IV	8.38175
TCGA.FG.5964	II	9.06422			TCGA.12.3652	IV	8.75829
TCGA.FG.5965	II	9.69286			TCGA.12.3653	IV	9.75396
TCGA.FG.6689	II	9.00077			TCGA.12.5295	IV	8.8861
TCGA.FG.6690	II	9.44211			TCGA.12.5299	IV	9.3053
TCGA.FG.6691	II	9.5867			TCGA.14.0781	IV	9.23097
TCGA.FG.7634	II	9.86516			TCGA.14.0787	IV	9.29012
TCGA.FG.7641	II	9.4854			TCGA.14.0789	IV	9.84195
TCGA.FG.7643	II	8.70552			TCGA.14.0790	IV	9.42456
TCGA.FG.8182	II	9.67915			TCGA.14.0817	IV	8.59261
TCGA.FG.8187	II	8.98584			TCGA.14.1034	IV	8.59544
TCGA.FG.8188	II	9.15987			TCGA.14.1823	IV	9.62789
TCGA.FG.8189	II	8.51293			TCGA.14.1825	IV	9.08741
TCGA.FG.A4MT	II	9.0386			TCGA.14.1829	IV	8.82275
TCGA.FG.A4MX	II	8.78221			TCGA.14.2554	IV	8.92205
TCGA.FG.A4MY	II	9.03074			TCGA.15.0742	IV	9.81627
TCGA.FG.A60J	II	9.14973			TCGA.15.1444	IV	9.44265
TCGA.FG.A60K	II	9.41941			TCGA.16.0846	IV	8.87427
TCGA.FG.A60L	II	7.44562			TCGA.16.1045	IV	9.50577
TCGA.FG.A6IZ	II	7.98905			TCGA.19.1390	IV	9.21028
TCGA.FG.A6J1	II	7.40816			TCGA.19.1787	IV	9.10787
TCGA.FG.A70Y	II	8.50939			TCGA.19.2619	IV	8.412
TCGA.FG.A710	II	8.98983			TCGA.19.2620	IV	8.78456
TCGA.FG.A711	II	8.40555			TCGA.19.2624	IV	9.32101
TCGA.FG.A713	II	8.48374			TCGA.19.2625	IV	9.55134
TCGA.HT.7467	II	8.8463			TCGA.19.2629	IV	9.25333
TCGA.HT.7472	II	9.6392			TCGA.19.5960	IV	10.0857
TCGA.HT.7473	II	9.54655			TCGA.26.1442	IV	9.03585
TCGA.HT.7474	II	8.97144			TCGA.26.5132	IV	9.10439
TCGA.HT.7476	II	8.7116			TCGA.26.5133	IV	9.30161
TCGA.HT.7478	II	9.41552			TCGA.26.5134	IV	9.57127
TCGA.HT.7480	II	9.91157			TCGA.26.5135	IV	8.99075
TCGA.HT.7481	II	9.19484			TCGA.26.5136	IV	9.00795
TCGA.HT.7482	II	9.23535			TCGA.26.5139	IV	9.56312
TCGA.HT.7483	II	9.29834			TCGA.27.1830	IV	9.71885
TCGA.HT.7485	II	8.73963			TCGA.27.1831	IV	9.16918
TCGA.HT.7602	II	8.53456			TCGA.27.1832	IV	8.94608
TCGA.HT.7603	II	7.83795			TCGA.27.1834	IV	9.48551
TCGA.HT.7604	II	9.50202			TCGA.27.1835	IV	9.24952
TCGA.HT.7605	II	8.78026			TCGA.27.1837	IV	9.29191
TCGA.HT.7606	II	9.34061			TCGA.27.2519	IV	9.1382
TCGA.HT.7607	II	8.96917			TCGA.27.2521	IV	9.34508
TCGA.HT.7608	II	9.02871			TCGA.27.2523	IV	9.43533
TCGA.HT.7610	II	9.33448			TCGA.27.2524	IV	9.46106
TCGA.HT.7611	II	9.64106			TCGA.27.2526	IV	8.70318
TCGA.HT.7676	II	8.90657			TCGA.27.2528	IV	9.57643
TCGA.HT.7680	II	8.98367			TCGA.28.1747	IV	9.05813
TCGA.HT.7681	II	8.52946			TCGA.28.1753	IV	8.98717
TCGA.HT.7689	II	9.50777			TCGA.28.2509	IV	9.56799
TCGA.HT.7691	II	8.50447			TCGA.28.2510	IV	8.47456
TCGA.HT.7692	II	9.13675			TCGA.28.2513	IV	9.133
TCGA.HT.7693	II	9.43221			TCGA.28.2514	IV	9.35578
TCGA.HT.7695	II	9.25679			TCGA.28.5204	IV	9.47836
TCGA.HT.7854	II	9.08463			TCGA.28.5207	IV	9.17035
TCGA.HT.7858	II	9.73925			TCGA.28.5208	IV	9.66754
TCGA.HT.7873	II	9.78774			TCGA.28.5209	IV	10.007
TCGA.HT.7875	II	9.516			TCGA.28.5213	IV	8.6129
TCGA.HT.7877	II	9.42598			TCGA.28.5215	IV	9.61682
TCGA.HT.7880	II	8.6182			TCGA.28.5216	IV	9.37284
TCGA.HT.7881	II	8.75124			TCGA.28.5218	IV	10.9668
TCGA.HT.7884	II	9.46829			TCGA.28.5220	IV	9.06672
TCGA.HT.7902	II	9.22107			TCGA.32.1970	IV	9.55781
TCGA.HT.8010	II	8.64486			TCGA.32.1980	IV	8.6835
TCGA.HT.8012	II	9.30749			TCGA.32.1982	IV	8.84066
TCGA.HT.8013	II	9.38462			TCGA.32.2615	IV	9.22586
TCGA.HT.8015	II	8.35492			TCGA.32.2616	IV	9.14373
TCGA.HT.8018	II	8.63374			TCGA.32.2632	IV	8.90247
TCGA.HT.8107	II	8.64902			TCGA.32.2634	IV	9.58506
TCGA.HT.8108	II	9.52084			TCGA.32.2638	IV	9.42048
TCGA.HT.8113	II	8.47957			TCGA.32.4213	IV	8.83871
TCGA.HT.A5R5	II	8.37706			TCGA.32.5222	IV	9.8967
TCGA.HT.A5RB	II	9.31			TCGA.41.2571	IV	8.81867
TCGA.HT.A614	II	8.57711			TCGA.41.2572	IV	9.05188
TCGA.HT.A615	II	9.1437			TCGA.41.3915	IV	9.09958
TCGA.HT.A616	II	8.00238			TCGA.41.4097	IV	9.3808
TCGA.HT.A617	II	8.83878			TCGA.41.5651	IV	9.70014
TCGA.HT.A74J	II	8.80432			TCGA.76.4925	IV	9.85541
TCGA.HT.A74L	II	9.39164			TCGA.76.4926	IV	9.11664
TCGA.HW.7486	II	9.20296			TCGA.76.4927	IV	9.18693
TCGA.HW.7487	II	9.06504			TCGA.76.4928	IV	9.5496
TCGA.HW.7489	II	8.59746			TCGA.76.4929	IV	9.16892
TCGA.HW.7490	II	8.85688			TCGA.76.4931	IV	9.46719
TCGA.HW.7491	II	9.98086			TCGA.76.4932	IV	9.7856
TCGA.HW.7493	II	9.56902
TCGA.HW.7495	II	9.01081
TCGA.HW.8322	II	9.97365
TCGA.HW.A5KL	II	9.19448
TCGA.HW.A5KM	II	9.44588
TCGA.IK.7675	II	10.0028
TCGA.P5.A5ET	II	8.90435
TCGA.P5.A5EV	II	9.10965
TCGA.P5.A5EW	II	9.09751
TCGA.P5.A5EY	II	8.48854
TCGA.P5.A5F0	II	9.2748
TCGA.P5.A5F1	II	8.34113
TCGA.P5.A5F2	II	8.63181
TCGA.P5.A5F6	II	9.40265
TCGA.P5.A731	II	8.86488
TCGA.P5.A733	II	8.99795
TCGA.QH.A65S	II	8.39702
TCGA.QH.A65V	II	8.31568
TCGA.QH.A65Z	II	8.79117
TCGA.QH.A6CX	II	8.84135
TCGA.QH.A6CZ	II	9.32057
TCGA.QH.A6X3	II	9.51072
TCGA.QH.A6X5	II	8.6758
TCGA.QH.A6X9	II	9.33177
TCGA.QH.A6XA	II	8.82562
TCGA.QH.A86X	II	9.26864
TCGA.R8.A6MK	II	9.13123
TCGA.R8.A6MO	II	8.63485
TCGA.R8.A73M	II	7.94576
TCGA.RY.A83X	II	9.23859
TCGA.RY.A83Y	II	8.35955
TCGA.RY.A845	II	8.98436
TCGA.RY.A847	II	8.92283
TCGA.S9.A6TU	II	9.30476
TCGA.S9.A6TY	II	9.24246
TCGA.S9.A6TZ	II	9.45584
TCGA.S9.A6U2	II	9.70375
TCGA.S9.A6U5	II	9.12273
TCGA.S9.A6U8	II	9.15195
TCGA.S9.A6UB	II	9.45277
TCGA.S9.A6WE	II	9.05246
TCGA.S9.A6WH	II	9.2161
TCGA.S9.A6WI	II	8.11567
TCGA.S9.A6WO	II	9.46296
TCGA.S9.A6WQ	II	8.85443
TCGA.S9.A7IQ	II	8.4416
TCGA.S9.A7J1	II	9.38466
TCGA.S9.A7QY	II	9.14862
TCGA.S9.A7QZ	II	9.1124
TCGA.S9.A7R1	II	8.49028
TCGA.S9.A7R3	II	8.95675
TCGA.S9.A7R7	II	9.76959
TCGA.TM.A7C4	II	8.95242
TCGA.TM.A7C5	II	9.48651
TCGA.TM.A7CA	II	9.23686
TCGA.TM.A7CF	II	9.1843
TCGA.TM.A84C	II	9.65779
TCGA.TM.A84L	II	8.77348
TCGA.TM.A84Q	II	9.34922
TCGA.TM.A84R	II	8.56827
TCGA.TM.A84T	II	9.22868
TCGA.TQ.A7RH	II	9.31382
TCGA.TQ.A7RW	II	9.37647
TCGA.VM.A8C8	II	8.53024
TCGA.VM.A8C9	II	7.4404
TCGA.VM.A8CA	II	7.83053
TCGA.VM.A8CE	II	9.10994
TCGA.VM.A8CH	II	9.08166
TCGA.W9.A837	II	9.14495
TCGA.WH.A86K	II	8.7468
TCGA.WY.A859	II	8.50496
TCGA.WY.A85A	II	8.95922
TCGA.WY.A85B	II	9.2358
TCGA.WY.A85C	II	8.97486
TCGA.WY.A85D	II	8.84415
TCGA.WY.A85E	II	9.18949
