# Supplementary material for: Ribogenesis boosts controlled by HEATR1-MYC interplay promote transition into brain tumour growth
Source: EMBO Rep. 2024 Jan 15;25(1):14. doi: 10.1038/s44319-023-00017-1 (PMC10897169; doi:10.1038/s44319-023-00017-1)
Supplement: Supplementary file 7 — Source Data Fig. 2 [file 44319_2023_17_MOESM7_ESM.zip]

Archive with 48 entries (45 files):
- Fig2_source data/
- Fig2_source data/Fig2R_source data.jpg
- __MACOSX/
- __MACOSX/Fig2_source data/
- __MACOSX/Fig2_source data/._Fig2R_source data.jpg
- Fig2_source data/Fig2G_source data.jpg
- __MACOSX/Fig2_source data/._Fig2G_source data.jpg
- Fig2_source data/Fig2H_source data.jpg
- __MACOSX/Fig2_source data/._Fig2H_source data.jpg
- Fig2_source data/.DS_Store
- __MACOSX/Fig2_source data/._.DS_Store
- Fig2_source data/Fig2J_numerical source data.xlsx
- __MACOSX/Fig2_source data/._Fig2J_numerical source data.xlsx
- Fig2_source data/Fig2O_source data.jpg
- __MACOSX/Fig2_source data/._Fig2O_source data.jpg
- Fig2_source data/Fig2N_source data.jpg
- __MACOSX/Fig2_source data/._Fig2N_source data.jpg
- Fig2_source data/Fig2K_numerical source data.xlsx
- __MACOSX/Fig2_source data/._Fig2K_numerical source data.xlsx
- Fig2_source data/Fig2A_source data.jpg
- __MACOSX/Fig2_source data/._Fig2A_source data.jpg
- Fig2_source data/Fig2P_numerical source data.xlsx
- __MACOSX/Fig2_source data/._Fig2P_numerical source data.xlsx
- Fig2_source data/Fig2T_source data.jpg
- __MACOSX/Fig2_source data/._Fig2T_source data.jpg
- Fig2_source data/Fig2S_source data.jpg
- __MACOSX/Fig2_source data/._Fig2S_source data.jpg
- Fig2_source data/Fig2F_source data.jpg
- __MACOSX/Fig2_source data/._Fig2F_source data.jpg
- Fig2_source data/Fig2I_source data.jpg
- __MACOSX/Fig2_source data/._Fig2I_source data.jpg
- Fig2_source data/Fig2L_source data.jpg
- __MACOSX/Fig2_source data/._Fig2L_source data.jpg
- Fig2_source data/Fig2E_numerical source data.xlsx
- __MACOSX/Fig2_source data/._Fig2E_numerical source data.xlsx
- Fig2_source data/Fig2C_source data.jpg
- __MACOSX/Fig2_source data/._Fig2C_source data.jpg
- Fig2_source data/Fig2U_numerical source data.xlsx
- __MACOSX/Fig2_source data/._Fig2U_numerical source data.xlsx
- Fig2_source data/Fig2D_source data.jpg
- __MACOSX/Fig2_source data/._Fig2D_source data.jpg
- Fig2_source data/Fig2Q_source data.jpg
- __MACOSX/Fig2_source data/._Fig2Q_source data.jpg
- Fig2_source data/Fig2M_source data.jpg
- __MACOSX/Fig2_source data/._Fig2M_source data.jpg
- Fig2_source data/Fig2B_source data.jpg
- __MACOSX/Fig2_source data/._Fig2B_source data.jpg
- __MACOSX/._Fig2_source data
