# Supplementary material for: Ribogenesis boosts controlled by HEATR1-MYC interplay promote transition into brain tumour growth
Source: EMBO Rep. 2024 Jan 15;25(1):14. doi: 10.1038/s44319-023-00017-1 (PMC10897169; doi:10.1038/s44319-023-00017-1)
Supplement: Supplementary file 7 — Source Data Fig. 2 [file 44319_2023_17_MOESM7_ESM.zip › Fig2_source data/Fig2J_numerical source data.xlsx]

## Sheet: 24h ALH
# Type II NSC lineage cells per brain lobe
Total cells					NSC, Tumour initiating INPs (Ase-, Dpn+)						Immature INPs (Ase-, Dpn-)						INPs (Ase+, Dpn+)
Control	HEATR1-RNAi	brat-RNAi	HEATR1-RNAi, brat-RNAi		Control	HEATR1-RNAi	brat-RNAi	HEATR1-RNAi, brat-RNAi			Control	HEATR1-RNAi	brat-RNAi	HEATR1-RNAi, brat-RNAi			Control	HEATR1-RNAi	brat-RNAi	HEATR1-RNAi, brat-RNAi
89	89	97	72		8	8	97	72			17	16	0	0			28	28	0	0
89	91	74	68		8	8	74	68			14	16	0	0			36	28	0	0
68	75	67	83		8	8	67	83			17	16	0	0			19	15	0	0
68	71	64	80		8	8	64	80			15	16	0	0			26	17	0	0
89	86	57	74		8	8	57	74			18	17	0	0			22	25	0	0
100	58	57	77		8	8	57	77			17	14	0	0			31	15	0	0
60	60	72	72		8	8	72	72			11	14	0	0			13	13	0	0
66	77	73	67		8	8	73	67			15	15	0	0			11	19	0	0
87	76	74	70		8	8	74	70			14	19	0	0			27	19	0	0
95		96	63		8		96	63			19		0	0			29		0	0
			71					71						0						0
			61					61						0						0
