# Supplementary material for: Ribogenesis boosts controlled by HEATR1-MYC interplay promote transition into brain tumour growth
Source: EMBO Rep. 2024 Jan 15;25(1):14. doi: 10.1038/s44319-023-00017-1 (PMC10897169; doi:10.1038/s44319-023-00017-1)
Supplement: Supplementary file 7 — Source Data Fig. 2 [file 44319_2023_17_MOESM7_ESM.zip › Fig2_source data/Fig2K_numerical source data.xlsx]

## Sheet: 24h ALH
# Type II NSC lineage cells (%)
<5mm					5-7.5mm						>7.5mm
Control	HEATR1-RNAi	brat-RNAi	HEATR1-RNAi, brat-RNAi		Control	HEATR1-RNAi	brat-RNAi	HEATR1-RNAi, brat-RNAi			Control	HEATR1-RNAi	brat-RNAi	HEATR1-RNAi, brat-RNAi
88.57	83.53	47.76	64.41		0	8.24	32.84	22.03			11.43	8.24	16.42	11.86
87.01	80.28	51.47	68.85		2.6	9.86	30.88	19.67			10.39	9.86	17.65	11.48
74.55	89.25	52.05	79.03		10.91	2.15	26.03	8.06			14.55	7.53	15.07	12.9
84.75	87.1	61.54	75.86		5.08	0	21.79	6.9			10.17	12.9	17.95	15.52
86.36	83.58	56.45	75.47		6.06	5.97	24.19	13.21			7.58	10.45	16.13	11.32
85.9	78.46	50.65	62.71		5.13	12.31	36.36	20.34			8.97	9.23	12.99	16.95
82.14	83.58	63.29	64.29		8.93	5.97	22.78	25			8.93	10.45	13.92	10.71
86.44	82.81	47.57	70.91		6.78	6.25	30.1	18.18			6.78	10.94	22.33	10.91
90.7		50.51	78.43		0		30.3	9.8			9.3		19.19	11.76
87.95		52.63	75		2.41		32.89	6.82			9.64		14.47	18.18
