# Supplementary material for: Ribogenesis boosts controlled by HEATR1-MYC interplay promote transition into brain tumour growth
Source: EMBO Rep. 2024 Jan 15;25(1):14. doi: 10.1038/s44319-023-00017-1 (PMC10897169; doi:10.1038/s44319-023-00017-1)
Supplement: Supplementary file 7 — Source Data Fig. 2 [file 44319_2023_17_MOESM7_ESM.zip › Fig2_source data/Fig2P_numerical source data.xlsx]

## Sheet: 48 h ALH
# Dividing cells (GFP+, Dpn+, pH3+) per brain lobe
Control	HEATR1-RNAi	brat-RNAi	HEATR1-RNAi, brat-RNAi
15	12	20	31
12	10	24	19
8	10	26	21
7	8	25	29
12	6	24	19
15	8	23	16
9	10	16	11
8	6	16	4
11	13	38	9
16	9	46	11
	7	16	8
	6	18	8
	12	17	12
	12
	11
