# Supplementary material for: Ribogenesis boosts controlled by HEATR1-MYC interplay promote transition into brain tumour growth
Source: EMBO Rep. 2024 Jan 15;25(1):14. doi: 10.1038/s44319-023-00017-1 (PMC10897169; doi:10.1038/s44319-023-00017-1)
Supplement: Supplementary file 7 — Source Data Fig. 2 [file 44319_2023_17_MOESM7_ESM.zip › Fig2_source data/Fig2E_numerical source data.xlsx]

## Sheet: 24 h ALH
# Dividing cells (GFP+, Dpn+, pH3+) per brain lobe
Control	HEATR1-RNAi	brat-RNAi	HEATR1-RNAi, brat-RNAi
1	5	4	2
2	4	1	2
0	2	2	4
3	2	0	1
3	2	1	1
0	4	3	1
4	1	2	3
2	1	3	3
0	3	1	1
2	0	3	0
3	0	1	2
2	1	3	0
			2
			1
			3
			3
			4
			1
			1
