# Supplementary material for: Ribogenesis boosts controlled by HEATR1-MYC interplay promote transition into brain tumour growth
Source: EMBO Rep. 2024 Jan 15;25(1):14. doi: 10.1038/s44319-023-00017-1 (PMC10897169; doi:10.1038/s44319-023-00017-1)
Supplement: Supplementary file 7 — Source Data Fig. 2 [file 44319_2023_17_MOESM7_ESM.zip › Fig2_source data/Fig2U_numerical source data.xlsx]

## Sheet: Late stage
# Dividing cells (GFP+, Dpn+, pH3+) per brain lobe
Control	HEATR1-RNAi	brat-RNAi	HEATR1-RNAi, brat-RNAi
20	6	741	404
19	9	827	365
19	8	949	380
20	10	935	252
25	5	654	347
18	8	702	280
15	5	688	479
18	5	644	418
15			410
16			409
18			529
20			428
18
15
