# Supplementary material for: Ribogenesis boosts controlled by HEATR1-MYC interplay promote transition into brain tumour growth
Source: EMBO Rep. 2024 Jan 15;25(1):14. doi: 10.1038/s44319-023-00017-1 (PMC10897169; doi:10.1038/s44319-023-00017-1)
Supplement: Supplementary file 8 — Source Data Fig. 3 [file 44319_2023_17_MOESM8_ESM.zip]

Archive with 58 entries (55 files):
- Fig3_source data/
- Fig3_source data/Fig3N_left panel_source data.tif
- __MACOSX/
- __MACOSX/Fig3_source data/
- __MACOSX/Fig3_source data/._Fig3N_left panel_source data.tif
- Fig3_source data/Fig3N_right panel_source data.tif
- __MACOSX/Fig3_source data/._Fig3N_right panel_source data.tif
- Fig3_source data/Fig3L_numerical source data.xlsx
- __MACOSX/Fig3_source data/._Fig3L_numerical source data.xlsx
- Fig3_source data/.DS_Store
- __MACOSX/Fig3_source data/._.DS_Store
- Fig3_source data/Fig3R_left panel_source data.tif
- __MACOSX/Fig3_source data/._Fig3R_left panel_source data.tif
- Fig3_source data/Fig3G_source data.tif
- __MACOSX/Fig3_source data/._Fig3G_source data.tif
- Fig3_source data/Fig3H_source data.tif
- __MACOSX/Fig3_source data/._Fig3H_source data.tif
- Fig3_source data/Fig3F_source data.tif
- __MACOSX/Fig3_source data/._Fig3F_source data.tif
- Fig3_source data/Fig3I_source data.tif
- __MACOSX/Fig3_source data/._Fig3I_source data.tif
- Fig3_source data/Fig3O_right panel_source data.tif
- __MACOSX/Fig3_source data/._Fig3O_right panel_source data.tif
- Fig3_source data/Fig3O_left panel_source data.tif
- __MACOSX/Fig3_source data/._Fig3O_left panel_source data.tif
- Fig3_source data/Fig3R_right panel_source data.tif
- __MACOSX/Fig3_source data/._Fig3R_right panel_source data.tif
- Fig3_source data/Fig3A_source data.tif
- __MACOSX/Fig3_source data/._Fig3A_source data.tif
- Fig3_source data/Fig3Q_left panel_source data.tif
- __MACOSX/Fig3_source data/._Fig3Q_left panel_source data.tif
- Fig3_source data/Fig3D_source data.tif
- __MACOSX/Fig3_source data/._Fig3D_source data.tif
- Fig3_source data/Fig3T_numerical source data.xlsx
- __MACOSX/Fig3_source data/._Fig3T_numerical source data.xlsx
- Fig3_source data/Fig3Q_right panel_source data.tif
- __MACOSX/Fig3_source data/._Fig3Q_right panel_source data.tif
- Fig3_source data/Fig3K_source data.tif
- __MACOSX/Fig3_source data/._Fig3K_source data.tif
- Fig3_source data/Fig3M_left panel_source data.tif
- __MACOSX/Fig3_source data/._Fig3M_left panel_source data.tif
- Fig3_source data/Fig3S_numerical source data.xlsx
- __MACOSX/Fig3_source data/._Fig3S_numerical source data.xlsx
- Fig3_source data/Fig3C_source data.tif
- __MACOSX/Fig3_source data/._Fig3C_source data.tif
- Fig3_source data/Fig3P_right panel_source data.tif
- __MACOSX/Fig3_source data/._Fig3P_right panel_source data.tif
- Fig3_source data/Fig3E_numerical source data.xlsx
- __MACOSX/Fig3_source data/._Fig3E_numerical source data.xlsx
- Fig3_source data/Fig3B_source data.tif
- __MACOSX/Fig3_source data/._Fig3B_source data.tif
- Fig3_source data/Fig3P_left panel_source data.tif
- __MACOSX/Fig3_source data/._Fig3P_left panel_source data.tif
- Fig3_source data/Fig3J_source data.tif
- __MACOSX/Fig3_source data/._Fig3J_source data.tif
- Fig3_source data/Fig3M_right panel_source data.tif
- __MACOSX/Fig3_source data/._Fig3M_right panel_source data.tif
- __MACOSX/._Fig3_source data
