# Supplementary material for: Ribogenesis boosts controlled by HEATR1-MYC interplay promote transition into brain tumour growth
Source: EMBO Rep. 2024 Jan 15;25(1):14. doi: 10.1038/s44319-023-00017-1 (PMC10897169; doi:10.1038/s44319-023-00017-1)
Supplement: Supplementary file 8 — Source Data Fig. 3 [file 44319_2023_17_MOESM8_ESM.zip › Fig3_source data/Fig3L_numerical source data.xlsx]

## Sheet: Sheet1
# EdU+ cells (%)
GSC-5				GSC-8
Control shRNA	HEATR1 shRNA#22	HEATR1 shRNA#97		Control shRNA	HEATR1 shRNA#22	HEATR1 shRNA#97
24.6269	17.1429	14.5455		27.3381	5.55556	7.69231
26.9841	12.5	12.3077		32.5581	10.5263	6.06061
26.7974	5.26316	18.5714		20.8791	2.77778	16.6667
25.1701	21.7391	12.5		24.4444	10.9589	5.26316
35.4331	17.2414	13.9241		25.974	4.54545	8.42105
24.3697	13.8889	10.2564		31.5789	13.6364	12.1622
29.249	9.30233	17.9775		25.3333	6.34921	8.51064
24.7899	6.25	17.7215		27.6596	3.57143	8.92857
21.5909	7.14286	17.7966		30.137	3.44828	13.5135
22.1374	19.0476	17.1429		21.875	5	12.8205
26.0274	11.7647	20.2899			13.3333	7.40741
23.1441	11.1111	20			4.7619	15.5556
17.7966	10	16.6667			9.52381	11.25
20.8696	9.67742	11.1111			8.84956	11.1111
28.3333	9.09091	17.2414			14.2857
29.5238	11.4286	15.3846
30.6306	6.25	13.5802
28.8136	10.2041	26.4706
