# Supplementary material for: Ribogenesis boosts controlled by HEATR1-MYC interplay promote transition into brain tumour growth
Source: EMBO Rep. 2024 Jan 15;25(1):14. doi: 10.1038/s44319-023-00017-1 (PMC10897169; doi:10.1038/s44319-023-00017-1)
Supplement: Supplementary file 8 — Source Data Fig. 3 [file 44319_2023_17_MOESM8_ESM.zip › Fig3_source data/Fig3T_numerical source data.xlsx]

## Sheet: Sheet1
Colony size (mm; max diameter)
GSC-5				GSC-8
Control shRNA	HEATR1 shRNA#22	HEATR1 shRNA#97		Control shRNA	HEATR1 shRNA#22	HEATR1 shRNA#97
83.39	45.02	71.94		139.04	39.68	106.96
100.77	43.35	75.93		167.46	37.11	88.08
119.15	41.18	70.42		69.24	45.54	71.71
121.19	50.88	70.63		117.05	65.8	82.03
80.24	31.61	76.02		142.98	35.68	81.77
128.76	43.93	86.08		81.91	33.29	31.28
93.28	32.39	60.86		92.1	36.39	121.2
97.07	45.36	49.43		136.88	22.15	46.6
125.06	41.18	58.78		46.76	24.31	33.23
104.39	24.97	41.56		143.34	29.43	30.36
97	33.51	43.09		156.44	52.87	34.27
97.51	36.39	53.56		105.27	45.41	33.06
136.55	41.18	37.45		126.05	40.9	31.69
97.18	18.29	62.35		151.37	29.98	71.83
92.36	19.15	37.45		77.12	43.93	73.28
83.39	44.14	79.25		62.42	45.52	89.11
109.62	24.97	61.3		45.69	40.73	99.38
110.1	27.91	56.53		35.93	35.3	39.47
113.96	28.16	54.03		145.15	42.65	47.7
88.63	20.2	46.95		101.98	43.03	38.96
107.03	21.19	34.52		79.21	30.65	34.74
104.98	20.2	77.54		106.48	35.11	33.21
121.26	23.65	65.25		111.31	34.85	102.46
137.97	15.58	52.88		77.36	26.13	51.47
92.65	32.11	48.82		148.5	27.13	45.76
133.11	35.88	28.16		93.27	33.92	27.42
110.07	19.74	46.11		69.64	35.03	54.86
131.47	23.16	27.91		60.6	28.58	31.27
109.26	16.72	34.86		70.69	25.74	40.74
113.32	33.85	59.53		64.16	20.44	31.27
55.66	30.88	39.3		74.77	14.13	39.26
133.64	38.59	46.32		52.87	20.99	47.03
96.35	32.61	69.04		129.6	27.1	52.54
98.79	22.35	71.78		95.04	49.96	47.42
111.76	27.91	65		114.36	24.14	34
91.63	13.71	49.65		69.99	35.22	45.44
113.05	46.21	45.52		102.44	35.71	46.53
75.69	23.93	61.78		93.28	22.51	46.04
112.19	19.15	33.3		79.46	48.92	36.46
84.34	23.16	62.41		114.76	24.68	31.83
60.94	23.94	75.7		59.98	30.66	21.51
69.71	19.15	42.5		74.48	28.01	26.04
76.41	26.82	44.13		55.04	32.56	72.67
75.29	37.39	22.76		59.48	24.27	45.52
55.54	19.74	34.85		67.03	22.51	44.13
108.77	31.18	51.83		66.1	31.17	38.6
107.58	17.26	33.85		55.67	18.7	34.58
71.3	25.06	42.5		68.3	24.83	34.58
48.54	19.74	59.95		88.18	32.68	51.07
53.18	33.85	59.52		47.14	19.15	70.23
51.56	23.55	58.79		62.67	28.28	36.58
110.61	45.37	55.25		72.8	25.06	36.39
124.47	46.95	53.9		56.88	21.54	30.28
103.47	36.39	46.12		71.45	22.88	25.78
194.19	32.11	72.78		44.13	34.2	27.08
116.31	34.32	56.03		107.03	37.39	22.04
119.04	26.48	33.44		62.23	32.55	74.79
95.96	40.62	52.1		59.52	24.99	37.99
73.94	27.42	58.9		92.09	20.31	30.96
116.99	23.06	47.87		93.84	31.93	30.66
48.86	30.88	32.4		102.51	33.2	51.04
109.15	32.75	33.51		78.4	26.84	48.71
106.48	17.26	20.2		50.89	28.72	41.76
63.66	19.74	31.61		107.25	23.57	44.97
73.94	12.84	56.2		102.77	32.56	35.45
106.28	40.9	45.42		101.27	47.14	35.46
69.48	24.22	36.46		102.46	39.6	39.49
74.19	29.12	37.88		124.36	31.5	34.56
100.73	26.04	51.82		47.01	29.4	42.13
57.64	27.91	33.51		47.87	32.13	43.93
77.22	42.82	40.9		145.66	34.55	35.45
59.95	24.97	29.74		109.18	20.2	35.44
52.48	25.78	54.03		100.64	31.77	38.97
58.79	36.4	15.14		108.19	27.83	38.12
49.42	22.35	20.31		64.41	27.02	35.58
111.25	13.71	51.82		86.62	26.84	35.78
107.59	22.35	36.83		64.4	30.45	30.17
70.67	25.87	27.83		61.31	45	34.47
96.16	30.05	30.65		119.97	34.52	104.21
124.29	27.08	34.58		73.94	36.23	78.83
104.98	35.88	25.78		118.21	28.82	71.72
83.92	46.32	45.97		79.32	37.85	40.36
60.28	29.74	41.18		139.24	55.39	44.55
62.41	31.61	28.16		129.69	27.83	47.54
59.71	26.48	29.12		106.55	31.7	28.8
57.01	29.12	31.83		53.57	42.17	33.24
73.23	47.01	26.48		57.79	24.3	25.06
62.99	57.65	23.93		38.43	18.61	32.61
128.62	10.92	77.18		48.29		36.58
105.68	24.41	62.13		131.76		34.85
106.31	24.41	49.65		135.45		36.83
138.34	6.42	50.16		112.45		37.39
98.7	33.51	45.41		109.22		30.88
75.7	32.11	35.44		85.87		27.08
113.35	21.84	32.68		83.53		26.04
100.66	32.11	42.07		127.46		22.04
75.7	30.66	32.12		112.03		32.61
94.05	39.47	57.65		53.11		39.83
82.73	32.18	56.88		45.36		29.82
82.37	33.23	36.46		41.39		21.09
81.39	29.82	57.65		165.15		44.56
137.85	48.3	25.06		73.48		36.54
87.79	33.51	65		91.2		30.72
106.99	37.94	69.7		71.1		39.89
126.81	36.95	43.93		84.91		72.09
64.41	27.92	41.13		111.69		42.03
133.01	34.52	51.43		161.67		45.78
60.28	42.5	59.52		74.84		52.92
77.34	36.33	54.59		159.85		105.27
77.36	27.83	72.69		174.51		33.59
59.22	32.11	41.57		141.95		26.2
71.55	49.79	34.25		139.83		36.39
71.96	23.64	48.86		106.01		43.41
57.65	42.06	52.27		86.12		26.32
60.09	28.57	64.54		86.94		41.98
141.44	41.56	58.48		82.63		65.51
93.34	19.27	34.52		41.18		44.34
131.78	23.55	30.88		83.94		39.48
84.7	38.59	33.44		112.38		26.93
95.96	48.83	29.82		68.4		31.43
101.55	40.39	33.85		72.21		28.69
94.6	33.23	36.58		55.83		31.43
101.52	48.3	50.16		60.09		70.51
68.28	35.3	61.23		129.33		46.23
98.84	23.93	38.59		136.8		38.96
90.06	27.83	46.21		71.93		95.12
109.01	16.3	65.12		64.26		38.65
83.28	25.87	41.34		60.09		58.6
127.79	15.44	35.11		118.21		33.11
70.69	30.88	64.4		87.37		131.58
58.23	30.66	67.71		85.64		71.03
64.41	42.5	37.39		97.31		56.22
52.49	38.6	42.22		76.59
107.05	27.83	42.22		62.53
114.61	25.06	60.56		54.04
58.24	23.93	48.12		36.39
74.95	34.52	36.39		138.43
59.49	28.16	21.51		117.82
107.52	37.45	57.53		76.75
94.53	28.72	36.95		96.89
91.47	23.93	28.72		101.25
76.51	23.55	27.91		131.24
83.6	24.41	89.44		113.98
83.75	22.04	61.3		121.2
121.74	24.22	40.73		93.46
107.03	14.36	62.42		45.01
129.34	19.38	48.54		56.31
99.18	29.97	56.19		135.17
124.32	43.93	32.11		56.03
102.06	9.08	39.36		62.97
109.17	17.26	48.87		52.66
182.42	30.27	34.85		68.01
112.69		43.35		95.48
120.18		51.74		88.18
104.17		28.56		61.23
96.59		42.87		79.65
68.4		39.3		74.9
113.79		74.32		74.56
81.53		72.83		81.38
147.6		66.1		84.99
145.1		55.71		112.53
94.84		60.63		70.93
138.1		42.06		89.94
167.41		42.06		104.19
150.02		49.66		85.47
87.46		55.67		79.46
86.16		39.48		68.94
70.77		36.58		75.69
110.2		40.9		109.28
86.71		60.32		115.11
101.98		43.93		91.52
131.58		45.37		90.86
111.04		69.17		76.02
95.75		55.67		86.11
114.5		36.33		90.34
107.04		35.3		91.46
114.01		42.39		60.55
110.22		41.12		155.89
164.88		40.74		124.32
95.08		29.74		170.34
133.56		32.75		126.57
80.79		46.32		71.43
112.41		71.82		67.18
162.23		55.66		132.07
121.45		54.84		91.36
124.16		54.71		78.75
124.82		38.3		69.05
159.78		43.03		106.51
76.65		58.78		53.28
135.18		26.13		41.2
125.36		47.54		153.21
107.58		31.61		175.72
74.23		29.97		138.2
52.66		37.94		110.79
74.77		31.17		75.75
158.73		24.41		51.46
123.51		26.13		154.7
111.25		28.16		115.78
107.03		29.12		101.79
125.94		29.12		81.6
128.3				115.67
143.82				83.31
77.93				54.88
98.84				51.78
86.94				80.24
80.93				82.64
87.36				68.01
				38.77
				52.08
				124.46
				87.38
				128.92
				133.17
				108
				111.76
				81.81
				58.78
				71.55
				58.24
				141.5
				101.44
				46.95
				88.02
				99.34
				158.94
				66.88
				120
				91.93
				65.95
				113.13
				144.9
				104.05
				95.06
				80.59
				70
				67.02
				45.52
				63.65
				70.69
				47.53
				51.78
				36.46
				164.84
				110.22
				136.07
				118.54
				86.71
				92.07
				85.99
				63.55
				52.87
				50.88
				59.98
				95.37
				62.12
				168.27
				165.89
				109.18
				80.44
				103.32
				100.66
				75.7
				102.6
				109.27
				111.27
				100.98
				74.9
				68.01
				119.95
				123.53
				115.7
				90.32
				123.7
				92.67
				107.74
				133.15
				102.95
