# Supplementary material for: Ribogenesis boosts controlled by HEATR1-MYC interplay promote transition into brain tumour growth
Source: EMBO Rep. 2024 Jan 15;25(1):14. doi: 10.1038/s44319-023-00017-1 (PMC10897169; doi:10.1038/s44319-023-00017-1)
Supplement: Supplementary file 8 — Source Data Fig. 3 [file 44319_2023_17_MOESM8_ESM.zip › Fig3_source data/Fig3S_numerical source data.xlsx]

## Sheet: Sheet1
# colonies (%)
GSC-5				GSC-8
Control shRNA	HEATR1 shRNA#22	HEATR1 shRNA#97		Control shRNA	HEATR1 shRNA#22	HEATR1 shRNA#97
104.675	9.17653	39.5057		64.4187	6.57334	35.9343
96.5869	17.7309	38.1059		54.7778	5.6969	51.7103
100.009	17.4199	17.5754		53.9014	4.82045	48.6427
105.763	11.0429	36.2395		73.1832	5.6969	53.025
99.8531	7.31012	42.9275		65.7334	3.944	64.4187
100.32	8.86546	40.1279		80.633	4.82045	46.8898
98.1422	10.1097	20.8416		75.3743	3.50578	61.3512
108.563	7.46565	28.7739		72.3068	4.82045	59.5983
107.941	6.53245	38.8836		89.3974	1.75289	45.5752
99.6976	9.4876	37.1727		70.1156	3.06756	50.3956
104.053	16.4866	26.2853		81.9477	3.06756	54.7778
90.21	11.0429	32.3512		79.7565	2.19111	60.0365
115.873	6.06584	28.7739		97.2855	3.944	44.2605
128.005	4.82157	30.7958		101.229	6.13512	48.6427
125.205	3.11069	18.5086		100.353	5.25867	46.4516
111.052	3.11069	27.063		102.982	3.50578	35.496
115.251	4.66603	32.9733		93.3414		47.3281
109.185	5.28817	22.5525		99.0383		47.7663
117.428	4.19943	24.73		92.9032		42.0694
121.628	3.73283	21.9304		109.117		43.8223
128.005	6.68798	25.6632		93.7797		41.1929
129.249	5.75477	21.4638		111.309		44.2605
125.983	5.44371	25.1966		101.229		51.2721
132.049	4.5105	34.2176		86.3299		50.8338
87.0993	4.82157	26.4409		120.511		32.8667
78.3894	7.77672	28.3073		127.961		39.8783
85.6995	6.68798	21.3082		111.747		46.8898
79.0115	7.62119	35.1508		130.59		38.1254
85.2329	2.33302	27.5296		127.085		49.5192
78.7004	4.82157	19.5973		120.073		49.0809
72.0124	2.48855	21.9304		138.478		41.6312
56.9256	4.0439	26.9075		138.917		49.5192
78.7004	3.57729	28.7739		131.905		38.1254
58.4809	7.93226	28.3073		141.108		42.9458
81.8111	8.55439	19.4418		140.67		44.6987
83.2109	6.68798	21.7748		120.511		35.496
