# Supplementary material for: Ribogenesis boosts controlled by HEATR1-MYC interplay promote transition into brain tumour growth
Source: EMBO Rep. 2024 Jan 15;25(1):14. doi: 10.1038/s44319-023-00017-1 (PMC10897169; doi:10.1038/s44319-023-00017-1)
Supplement: Supplementary file 8 — Source Data Fig. 3 [file 44319_2023_17_MOESM8_ESM.zip › Fig3_source data/Fig3E_numerical source data.xlsx]

## Sheet: 93h ALH
# Cells (%)
U87MG Ki67+		U87MG EdU+			U251MG Ki67+		U251MG EdU+
Control esiRNA	HEATR1 esiRNAi	Control esiRNA	HEATR1 esiRNAi		Control esiRNA	HEATR1 esiRNAi	Control esiRNA	HEATR1 esiRNAi
77.7778	45.1613	55.5556	25.8065		61.2903	7.14286	45.1613	7.14286
43.75	38.0952	31.25	33.3333		43.9024	43.75	43.9024	31.25
29.4118	20.6897	17.6471	13.7931		36.3636	55.5556	4.54545	22.2222
36.3636	51.4286	18.1818	22.8571		85.7143	63.6364	35.7143	27.2727
65	26.087	10	21.7391		66.6667	36.8421	33.3333	10.5263
53.3333	35.4839	46.6667	25.8065		56.25	35	37.5	25
58.8235	20	41.1765	16.6667		52.6316	37.5	26.3158	12.5
43.75	50	37.5	25		55.5556	31.5789	16.6667	10.5263
33.3333	37.5	33.3333	25		74.1936	57.1429	70.9677	21.4286
40	36.8421	20	15.7895		71.875	33.3333	65.625	23.8095
37.5	15.3846	37.5	16.8675		86.6667		33.3333
70.5882	24.3243	23.5294	21.6		72.7273		36.3636
47.6191	19.3548	19.0476	27.193		78.2609		30.4348
43.4783	15	43.4783	26.5823		66.6667		58.3333
68.75	9.52381	37.5	31.3131
53.8462	9.09091	53.8462	13.8461
65.3846	30	26.9231	15.5963
32	22.2222	16	19.1011
15.7895	14.2857	10.5263	17.8082
48	33.3333		26.9231
19.4444	16.9231
33.3333	33.9449
71.4286	33.7079
43.75	27.3973
46.5116	26.9231
57.8947	41.1765
25	24.3902
28	40.7895
30	31.1828
47.4576	43.5185
18.6046
68.9655
42.3077
53.8462
34.8837
68
33.3333
