# Supplementary material for: Ribogenesis boosts controlled by HEATR1-MYC interplay promote transition into brain tumour growth
Source: EMBO Rep. 2024 Jan 15;25(1):14. doi: 10.1038/s44319-023-00017-1 (PMC10897169; doi:10.1038/s44319-023-00017-1)
Supplement: Supplementary file 9 — Source Data Fig. 4 [file 44319_2023_17_MOESM9_ESM.zip]

Archive with 65 entries (60 files):
- Fig4_source data/
- Fig4_source data/Fig4D_source data.jpg
- __MACOSX/
- __MACOSX/Fig4_source data/
- __MACOSX/Fig4_source data/._Fig4D_source data.jpg
- Fig4_source data/Fig4H_numerical source data.xlsx
- __MACOSX/Fig4_source data/._Fig4H_numerical source data.xlsx
- Fig4_source data/Fig4J_source data.tif
- __MACOSX/Fig4_source data/._Fig4J_source data.tif
- Fig4_source data/.DS_Store
- __MACOSX/Fig4_source data/._.DS_Store
- Fig4_source data/Fig4M_source data.tif
- __MACOSX/Fig4_source data/._Fig4M_source data.tif
- Fig4_source data/Fig4C_source data.jpg
- __MACOSX/Fig4_source data/._Fig4C_source data.jpg
- Fig4_source data/Fig4U_numerical source data.xlsx
- __MACOSX/Fig4_source data/._Fig4U_numerical source data.xlsx
- Fig4_source data/Fig4L_source data.tif
- __MACOSX/Fig4_source data/._Fig4L_source data.tif
- Fig4_source data/Fig4B_source data.jpg
- __MACOSX/Fig4_source data/._Fig4B_source data.jpg
- Fig4_source data/Fig4E_numerical source data.xlsx
- __MACOSX/Fig4_source data/._Fig4E_numerical source data.xlsx
- Fig4_source data/Fig4W_source data/
- Fig4_source data/Fig4W_source data/Fig4W_UBF+loadingcontrol_source data.jpg
- __MACOSX/Fig4_source data/Fig4W_source data/
- __MACOSX/Fig4_source data/Fig4W_source data/._Fig4W_UBF+loadingcontrol_source data.jpg
- Fig4_source data/Fig4W_source data/Fig4W_FBL+loadingcontrol_source data.jpg
- __MACOSX/Fig4_source data/Fig4W_source data/._Fig4W_FBL+loadingcontrol_source data.jpg
- Fig4_source data/Fig4W_source data/.DS_Store
- __MACOSX/Fig4_source data/Fig4W_source data/._.DS_Store
- Fig4_source data/Fig4W_source data/Fig4W_RPA194+loadingcontrol_source data.jpg
- __MACOSX/Fig4_source data/Fig4W_source data/._Fig4W_RPA194+loadingcontrol_source data.jpg
- Fig4_source data/Fig4W_source data/Fig4W_NPM1+loadingcontrol_source data.jpg
- __MACOSX/Fig4_source data/Fig4W_source data/._Fig4W_NPM1+loadingcontrol_source data.jpg
- Fig4_source data/Fig4W_source data/Fig4W_numerical source data.xlsx
- __MACOSX/Fig4_source data/Fig4W_source data/._Fig4W_numerical source data.xlsx
- Fig4_source data/Fig4W_source data/Read-me file_Fig4W.docx
- __MACOSX/Fig4_source data/Fig4W_source data/._Read-me file_Fig4W.docx
- __MACOSX/Fig4_source data/._Fig4W_source data
- Fig4_source data/Fig4K_source data.tif
- __MACOSX/Fig4_source data/._Fig4K_source data.tif
- Fig4_source data/Fig4N_source data.tif
- __MACOSX/Fig4_source data/._Fig4N_source data.tif
- Fig4_source data/Fig4T_source data.tif
- __MACOSX/Fig4_source data/._Fig4T_source data.tif
- Fig4_source data/Fig4F_source data.tif
- __MACOSX/Fig4_source data/._Fig4F_source data.tif
- Fig4_source data/Fig4S_source data.tif
- __MACOSX/Fig4_source data/._Fig4S_source data.tif
- Fig4_source data/Fig4P_numerical source data.xlsx
- __MACOSX/Fig4_source data/._Fig4P_numerical source data.xlsx
- Fig4_source data/Fig4I_source data.tif
- __MACOSX/Fig4_source data/._Fig4I_source data.tif
- Fig4_source data/Fig4G_source data.tif
- __MACOSX/Fig4_source data/._Fig4G_source data.tif
- Fig4_source data/Fig4R_source data.tif
- __MACOSX/Fig4_source data/._Fig4R_source data.tif
- Fig4_source data/Fig4Q_numerical source data.xlsx
- __MACOSX/Fig4_source data/._Fig4Q_numerical source data.xlsx
- Fig4_source data/Fig4V_numerical source data.xlsx
- __MACOSX/Fig4_source data/._Fig4V_numerical source data.xlsx
- Fig4_source data/Fig4A_source data.jpg
- __MACOSX/Fig4_source data/._Fig4A_source data.jpg
- __MACOSX/._Fig4_source data
