# Supplementary material for: Ribogenesis boosts controlled by HEATR1-MYC interplay promote transition into brain tumour growth
Source: EMBO Rep. 2024 Jan 15;25(1):14. doi: 10.1038/s44319-023-00017-1 (PMC10897169; doi:10.1038/s44319-023-00017-1)
Supplement: Supplementary file 9 — Source Data Fig. 4 [file 44319_2023_17_MOESM9_ESM.zip › Fig4_source data/Fig4H_numerical source data.xlsx]

## Sheet: 24 h ALH
Relative EU signal
brat-RNAi	HEATR1-RNAi, brat-RNAi
1.11221	1.29151
0.672638	1.2298
0.68248	0.413946
0.454983	0.313559
0.411674	0.267823
1.46187	1.0406
1.78544	0.363031
1.57335	0.423294
1.10587	0.227783
1.04893	0.210938
0.389902	0.602389
0.975412	0.524092
0.989448	0.502084
0.897005	0.493192
1.37119	0.766171
0.76451	0.664971
1.16869	0.282466
1.05555	0.413661
0.315714	0.411667
0.608611	0.243528
1.80552	0.55348
1.08936	0.227843
1.55823	0.426054
0.97549	1.13275
0.436173	0.380442
0.504869	0.430694
1.23415	0.61623
1.17532	0.388227
1.46684	0.474333
1.7767	0.241943
1.82324	0.210719
1.34351	0.255688
0.991655	0.27884
0.668143	0.376852
0.478974	0.137867
0.729355	0.230625
1.44218	0.360054
0.476157	0.139431
0.612748	0.464346
0.565906	0.301722
