# Supplementary material for: Ribogenesis boosts controlled by HEATR1-MYC interplay promote transition into brain tumour growth
Source: EMBO Rep. 2024 Jan 15;25(1):14. doi: 10.1038/s44319-023-00017-1 (PMC10897169; doi:10.1038/s44319-023-00017-1)
Supplement: Supplementary file 9 — Source Data Fig. 4 [file 44319_2023_17_MOESM9_ESM.zip › Fig4_source data/Fig4U_numerical source data.xlsx]

## Sheet: Sheet1
Relative RPA194 (Pol I) signal (area/ nuclear area)
Control shRNA	HEATR1 shRNA#22	HEATR1 shRNA#97
1.33677	0.546626	0.362181
0.645317	0.514284	0.281485
0.0936586	0.448994	0.280093
0.624751	0.21371	0.260378
0.229062	0.180425	0.325061
1.1203	0.805226	0.305504
1.04702	0.339718	0.576944
0.948236	0.0417506	0.591912
0.762738	0.387572	0.489901
0.768633	0.228631	0.260104
0.50453	1.24341	0.208743
1.47418	0.479732	0.304666
1.68711	0.333904	0.456111
1.58738	0.297998	0.75819
1.40865	0.729502	0.828121
0.876573	0.445056	0.123187
2.04721	1.16595	0.61708
1.12652	0.596473	0.307836
0.450313	0.787085	0.587322
0.881366	0.252785	0.152005
0.607092	0.421775	0.261887
0.882131	0.401913	0.087009
1.56563	0.380588	0.0569485
0.993591	0.129971	0.458057
1.50988	0.454536	0.264642
2.00446	0.135006	0.242536
1.50388	0.575425	0.21198
0.571058	0.248416	0.0154935
0.687248	0.39926	0.347267
0.0279652	0.673664	0.191554
0.666771	0.0226512	0.142956
0.856348	0.332505	0.382015
0.663035	0.270825	0.241793
0.787931	0.362647
3.23029	0.53278
0.905222	0.150728
0.249207	0.574052
1.82922	0.161142
0.735601	0.351035
0.496495	0.606275
0.610772	0.475588
0.959721	0.463922
1.41362	0.155576
0.622516	0.221301
	0.61495
	0.59306
	0.859507
	0.358718
