# Supplementary material for: Ribogenesis boosts controlled by HEATR1-MYC interplay promote transition into brain tumour growth
Source: EMBO Rep. 2024 Jan 15;25(1):14. doi: 10.1038/s44319-023-00017-1 (PMC10897169; doi:10.1038/s44319-023-00017-1)
Supplement: Supplementary file 9 — Source Data Fig. 4 [file 44319_2023_17_MOESM9_ESM.zip › Fig4_source data/Fig4E_numerical source data.xlsx]

## Sheet: 24 h ALH
Relative nucleoli size (FBL/ cell diameter)
Control (isogenic line - w1118, pntGal4>mcd8-GFP)	Control (pntGal4>mcd8-GFP, cherry-RNAi)	Control (pntGal4>mcd8-GFP)	HEATR1-RNAi	brat-RNAi	HEATR1-RNAi, brat-RNAi
0.222049	0.234999	0.281463	0.256991	0.304527	0.134615
0.25724	0.266779	0.198966	0.16545	0.233538	0.157895
0.23196	0.164505	0.197368	0.124324	0.25266	0.145683
0.119877	0.242484	0.194737	0.253165	0.236842	0.117988
0.226315	0.190508	0.274194	0.235294	0.31579	0.124096
0.235219	0.123739	0.263104	0.325967	0.250821	0.113924
0.19911	0.184007	0.151613	0.135385	0.197232	0.147321
0.199341	0.174098	0.250943	0.173913	0.39115	0.102845
0.176174	0.189137	0.0719697	0.224904	0.363395	0.104508
0.185422	0.211725	0.131148	0.180915	0.279826	0.278195
0.298704	0.189888	0.324597	0.152	0.584906	0.235556
0.194197	0.307951	0.270153	0.163728	0.263918	0.170629
0.223505	0.206465	0.217213	0.22561	0.313924	0.113372
0.267355	0.231475	0.332918	0.12616	0.176471	0.210526
0.233285	0.254444	0.194274	0.205566	0.253479	0.191378
0.156218	0.136949	0.342553	0.159645	0.260759	0.208986
0.279007	0.267918	0.270476	0.139955	0.335784	0.185507
0.224806	0.211701	0.222868	0.115987	0.200466	0.0891089
0.278107	0.164987	0.302251	0.109023	0.25	0.186747
0.243872	0.178865	0.230583	0.210606	0.470356	0.181298
0.264305	0.18717	0.2267	0.188104	0.196923	0.164865
0.294266	0.206997	0.262755	0.184549	0.348837	0.129139
0.212166	0.265568	0.181548	0.276018	0.435088	0.155093
0.184303	0.184619	0.142628	0.165775	0.291272	0.174095
0.166143	0.221611	0.214159	0.115854	0.2334	0.135747
0.294559	0.186604	0.38814	0.0924855	0.272727	0.100858
0.337708	0.228658	0.155769	0.137056	0.226103	0.1
0.215252	0.228685	0.210938	0.153971	0.243698	0.164011
0.207524	0.19422	0.273481	0.0498753	0.220942	0.104167
0.226056	0.196432	0.247738	0.135071	0.315895	0.115764
0.305183	0.315826	0.300743	0.19457	0.408994	0.122112
0.167408	0.208159	0.186275	0.156322	0.41866	0.210626
0.263929	0.198963	0.225806	0.219739	0.205029	0.219858
0.252917	0.196353	0.206122	0.282338	0.232793	0.169126
0.199057	0.195261	0.140496	0.114407	0.198559	0.15912
0.228591	0.203752	0.207819	0.238411	0.276483	0.19562
0.261045	0.137392	0.253608	0.237805	0.295308	0.199454
0.215111	0.205587	0.142251	0.355263	0.340961	0.074813
0.267512	0.138736	0.255263	0.125341	0.35545	0.0734341
0.224317	0.252969	0.325521	0.209366	0.356618	0.167476
0.175264	0.162729	0.244804	0.143573	0.309927	0.289017
0.216682	0.202671	0.143731	0.233146	0.168142	0.17156
0.188326	0.187145	0.15894	0.119231	0.360563	0.252632
0.173951	0.19602	0.179601	0.112033	0.2775	0.217877
0.169483	0.262303	0.287823	0.0892857	0.245902	0.232416
0.263305	0.236133	0.250962	0.235741	0.247974	0.309192
0.17525	0.274846	0.297546	0.241993	0.41048	0.199248
0.243458	0.204063	0.178641	0.203349	0.202643	0.125
0.290688	0.249359	0.162791	0.165048	0.432773	0.124744
0.257071	0.226075	0.109914	0.249351	0.297806	0.12892
0.18011	0.316933	0.178571	0.261981	0.323144	0.196868
0.221567	0.187257	0.174129	0.0987203	0.273809	0.298122
0.242793	0.235692	0.121495	0.207161	0.162662	0.147273
0.259098	0.206799	0.215084	0.15978	0.201681	0.123529
0.203289	0.157391	0.15625	0.165333	0.209893	0.114833
0.187601	0.22077	0.252632	0.149068	0.34877	0.205013
0.244409	0.200044	0.148997	0.137097	0.230624	0.289199
0.226118	0.200862	0.139535	0.0619902	0.332649	0.137157
0.22518	0.239692	0.247278	0.279429	0.250614	0.246819
0.197538	0.236921	0.160656	0.202372	0.353516	0.206107
0.196936	0.155344	0.154786	0.232456	0.363914	0.248373
0.16699	0.210163	0.170347	0.168142	0.37605	0.179688
0.223141	0.219666	0.104247	0.194617	0.642523	0.325688
0.227523	0.269549	0.352683	0.18847	0.417515	0.248705
0.20456	0.246882	0.214347	0.229452	0.385737	0.211462
0.237766	0.260297	0.185185	0.196891	0.214286	0.18578
0.211934	0.230891	0.153017	0.176744	0.266807	0.254072
0.169036	0.278602	0.104513	0.238994	0.396694	0.199029
0.178495	0.259326	0.255639	0.165179	0.413158	0.0882353
0.14533	0.352014	0.243151	0.217012	0.296891	0.120527
0.206048	0.222382	0.275488	0.256256	0.470803	0.10089
0.222464	0.314084	0.313589	0.188797	0.213265	0.292601
0.202899	0.198977	0.192405	0.167488	0.231959	0.210962
0.186551	0.286354	0.2643	0.108352	0.298319	0.170455
0.190166	0.229765	0.231533	0.172507	0.226782	0.155534
0.199385	0.290729	0.232184	0.319328	0.493119	0.206074
0.249756	0.23545	0.197248	0.155718	0.320542	0.161034
0.20344	0.237624	0.254701	0.18509	0.160714	0.134474
0.246844	0.220724	0.40048	0.202381	0.165746	0.0872483
0.174372	0.265744	0.1621	0.195122	0.288708	0.185538
0.230695	0.228502	0.321101	0.121762	0.20078	0.0931507
0.157885	0.205918	0.252688	0.148707	0.241706	0.269041
0.282159	0.212534	0.254425	0.1125	0.241667	0.298898
0.267869	0.194438	0.139706	0.200675	0.350704	0.347682
0.173451	0.125819	0.114537	0.105263	0.529248	0.201807
0.270152	0.193903	0.173664	0.145558	0.247113	0.191489
0.233558	0.154604	0.19407	0.151099	0.257627	0.248691
0.282062	0.326886	0.563467	0.237624	0.29434	0.126923
0.160691	0.237831	0.169388	0.140753	0.227171	0.117083
0.196233	0.23643	0.09601	0.221932	0.302185	0.149515
0.178719	0.22274	0.199043	0.20367	0.25677	0.170478
0.232945	0.330882	0.177515	0.286822	0.260021	0.125683
0.180811	0.254586	0.133201	0.277778	0.355408	0.213461
0.168349	0.208112	0.165094	0.1104	0.220551	0.210127
0.197442	0.207466	0.244828	0.174242	0.227979	0.155592
0.264834	0.298098	0.196347	0.179592	0.17907	0.270195
0.240049	0.210082	0.234568	0.138716	0.428947	0.182944
0.189253	0.234117	0.200993	0.158392	0.310056	0.128806
0.22627	0.182753	0.140693	0.249527	0.569863	0.136213
0.234243	0.213935	0.277831	0.25922	0.493113	0.231567
0.282546	0.196001	0.248082	0.205416	0.286145	0.131716
0.31181	0.183818	0.197872	0.1	0.24015	0.102632
0.24007	0.186813	0.313131	0.168317	0.281853	0.149626
0.239139	0.230329	0.209503	0.120253	0.134752	0.198529
0.224784	0.176484	0.181818	0.305031	0.189696	0.126619
0.284359	0.298969	0.295165	0.17801	0.372832	0.156018
0.139952	0.274445	0.191388	0.205451	0.239278	0.184237
0.270704	0.205568	0.261759	0.167901	0.260177	0.147215
0.369114	0.152928	0.363372	0.201681	0.394904	0.115
0.190552	0.247321	0.188544	0.198529	0.65587	0.185589
0.14512	0.315643	0.244009	0.111732	0.446541	0.211694
0.18539	0.20231	0.240964	0.268617	0.261959	0.158949
0.208898	0.123787	0.272727	0.274933	0.248996	0.180617
0.241497	0.171881	0.226277	0.229167	0.211111	0.220126
0.180546	0.221872	0.209746	0.130137	0.385763	0.212575
0.156697	0.250293	0.196809	0.163793	0.249615	0.213592
0.240567	0.222976	0.315625	0.105793	0.300633	0.210918
0.191543	0.228415	0.170825	0.142857	0.233871	0.251429
0.236058	0.263063	0.154762	0.228682	0.267544	0.175115
0.224493	0.169063	0.276488	0.220217	0.217002	0.175
0.171082	0.182922	0.256997	0.165067	0.115237	0.168459
0.303366	0.194714	0.338272	0.140496	0.363636	0.169231
0.226141	0.289801	0.372222	0.138728	0.278415	0.263158
0.27029	0.197728	0.229111	0.247601	0.342069	0.203777
0.20381		0.227823	0.240692	0.227848	0.149618
0.190499		0.191956	0.19582	0.268362	0.15587
0.216453		0.250497	0.206862	0.246667	0.186691
0.236671		0.197619	0.260388	0.304904	0.18038
		0.204301	0.188119	0.35307	0.10411
		0.132827	0.185273	0.28841	0.215101
		0.301624	0.139932	0.358491	0.0900474
		0.206089	0.100961	0.210383	0.0767263
		0.207602	0.141089	0.344304	0.246006
		0.167927	0.190283	0.408644	0.245066
		0.102703	0.352941	0.421505	0.268518
		0.155361	0.137157	0.279452	0.105769
		0.163968	0.200472	0.22429	0.231911
		0.200361	0.155056	0.33463	0.157464
		0.104121	0.185745	0.285714	0.176817
		0.253119	0.135888	0.32312	0.25
		0.191388	0.265537	0.347962	0.269939
		0.200456	0.185542	0.258953	0.201586
		0.345048	0.172949	0.289973	0.22467
		0.308411	0.125	0.395498	0.123711
		0.247396	0.163772	0.390411	0.198214
		0.146341	0.0877193	0.275551	0.289738
		0.331597	0.0780822	0.243553	0.212846
		0.329	0.162162	0.460526	0.269031
		0.183983	0.0674699	0.354108	0.166667
		0.147541	0.15896	0.372751	0.16129
		0.189055	0.258234	0.275362	0.22664
		0.276699	0.0349265	0.231111	0.221713
		0.244174	0.0892449	0.367217	0.219907
		0.341077	0.210526	0.279221	0.24537
		0.146974	0.0701031	0.257299	0.224428
		0.321101	0.0884211	0.463373	0.227926
		0.187697	0.0628019	0.401163	0.274194
		0.236979	0.133949	0.267327	0.0870786
		0.133087	0.0848214	0.257545	0.223451
		0.223947	0.0868761	0.237603	0.203704
		0.262774	0.0901899	0.406542	0.216667
		0.146939	0.0565771	0.260116	0.253894
		0.231497	0.0857143	0.352113	0.255354
		0.121406	0.121739	0.417536	0.0599572
		0.221311	0.110744	0.316923	0.168776
		0.189979	0.130081	0.25502	0.244831
		0.253227	0.246057	0.24	0.233766
		0.165546	0.174098	0.296813	0.240409
		0.206965	0.111111	0.365657	0.245098
		0.148681	0.179245	0.282958	0.425847
		0.178899	0.176471	0.310065	0.155251
		0.282805	0.0582524	0.457014	0.227951
		0.300203		0.217626	0.432526
		0.17552		0.640964	0.233032
		0.163603		0.180266	0.162479
		0.238095		0.185542	0.144068
		0.162214		0.345345
		0.308671		0.237668
		0.241346		0.206751
		0.107368		0.349036
		0.191429		0.226733
		0.056962		0.25266
		0.161408		0.434659
		0.18984		0.222973
		0.17495
		0.175655
		0.198953
		0.249255
