# Supplementary material for: Ribogenesis boosts controlled by HEATR1-MYC interplay promote transition into brain tumour growth
Source: EMBO Rep. 2024 Jan 15;25(1):14. doi: 10.1038/s44319-023-00017-1 (PMC10897169; doi:10.1038/s44319-023-00017-1)
Supplement: Supplementary file 9 — Source Data Fig. 4 [file 44319_2023_17_MOESM9_ESM.zip › Fig4_source data/Fig4W_source data/Fig4W_numerical source data.xlsx]

## Sheet: Sheet1
WB quantifications
	UBF	UBF	UBF		b-Actin	b-Actin	b-Actin		UBF/b-Actin	UBF/b-Actin	UBF/b-Actin
	Replicate 1	Replicate 2	Replicate 3		Replicate 1	Replicate 2	Replicate 3		Replicate 1	Replicate 2	Replicate 3
Control shRNA	14.819	14.857	15.748		11.803	11.209	13.027		1.25553	1.32545	1.20887
HEATR1 shRNA#22	8.725	6.684	4.376		11.946	7.449	10.853		0.73037	0.897302	0.403206
HEATR1 shRNA#97	10.28	12.01	11.003		12.712	11.083	10.345		0.808685	1.08364	1.06361
	FBL	FBL	FBL		b-Actin	b-Actin	b-Actin		FBL/b-Actin	FBL/b-Actin	FBL/b-Actin
	Replicate 1	Replicate 2	Replicate 3		Replicate 1	Replicate 2	Replicate 3		Replicate 1	Replicate 2	Replicate 3
Control shRNA	13.035	12.132	13.038		9.482	13.127	12.548		1.37471	0.924202	1.03905
HEATR1 shRNA#22	11.286	10.617	10.528		11.518	13.833	9.778		0.979858	0.767512	1.0767
HEATR1 shRNA#97	9.495	10.677	9.192		11.387	12.295	6.031		0.833846	0.868402	1.52413
	NPM1	NPM1	NPM1		b-Actin	b-Actin	b-Actin		NPM1/b-Actin	NPM1/b-Actin	NPM1/b-Actin
	Replicate 1	Replicate 2	Replicate 3		Replicate 1	Replicate 2	Replicate 3		Replicate 1	Replicate 2	Replicate 3
Control shRNA	12.761	15.706	12.857		9.482	13.127	12.548		1.34581	1.19647	1.02463
HEATR1 shRNA#22	12.033	10.517	6.1		11.518	13.833	9.778		1.04471	0.760283	0.623849
HEATR1 shRNA#97	13.419	12.303	4.303		11.387	12.295	6.031		1.17845	1.00065	0.71348
	RPA194	RPA194	RPA194		a-Tubulin	b-Actin	b-Actin		RPA194/a-Tubulin	RPA194/b-Actin	RPA194/b-Actin
	Replicate 1	Replicate 2	Replicate 3		Replicate 1	Replicate 2	Replicate 3		Replicate 1	Replicate 2	Replicate 3
Control shRNA	338307	140018	89521		764577	416622	442916		0.442476	0.336079	0.202117
HEATR1 shRNA#22	250281	97848	100652		541341	275098	388171		0.462335	0.355684	0.259298
HEATR1 shRNA#97	405192	110199	102216		643628	229525	379713		0.629544	0.480118	0.269193
