# Supplementary material for: Ribogenesis boosts controlled by HEATR1-MYC interplay promote transition into brain tumour growth
Source: EMBO Rep. 2024 Jan 15;25(1):14. doi: 10.1038/s44319-023-00017-1 (PMC10897169; doi:10.1038/s44319-023-00017-1)
Supplement: Supplementary file 9 — Source Data Fig. 4 [file 44319_2023_17_MOESM9_ESM.zip › Fig4_source data/Fig4P_numerical source data.xlsx]

## Sheet: Sheet1
Relative nucleoli size (nucleolar/ nuclear area)
UBF				FBL				NPM1
Control shRNA	HEATR1 shRNA#22	HEATR1 shRNA#97		Control shRNA	HEATR1 shRNA#22	HEATR1 shRNA#97		Control shRNA	HEATR1 shRNA#22	HEATR1 shRNA#97
0.70176	0.542309	0		0.782368	0.245945	0.679355		1.07062	0.665042	1.18225
0.509667	0.000352547	3.87986e-05		1.05911	0.306763	0.13106		1.32382	0.618386	0.546426
2.36508	0.61213	0.151926		1.79897	0.519297	0.219479		0.544644	0.697089	1.30053
1.37143	0.517388	0.296325		1.11981	0.152325	0.256889		1.24957	0.595335	0.887428
1.15955	0.498762	0		1.02255	0.283489	6.86253e-05		1.13735	0.761804	0.935092
0.6227	0.0925269	0.309591		0.812551	0.225653	0.568028		0.498389	0.911448	1.08738
0.714567	0.000168818	0.112609		0.834846	0.279347	0.0757805		0.536251	0.640298	1.16579
1.42681	0.136837	0.266061		2.90427	6.56573e-05	3.78856e-05		0.0399665	0.629994	1.37659
1.02368	0.000184866	0.163309		1.09288	7.66674e-05	0.219301		1.29055	0.383135	1.47975
0.651435	7.94644e-05	0		0.770148	0.144903	0.040964		0.575928	0.528296	0.762926
0.46854	0.128238	0.523451		0.442198	0.100663	0.203618		0.554834	0.965927	1.64221
3.03579	0.000131577	0.117735		1.50955	0.182521	0.0837063		0.54652	0.636192	0.992001
2.57368	0.00013958	0.259318		1.82052	0.111525	0.22935		1.17782	0.37537	0.500773
1.43497	9.75535e-05	0.28958		0.989405	0.10549	0.152373		1.05763	0.63912	0.950576
0.372559	0.147526	0.000205122		0.616552	0.0701321	0.27031		0.804751	0.501381	0.611179
1.40867	0.160253	0.000176152		2.1981	0.286997	0.178079		0.812883	0.715393	1.91311
0.379695	0.210628	0.171254		0.338712	0.137873	0.109611		1.04722	0.324855	0.918501
0.173303	0.218505	0		0.461832	0.171447	0		1.59589	0.784157	1.30824
0	0.000131709	0		0.100018	0.10553	0.203024		0.632361	0.36726	0.739203
0.268404	0.000109633	0.142594		0.306248	0.132134	0.10791		0.870088	0.264467	1.08608
1.90729	0.00018478	0		0.728299	0.0671138	0.299269		0.956794	0.44311	2.45172
1.15442	0.759727	6.00125e-05		0.510232	0.320627	0.492907		1.73356	0.313113	0.824268
0.319541	0	0.0916943		0.643977	0.000137233	0.177197		1.65285	0.667521	1.12526
0.813766	0.569968	0.119348		1.73346	0.162786	0.134653		0.613895	0.379411	1.27477
0.581624	0.000213282	0.208754		0.588633	0.0723643	0.217272		1.23236	0.669999	1.21764
0.770826	0.312732	0.194235		0.691526	0.293557	0		0.260145	0.941932	0.899957
1.90471	0.000122824	0.204399		1.06144	8.44608e-05	0.166592		1.86106	1.03884	0.799323
1.94114	8.72398e-05	0.253519		0.910597	0.0935413	0.0739183		1.58245	0.648382	1.23923
1.20239	0	0.0906071		0.707288	0.0966118	0.216634		0.903171	0.513117	0.676019
0.819105	0.253445	0.450206		1.18853	0.190227	0.209462		0.889098	0.222164	0.276083
0.739946	0.210916	0.21463		0.831056	0.174183	0.16187		0.716386	0.825525	0.975915
0.782158	0.712928	0.250866		1.1243	0.489914	0.195176		0.57137	0.622847	0.624218
0.000140229	0.237579	0.0695798		0.801832	0.218127	0.113909		0.611331	0.667113	0.938564
0.40065	0.319384	0.0692175		1.49821	0.21938	0.108348		0.662	0.405619	1.03146
	0.000280125	0.079453			0.116338	0.101791		0.907458	0.929989	0.623459
	0.147839	0.000122821			0.275779	0.169656		1.02474	0.427601	0.807544
	0.123349	0.000107923			0.2404	0.181231		1.03429	1.05015	0.778446
	0.000117125	0.162942			0.26378	0.0588644		1.23127	0.471517	0.582111
	0.138826	0.429315			0.165913	0.0987155		0.54744	0.660516	1.13061
	0.136248				0.0901465			0.874157	0.340565	0.726737
								1.13486	0.507385	1.21627
								1.36031	0.72485	0.824901
								0.87607	0.598602	0.863874
								2.12029	0.509833	0.926702
								1.39381	0.87837	0.842026
								1.29681	0.714701	0.828098
								1.28188	0.536859	0.809546
								1.61318	0.465302	0.912336
								0.900093	0.597778	0.536146
								1.10536	0.846589	1.3094
								0.913961	0.523675	1.31591
								1.06897	0.673323	0.811643
								0.523596	1.58341	1.01517
								1.09975	0.546669	0.802138
								1.52278	0.713123	0.955825
								0.908416	0.7367	0.847272
								0.456755	0.979126	0.623333
								1.13784	0.865937	1.26289
								0.341899	0.370574	1.26021
								0.838472	0.596571	0.994744
								0.689702	1.26886	0.779919
								0.6675	0.451043	1.08987
								1.40024	0.421257	0.403202
								1.9987	1.2368	1.49328
								1.44196	0.59215	1.8168
								1.37771	0.280492	1.23851
								0.795723	0.897009	1.58309
								0.500459		1.11066
										0.398126
										1.02335
										0.860654
										0.311893
										0.682664
