# Supplementary material for: Ribogenesis boosts controlled by HEATR1-MYC interplay promote transition into brain tumour growth
Source: EMBO Rep. 2024 Jan 15;25(1):14. doi: 10.1038/s44319-023-00017-1 (PMC10897169; doi:10.1038/s44319-023-00017-1)
Supplement: Supplementary file 9 — Source Data Fig. 4 [file 44319_2023_17_MOESM9_ESM.zip › Fig4_source data/Fig4Q_numerical source data.xlsx]

## Sheet: Sheet1
# Cells w/ mislocalised nucleolar components (%)
UBF				FBL				NPM1
Control shRNA	HEATR1 shRNA#22	HEATR1 shRNA#97		Control shRNA	HEATR1 shRNA#22	HEATR1 shRNA#97		Control shRNA	HEATR1 shRNA#22	HEATR1 shRNA#97
0	60	33.3333		0	100	100		0	33.3333	57.1429
0	50	64.2857		0	100	92.8571		14.2857	42.8571	100
0	27.2727	87.5		0	81.8182	100		10	30	66.6667
0	62.5	62.5		0	75	87.5		0	60	66.6667
0	40	87.5		0	50	100		0	42.8571	75
0	60	33.3333		0	100	83.3333		50	33.3333	66.6667
7.14286	45.4545	63.6364		7.14286	90.9091	90.9091		0	100	88.8889
0	50	40		0	70	100		16.6667	100	81.8182
7.14286	62.5	40		7.14286	75	100		30	66.6667	100
		80				80		0	33.3333	100
0	25	57.1429		0	81.25	100		0	83.3333	50
0	64.2857	45.4545		0	92.8571	100		25	80	80
0	75	83.3333		0	91.6667	100		0	83.3333	55.5556
0	81.8182	55.5556		0	90.9091	88.8889		0	100	77.7778
0	40	44.4444		0	90	77.7778		0	55.5556	100
8.33333	46.1538	72.7273		16.6667	84.6154	100		0	50	100
10	22.2222	57.1429		0	55.5556	100		100	85.7143	100
0	50	55.5556		0	60	66.6667		0	14.2857	100
0	33.3333	75		0	77.7778	75		0	66.6667	75
0	83.3333	62.5		0	100	75		25	100	50
0	44.4444	66.6667		0	77.7778	83.3333		0	42.8571	100
0	53.3333	57.1429		0	100	100		20	80	100
10	33.3333	33.3333		10	66.6667	44.4444		0	71.4286	100
0	40	50		0	100	66.6667		0	66.6667	80
0	44.4444	20		0	88.8889	100		0		87.5
										100
