# Supplementary material for: Ribogenesis boosts controlled by HEATR1-MYC interplay promote transition into brain tumour growth
Source: EMBO Rep. 2024 Jan 15;25(1):14. doi: 10.1038/s44319-023-00017-1 (PMC10897169; doi:10.1038/s44319-023-00017-1)
Supplement: Supplementary file 9 — Source Data Fig. 4 [file 44319_2023_17_MOESM9_ESM.zip › Fig4_source data/Fig4V_numerical source data.xlsx]

## Sheet: Sheet1
# Cells w/ mislocalised RPA194 (Pol I; %)
Control shRNA	HEATR1 shRNA#22	HEATR1 shRNA#97
12.5	81.8182	50
0	100	0
30.7692	36.3636	50
27.2727	66.6667	50
0	54.5455	50
0	33.3333	33.3333
0	16.6667	25
33.3333	54.5455	50
0	44.4444	16.6667
25	28.5714	55.5556
0	40	50
0	16.6667	50
18.1818	45.4545
0	66.6667
0	62.5
0	42.8571
0	14.2857
0	30.7692
20	50
12.5	12.5
0	33.3333
16.6667	0
0	53.8462
0	40
0	42.8571
0	28.5714
20
0
12.5
0
