# Supplementary material for: Ribogenesis boosts controlled by HEATR1-MYC interplay promote transition into brain tumour growth
Source: EMBO Rep. 2024 Jan 15;25(1):14. doi: 10.1038/s44319-023-00017-1 (PMC10897169; doi:10.1038/s44319-023-00017-1)
Supplement: Supplementary file 10 — Source Data Fig. 5 [file 44319_2023_17_MOESM10_ESM.zip]

Archive with 30 entries (27 files):
- Fig5_source data/
- Fig5_source data/Fig5L_source data.tif
- __MACOSX/
- __MACOSX/Fig5_source data/
- __MACOSX/Fig5_source data/._Fig5L_source data.tif
- Fig5_source data/Fig5C_source data.tif
- __MACOSX/Fig5_source data/._Fig5C_source data.tif
- Fig5_source data/Fig5D_source data.tif
- __MACOSX/Fig5_source data/._Fig5D_source data.tif
- Fig5_source data/.DS_Store
- __MACOSX/Fig5_source data/._.DS_Store
- Fig5_source data/Fig5E_numerical source data.xlsx
- __MACOSX/Fig5_source data/._Fig5E_numerical source data.xlsx
- Fig5_source data/Fig5K_source data.tif
- __MACOSX/Fig5_source data/._Fig5K_source data.tif
- Fig5_source data/Fig5H_numerical source data.xlsx
- __MACOSX/Fig5_source data/._Fig5H_numerical source data.xlsx
- Fig5_source data/Fig5J_source data.tif
- __MACOSX/Fig5_source data/._Fig5J_source data.tif
- Fig5_source data/Fig5B_source data.tif
- __MACOSX/Fig5_source data/._Fig5B_source data.tif
- Fig5_source data/Fig5M_numerical source data.xlsx
- __MACOSX/Fig5_source data/._Fig5M_numerical source data.xlsx
- Fig5_source data/Fig5A_source data.tif
- __MACOSX/Fig5_source data/._Fig5A_source data.tif
- Fig5_source data/Fig5I_source data.tif
- __MACOSX/Fig5_source data/._Fig5I_source data.tif
- Fig5_source data/Fig5G_numerical source data.xlsx
- __MACOSX/Fig5_source data/._Fig5G_numerical source data.xlsx
- __MACOSX/._Fig5_source data
