# Supplementary material for: Ribogenesis boosts controlled by HEATR1-MYC interplay promote transition into brain tumour growth
Source: EMBO Rep. 2024 Jan 15;25(1):14. doi: 10.1038/s44319-023-00017-1 (PMC10897169; doi:10.1038/s44319-023-00017-1)
Supplement: Supplementary file 10 — Source Data Fig. 5 [file 44319_2023_17_MOESM10_ESM.zip › Fig5_source data/Fig5E_numerical source data.xlsx]

## Sheet: Sheet1
Relative nuclear EU signal intensity					Relative nucleolar EU signal intensity
Control shRNA	HEATR1 shRNA#22	ActD (5nM)	Vehicle		Control shRNA	HEATR1 shRNA#22	ActD (5nM)	Vehicle
1.04199	0.117969	0.174537	0.95935		1.13583	0.108377	0.125388	1.02817
1.18718	0.197336	0.199649	0.928004		1.2209	0.200649	0.109062	0.784422
0.899197	0.236114	0.17041	0.854483		1.10508	0.214361	0.1249	0.810529
1.00339	0.276455	0.112338	1.12132		0.991623	0.225101	0.0886807	0.979856
1.3437	0.212886	0.212321	0.783058		1.33433	0.193136	0.144662	0.80043
1.09868	0.137934	0.166902	0.933954		1.18877	0.120329	0.101765	0.885397
1.11857	0.130181	0.175266	0.895678		1.08354	0.126726	0.119339	0.893415
0.907961	0.152531	0.140881	0.924806		0.930569	0.162222	0.0924019	0.95772
1.28683	0.216605	0.193776	1.08028		1.16211	0.177928	0.130231	0.989167
1.03752	0.215374	0.225399	1.04426		0.992932	0.200726	0.132077	1.04473
1.07449	0.153031	0.18375	0.90955		1.14548	0.12334	0.117985	0.915829
0.789558	0.281738	0.174663	0.920131		0.802898	0.341778	0.109419	0.87457
1.29451	0.175639	0.215683	1.06005		1.12716	0.172881	0.151869	0.954535
0.864575	0.284818	0.194921	1.07493		0.947915	0.274819	0.142213	0.940897
0.968886	0.190677	0.168594	0.955013		0.930199	0.175684	0.114943	0.891693
0.825781	0.161634	0.22919	1.08158		0.822058	0.170142	0.158548	1.02892
0.778542	0.255226	0.245907	1.32161		0.764489	0.223279	0.149664	1.06225
0.827927	0.211219	0.192137	1.04406		0.921804	0.17821	0.14675	0.946789
0.936233	0.276831	0.209062	1.00319		0.876632	0.263065	0.138841	0.974508
0.905247	0.133689	0.21477	1.07255		0.877179	0.14719	0.147422	0.856971
0.809226	0.176999	0.188184	1.03214		0.638516	0.157148	0.156995	1.00382
