# Supplementary material for: Ribogenesis boosts controlled by HEATR1-MYC interplay promote transition into brain tumour growth
Source: EMBO Rep. 2024 Jan 15;25(1):14. doi: 10.1038/s44319-023-00017-1 (PMC10897169; doi:10.1038/s44319-023-00017-1)
Supplement: Supplementary file 10 — Source Data Fig. 5 [file 44319_2023_17_MOESM10_ESM.zip › Fig5_source data/Fig5H_numerical source data.xlsx]

## Sheet: Sheet1
Relative copy number per cell
Target		18S			5.8S			28S
		Control shRNA	HEATR1 shRNA#22		Control shRNA	HEATR1 shRNA#22		Control shRNA	HEATR1 shRNA#22
Replicate 1		1.2177	0.11563		1.33348	0.139841		1.20226	0.16648
Replicate 2		0.75021	0.288099		0.633817	0.317579		0.706129	0.364892
Replicate 3		1.03209	0.108736		1.0327	0.112618		1.09161	0.142215
