# Supplementary material for: Ribogenesis boosts controlled by HEATR1-MYC interplay promote transition into brain tumour growth
Source: EMBO Rep. 2024 Jan 15;25(1):14. doi: 10.1038/s44319-023-00017-1 (PMC10897169; doi:10.1038/s44319-023-00017-1)
Supplement: Supplementary file 10 — Source Data Fig. 5 [file 44319_2023_17_MOESM10_ESM.zip › Fig5_source data/Fig5M_numerical source data.xlsx]

## Sheet: Sheet1
Relative OPP signal intensity/ cell number
U87MG			U251MG
Control esiRNA	HEATR1 esiRNAi		Control esiRNA	HEATR1 esiRNAi
0.451033	0.372214		0.797678	0.375254
0.445007	0.403412		0.800679	0.374968
0.455561	0.484653		0.955354	0.399751
0.574186	0.539515		1.20124	0.506469
0.455894	0.605943		0.960978	0.375889
0.764591	0.449573		0.871069	0.381537
0.714074	0.537377		1.14563	0.445323
0.446399	0.545088		1.20117	0.452277
0.518251	0.447397		1.05737	0.557667
0.519552	0.298073		1.00882	0.321742
0.551179	0.546346
0.59383	0.315537
0.523537	0.545969
0.307546	0.346184
0.599265	0.416644
1.75104	1.12643
1.3699	1.12862
1.69612	1.01473
1.03731	1.17634
1.55679	1.18128
1.45204	0.787857
1.16012	1.3123
1.80249	1.23959
1.32613	0.83676
1.08279	0.789019
1.31222	1.07554
1.34063	1.10095
1.16587	1.39045
1.38258	1.69993
1.68804	1.16504
1.35021	1.19552
0.89338
0.9489
0.889799
1.40645
0.921603
0.868351
0.962315
1.22483
0.833564
1.41814
1.07788
1.15899
1.00163
