# Supplementary material for: Ribogenesis boosts controlled by HEATR1-MYC interplay promote transition into brain tumour growth
Source: EMBO Rep. 2024 Jan 15;25(1):14. doi: 10.1038/s44319-023-00017-1 (PMC10897169; doi:10.1038/s44319-023-00017-1)
Supplement: Supplementary file 10 — Source Data Fig. 5 [file 44319_2023_17_MOESM10_ESM.zip › Fig5_source data/Fig5G_numerical source data.xlsx]

## Sheet: Sheet1
Target		47S pre-rRNA									18S							5.8S							28S
		CT control shRNA target	CT control shRNA RPL32	CT HEATR1 shRNA#22 target	CT HEATR1 shRNA#22 RPL32	CT control shRNA target	CT control shRNA RPL32	CT HEATR1 shRNA#97 target	CT HEATR1 shRNA#22 RPL32		CT control shRNA target	CT control shRNA RPL32	CT HEATR1 shRNA#22 target	CT HEATR1 shRNA#22 RPL32	CT HEATR1 shRNA#97 target	CT HEATR1 shRNA#22 RPL32		CT control shRNA target	CT control shRNA RPL32	CT HEATR1 shRNA#22 target	CT HEATR1 shRNA#22 RPL32	CT HEATR1 shRNA#97 target	CT HEATR1 shRNA#22 RPL32		CT control shRNA target	CT control shRNA RPL32	CT HEATR1 shRNA#22 target	CT HEATR1 shRNA#22 RPL32	CT HEATR1 shRNA#97 target	CT HEATR1 shRNA#22 RPL32
Replicate 1		21.749	22.841	21.9779	22.0881	23.4154	23.0974	23.4	21.9324		10.5283	22.932	10.8606	21.7729	11.1343	21.8938		15.3708	23.0974	16.4823	21.9679	16.8694	21.9324		10.9078	22.891	11.1802	21.8061	11.7954	21.8989
Replicate 2		21.8989	22.9123	21.6079	21.9341	23.428	23.1954	22.9751	21.9517		10.2429	22.9586	10.9452	21.4663	11.0311	21.4897		15.4304	23.1954	16.3636	21.9065	16.6915	21.9517		10.8933	22.9575	11.115	21.452	11.6565	21.5292
Replicate 3		22.2805	23.0566	23.6566	21.9041	23.9577	23.4715	22.8601	21.7964		10.4874	22.9573	11.1509	21.7506	10.9335	21.4631		15.7989	23.4715	16.5947	22.2516	16.5715	21.7964		11.0984	22.9653	11.5482	21.8098	11.5652	21.5489
Replicate 4		21.291	22.9115	21.9294	22.5736	23.77	23.228	23.7818	21.7218		10.4383	22.9383	10.9254	21.5919	10.9705	21.8451		15.3099	23.228	16.5226	21.956	16.949	21.7218		11.0115	22.9618	11.1454	21.5334	11.6227	21.535
Replicate 5		21.6156	23.2324	21.6059	22.6011	23.9242	23.1954	22.6333	21.8384		10.2506	22.9803	10.9543	21.4368	10.9022	21.5848		15.5023	23.1954	16.3491	21.9032	16.6987	21.8384		10.8938	22.8938	11.1481	21.4124	11.6559	21.5504
Replicate 6		22.5692	23.8562	23.5192	22.2202	24.3196	23.2024	22.7878	21.7883		10.468	22.9234	11.0475	21.7559	10.7852	21.4184		15.8273	23.2024	16.641	22.2279	16.5617	21.7883		11.0433	22.9336	11.4688	21.8539	11.5301	21.3749
		ΔCT control shRNA	ΔCT HEATR1 shRNA#22	ΔCT control shRNA	ΔCT HEATR1 shRNA#97						ΔCT control shRNA	ΔCT HEATR1 shRNA#22	ΔCT HEATR1 shRNA#97					ΔCT control shRNA	ΔCT HEATR1 shRNA#22	ΔCT HEATR1 shRNA#97					ΔCT control shRNA	ΔCT HEATR1 shRNA#22	ΔCT HEATR1 shRNA#97
		-1.09194	-0.110205	0.31802	1.4676						-12.4037	-10.9123	-10.7595					-7.72657	-5.4856	-5.06302					-11.9833	-10.6259	-10.1036
		-1.01343	-0.326212	0.232622	1.02334						-12.7157	-10.521	-10.4586					-7.76504	-5.54292	-5.26017					-12.0642	-10.3369	-9.87267
		-0.776096	1.75254	0.486177	1.06373						-12.4699	-10.5997	-10.5296					-7.67257	-5.65699	-5.22491					-11.8669	-10.2616	-9.98374
		-1.62049	-0.644182	0.542038	2.06002						-12.5	-10.6664	-10.8746					-7.91811	-5.43347	-4.77286					-11.9503	-10.388	-9.91236
		-1.61683	-0.995165	0.72876	0.794916						-12.7297	-10.4825	-10.6825					-7.69312	-5.55411	-5.13965					-12	-10.2643	-9.89451
		-1.28697	1.29903	1.11719	0.999432						-12.4554	-10.7084	-10.6332					-7.3751	-5.58693	-5.2266					-11.8904	-10.385	-9.8448
