# Supplementary material for: Ribogenesis boosts controlled by HEATR1-MYC interplay promote transition into brain tumour growth
Source: EMBO Rep. 2024 Jan 15;25(1):14. doi: 10.1038/s44319-023-00017-1 (PMC10897169; doi:10.1038/s44319-023-00017-1)
Supplement: Supplementary file 11 — Source Data Fig. 6 [file 44319_2023_17_MOESM11_ESM.zip]

Archive with 46 entries (43 files):
- Fig6_source data/
- Fig6_source data/Fig6A_source data.tif
- __MACOSX/
- __MACOSX/Fig6_source data/
- __MACOSX/Fig6_source data/._Fig6A_source data.tif
- Fig6_source data/Fig6G_numerical source data.xlsx
- __MACOSX/Fig6_source data/._Fig6G_numerical source data.xlsx
- Fig6_source data/Fig6O_source data.jpg
- __MACOSX/Fig6_source data/._Fig6O_source data.jpg
- Fig6_source data/.DS_Store
- __MACOSX/Fig6_source data/._.DS_Store
- Fig6_source data/Fig6L_numerical source data.xlsx
- __MACOSX/Fig6_source data/._Fig6L_numerical source data.xlsx
- Fig6_source data/Fig6F_source data.tif
- __MACOSX/Fig6_source data/._Fig6F_source data.tif
- Fig6_source data/Fig6R_source data.jpg
- __MACOSX/Fig6_source data/._Fig6R_source data.jpg
- Fig6_source data/Fig6N_source data.jpg
- __MACOSX/Fig6_source data/._Fig6N_source data.jpg
- Fig6_source data/Fig6B_source data..tif
- __MACOSX/Fig6_source data/._Fig6B_source data..tif
- Fig6_source data/Fig6T_numerical source data.xlsx
- __MACOSX/Fig6_source data/._Fig6T_numerical source data.xlsx
- Fig6_source data/Fig6J_source data.tif
- __MACOSX/Fig6_source data/._Fig6J_source data.tif
- Fig6_source data/Fig6Q_source data.jpg
- __MACOSX/Fig6_source data/._Fig6Q_source data.jpg
- Fig6_source data/Fig6E_source data.tif
- __MACOSX/Fig6_source data/._Fig6E_source data.tif
- Fig6_source data/Fig6H_numerical source data.xlsx
- __MACOSX/Fig6_source data/._Fig6H_numerical source data.xlsx
- Fig6_source data/Fig6S_numerical source data.xlsx
- __MACOSX/Fig6_source data/._Fig6S_numerical source data.xlsx
- Fig6_source data/Fig6I_numerical source data.xlsx
- __MACOSX/Fig6_source data/._Fig6I_numerical source data.xlsx
- Fig6_source data/Fig6C_source data.tif
- __MACOSX/Fig6_source data/._Fig6C_source data.tif
- Fig6_source data/Fig6M_source data.jpg
- __MACOSX/Fig6_source data/._Fig6M_source data.jpg
- Fig6_source data/Fig6K_source data.tif
- __MACOSX/Fig6_source data/._Fig6K_source data.tif
- Fig6_source data/Fig6D_source data.tif
- __MACOSX/Fig6_source data/._Fig6D_source data.tif
- Fig6_source data/Fig6P_source data.jpg
- __MACOSX/Fig6_source data/._Fig6P_source data.jpg
- __MACOSX/._Fig6_source data
