# Supplementary material for: Ribogenesis boosts controlled by HEATR1-MYC interplay promote transition into brain tumour growth
Source: EMBO Rep. 2024 Jan 15;25(1):14. doi: 10.1038/s44319-023-00017-1 (PMC10897169; doi:10.1038/s44319-023-00017-1)
Supplement: Supplementary file 11 — Source Data Fig. 6 [file 44319_2023_17_MOESM11_ESM.zip › Fig6_source data/Fig6L_numerical source data.xlsx]

## Sheet: Sheet1
Relative EU signal
brat-RNAi	MYC-RNAi, brat-RNAi
2.43164	0.177661
1.28612	0.471416
0.833187	0.595341
0.895119	0.721481
0.965803	0.146536
0.698931	0.411309
0.694791	0.357532
0.371169	0.187261
1.07932	0.18889
1.20933	0.149894
1.23198	0.143957
0.901549	0.503095
0.907607	0.35998
0.913635	0.199334
0.805489	0.194199
1.27437	0.414819
0.836307	0.253327
0.897458	0.303226
0.766209	0.230399
0.912793	0.308988
1.07971	0.365898
0.475353	0.204063
0.952842	0.224322
1.01927	0.208106
1.01862	0.252575
1.49226	0.23284
0.555092
1.07834
1.51317
1.21906
0.68349
