# Supplementary material for: Ribogenesis boosts controlled by HEATR1-MYC interplay promote transition into brain tumour growth
Source: EMBO Rep. 2024 Jan 15;25(1):14. doi: 10.1038/s44319-023-00017-1 (PMC10897169; doi:10.1038/s44319-023-00017-1)
Supplement: Supplementary file 11 — Source Data Fig. 6 [file 44319_2023_17_MOESM11_ESM.zip › Fig6_source data/Fig6T_numerical source data.xlsx]

## Sheet: Sheet1
Relative nucleolar/ total MYC (signal intensity; averages per brain lobe)
brat-RNAi	HEATR1-RNAi, brat-RNAi
0.858106	0.830608
0.905521	0.885828
0.766671	0.831586
1.06357	0.824994
1.19704	0.750563
1.18534	0.866676
0.853575	0.654349
1.25641	0.831234
0.896251	0.651079
1.06373	0.739146
0.827103	0.84779
1.07017	0.650264
0.909614	0.776355
0.907707
1.32369
0.915505
