# Supplementary material for: Ribogenesis boosts controlled by HEATR1-MYC interplay promote transition into brain tumour growth
Source: EMBO Rep. 2024 Jan 15;25(1):14. doi: 10.1038/s44319-023-00017-1 (PMC10897169; doi:10.1038/s44319-023-00017-1)
Supplement: Supplementary file 11 — Source Data Fig. 6 [file 44319_2023_17_MOESM11_ESM.zip › Fig6_source data/Fig6H_numerical source data.xlsx]

## Sheet: 48 h ALH
# Dividing cells (GFP+, Dpn+, pH3+) per brain lobe
brat-RNAi	MYC-RNAi, brat-RNAi
28	9
26	21
35	7
22	14
27	7
20	17
29	11
28	5
17	2
22	7
	11
	8
