# Supplementary material for: Ribogenesis boosts controlled by HEATR1-MYC interplay promote transition into brain tumour growth
Source: EMBO Rep. 2024 Jan 15;25(1):14. doi: 10.1038/s44319-023-00017-1 (PMC10897169; doi:10.1038/s44319-023-00017-1)
Supplement: Supplementary file 11 — Source Data Fig. 6 [file 44319_2023_17_MOESM11_ESM.zip › Fig6_source data/Fig6S_numerical source data.xlsx]

## Sheet: Sheet1
Relative total MYC (signal intensity; averages per brain lobe)
brat-RNAi	HEATR1-RNAi, brat-RNAi
1.03068	1.03842
0.97604	1.166
0.908556	1.05131
0.661524	1.09063
0.98133	1.05933
0.965673	0.879969
1.09228	0.822517
1.11566	1.04061
0.947638	1.15961
1.26171	1.26834
1.56643	1.18505
1.12087	1.43028
1.10145	1.27648
0.737813
0.643516
0.888828
