# Supplementary material for: Ribogenesis boosts controlled by HEATR1-MYC interplay promote transition into brain tumour growth
Source: EMBO Rep. 2024 Jan 15;25(1):14. doi: 10.1038/s44319-023-00017-1 (PMC10897169; doi:10.1038/s44319-023-00017-1)
Supplement: Supplementary file 11 — Source Data Fig. 6 [file 44319_2023_17_MOESM11_ESM.zip › Fig6_source data/Fig6I_numerical source data.xlsx]

## Sheet: 24h ALH
# Type II NSC lineage cells (%)
<5mm			5-7.5mm			>7.5mm
brat-RNAi	MYC-RNAi, brat-RNAi		brat-RNAi	MYC-RNAi, brat-RNAi		brat-RNAi	MYC-RNAi, brat-RNAi
62.069	82.3529		29.3103	5.88235		8.62069	11.7647
51.8519	62.963		33.3333	22.2222		14.8148	14.8148
47.6923	83.7838		41.5385	5.40541		10.7692	10.8108
53.1646	65.9091		34.1772	18.1818		12.6582	15.9091
51.8519	73.913		25.9259	13.0435		22.2222	13.0435
55	75.7576		30	9.09091		15	15.1515
43.3333	62.069		45	20.6897		11.6667	17.2414
	69.3878			20.4082			10.2041
	59.2593			25.9259			14.8148
	62.5			20.8333			16.6667
	73.913			8.69565			17.3913
