# Supplementary material for: Ribogenesis boosts controlled by HEATR1-MYC interplay promote transition into brain tumour growth
Source: EMBO Rep. 2024 Jan 15;25(1):14. doi: 10.1038/s44319-023-00017-1 (PMC10897169; doi:10.1038/s44319-023-00017-1)
Supplement: Supplementary file 12 — Source Data Fig. 7 [file 44319_2023_17_MOESM12_ESM.zip]

Archive with 43 entries (36 files):
- 44319_2023_17_MOESM12_ESM/__MACOSX/
- 44319_2023_17_MOESM12_ESM/__MACOSX/._Fig7_source data
- 44319_2023_17_MOESM12_ESM/__MACOSX/Fig7_source data/
- 44319_2023_17_MOESM12_ESM/__MACOSX/Fig7_source data/._.DS_Store
- 44319_2023_17_MOESM12_ESM/__MACOSX/Fig7_source data/._Fig7A_numerical source data.xlsx
- 44319_2023_17_MOESM12_ESM/__MACOSX/Fig7_source data/._Fig7A_source data.tif
- 44319_2023_17_MOESM12_ESM/__MACOSX/Fig7_source data/._Fig7B_numerical source data.xlsx
- 44319_2023_17_MOESM12_ESM/__MACOSX/Fig7_source data/._Fig7B_source data.tif
- 44319_2023_17_MOESM12_ESM/__MACOSX/Fig7_source data/._Fig7C_numerical source data.xlsx
- 44319_2023_17_MOESM12_ESM/__MACOSX/Fig7_source data/._Fig7C_source data.tif
- 44319_2023_17_MOESM12_ESM/__MACOSX/Fig7_source data/._Fig7D_numerical source data.xlsx
- 44319_2023_17_MOESM12_ESM/__MACOSX/Fig7_source data/._Fig7E_source data
- 44319_2023_17_MOESM12_ESM/__MACOSX/Fig7_source data/._Fig7F_numerical source data.xlsx
- 44319_2023_17_MOESM12_ESM/__MACOSX/Fig7_source data/._Fig7G_numerical source data.xlsx
- 44319_2023_17_MOESM12_ESM/__MACOSX/Fig7_source data/._Fig7H_numerical source data.xlsx
- 44319_2023_17_MOESM12_ESM/__MACOSX/Fig7_source data/Fig7E_source data/
- 44319_2023_17_MOESM12_ESM/__MACOSX/Fig7_source data/Fig7E_source data/._~$ad-me file_Fig7E.docx
- 44319_2023_17_MOESM12_ESM/__MACOSX/Fig7_source data/Fig7E_source data/._Fig7E_MYC+loadingcontrol_source data.jpg
- 44319_2023_17_MOESM12_ESM/__MACOSX/Fig7_source data/Fig7E_source data/._Fig7E_numerical source data.xlsx
- 44319_2023_17_MOESM12_ESM/__MACOSX/Fig7_source data/Fig7E_source data/._Read-me file_Fig7E.docx
- 44319_2023_17_MOESM12_ESM/__MACOSX/Fig7_source data/Fig7I_source data/
- 44319_2023_17_MOESM12_ESM/__MACOSX/Fig7_source data/Fig7I_source data/Fig7I_left panel_source data.jpg
- 44319_2023_17_MOESM12_ESM/__MACOSX/Fig7_source data/Fig7I_source data/Fig7I_right panel_source data.jpg
- 44319_2023_17_MOESM12_ESM/Fig7_source data/
- 44319_2023_17_MOESM12_ESM/Fig7_source data/.DS_Store
- 44319_2023_17_MOESM12_ESM/Fig7_source data/Fig7A_numerical source data.xlsx
- 44319_2023_17_MOESM12_ESM/Fig7_source data/Fig7A_source data.tif
- 44319_2023_17_MOESM12_ESM/Fig7_source data/Fig7B_numerical source data.xlsx
- 44319_2023_17_MOESM12_ESM/Fig7_source data/Fig7B_source data.tif
- 44319_2023_17_MOESM12_ESM/Fig7_source data/Fig7C_numerical source data.xlsx
- 44319_2023_17_MOESM12_ESM/Fig7_source data/Fig7C_source data.tif
- 44319_2023_17_MOESM12_ESM/Fig7_source data/Fig7D_numerical source data.xlsx
- 44319_2023_17_MOESM12_ESM/Fig7_source data/Fig7E_source data/
- 44319_2023_17_MOESM12_ESM/Fig7_source data/Fig7E_source data/~$ad-me file_Fig7E.docx
- 44319_2023_17_MOESM12_ESM/Fig7_source data/Fig7E_source data/Fig7E_MYC+loadingcontrol_source data.jpg
- 44319_2023_17_MOESM12_ESM/Fig7_source data/Fig7E_source data/Fig7E_numerical source data.xlsx
- 44319_2023_17_MOESM12_ESM/Fig7_source data/Fig7E_source data/Read-me file_Fig7E.docx
- 44319_2023_17_MOESM12_ESM/Fig7_source data/Fig7F_numerical source data.xlsx
- 44319_2023_17_MOESM12_ESM/Fig7_source data/Fig7G_numerical source data.xlsx
- 44319_2023_17_MOESM12_ESM/Fig7_source data/Fig7H_numerical source data.xlsx
- 44319_2023_17_MOESM12_ESM/Fig7_source data/Fig7I_source data/
- 44319_2023_17_MOESM12_ESM/Fig7_source data/Fig7I_source data/Fig7I_left panel_source data.jpg
- 44319_2023_17_MOESM12_ESM/Fig7_source data/Fig7I_source data/Fig7I_right panel_source data.jpg
