# Supplementary material for: Ribogenesis boosts controlled by HEATR1-MYC interplay promote transition into brain tumour growth
Source: EMBO Rep. 2024 Jan 15;25(1):14. doi: 10.1038/s44319-023-00017-1 (PMC10897169; doi:10.1038/s44319-023-00017-1)
Supplement: Supplementary file 12 — Source Data Fig. 7 [file 44319_2023_17_MOESM12_ESM.zip › 44319_2023_17_MOESM12_ESM/Fig7_source data/Fig7A_numerical source data.xlsx]

## Sheet: Sheet1
Relative FBL and c-MYC signal
U87MG
Control shRNA
Distance (mm)	c-MYC	FBL
0.3604	0.963766	0.207869
0.5406	0.895417	0.198005
0.7208	0.847827	0.202145
0.901	0.85563	0.223472
1.0812	0.902992	0.233337
1.2614	0.933482	0.233337
1.4416	0.91007	0.233337
1.6218	0.833496	0.233337
1.802	0.812168	0.233337
1.9822	0.871996	0.233337
2.1624	1.03827	0.233337
2.3426	1.11271	0.233337
2.5228	1.10021	0.233337
2.703	1.05684	0.233337
2.8832	1.047	0.233337
3.0634	1.07817	0.233337
3.2436	1.04876	0.233337
3.4238	1.03378	0.233337
3.604	0.977354	0.233337
3.7842	0.971143	0.233337
3.9644	1.05932	0.233337
4.1446	1.15024	0.233337
4.3248	1.13395	0.233337
4.505	0.994068	0.233337
4.6852	0.91858	0.25154
4.8654	0.955361	0.277466
5.0456	0.981925	0.303392
5.2258	0.981442	0.311116
5.406	0.976808	0.315389
5.5862	0.991854	0.343656
5.7664	1.07876	0.413841
5.9466	1.13637	0.580939
6.1268	1.22396	0.843521
6.307	1.24995	1.17841
6.4872	1.29109	1.48127
6.6674	1.34729	1.69098
6.8476	1.371	1.80575
7.0278	1.41532	1.85635
7.208	1.39481	1.89964
7.3882	1.34135	1.96657
7.5684	1.28409	2.02668
7.7486	1.2634	2.03554
7.9288	1.27031	1.95544
8.109	1.26126	1.83796
8.2892	1.22769	1.76714
8.4694	1.25599	1.75773
8.6496	1.27634	1.83526
8.8298	1.32115	1.92417
9.01	1.32755	1.95427
9.1902	1.32314	1.87405
9.3703	1.29452	1.71347
9.5505	1.24603	1.55814
9.7307	1.2066	1.46246
9.9109	1.19315	1.41888
10.0911	1.21969	1.43192
10.2713	1.28399	1.4336
10.4515	1.29963	1.38641
10.6317	1.23516	1.24958
10.8119	1.07995	1.04091
10.9921	0.914876	0.815608
11.1723	0.800025	0.615693
11.3525	0.752516	0.479295
11.5327	0.767963	0.387306
11.7129	0.786644	0.323724
11.8931	0.812995	0.290919
12.0733	0.850508	0.27576
12.2535	0.873402	0.265081
12.4337	0.860422	0.246261
12.6139	0.808744	0.233337
12.7941	0.852251	0.233337
12.9743	0.953789	0.233337
13.1545	1.06922	0.233337
13.3347	1.0772	0.233337
13.5149	0.994409	0.233337
13.6951	0.922001	0.233337
13.8753	0.889177	0.233337
14.0555	0.878976	0.233337
14.2357	0.894483	0.233337
14.4159	0.94888	0.233337
14.5961	1.00698	0.233337
14.7763	1.01174	0.233337
14.9565	0.931018	0.233337
15.1367	0.869502	0.233337
15.3169	0.858842	0.233337
15.4971	0.910335	0.233337
15.6773	0.943203	0.233337
15.8575	0.90969	0.233337
16.0377	0.877293	0.233337
16.2179	0.868912	0.233337
16.3981	0.88959	0.233337
16.5783	0.885925	0.233337
16.7585	0.882544	0.233337
16.9387	0.90146	0.233337
17.1189	0.90279	0.233337
17.2991	0.890344	0.233337
17.4793	0.851903	0.233337
17.6595	0.816629	0.233337
17.8397	0.799703	0.233337
18.0199	0.818793	0.233337
18.2001	0.909844	0.233337
18.3803	0.95932	0.233337
18.5605	0.933195	0.233337
18.7407	0.832392	0.233337
18.9209	0.767173	0.233337
19.1011	0.748365	0.233337
19.2813	0.754709	0.233337
19.4615	0.781973	0.233337
19.6417	0.801936	0.233337
19.8219	0.80255	0.233337
20.0021	0.767941	0.233337
20.1823	0.754103	0.233337
20.3625	0.745696	0.216052
