# Supplementary material for: Ribogenesis boosts controlled by HEATR1-MYC interplay promote transition into brain tumour growth
Source: EMBO Rep. 2024 Jan 15;25(1):14. doi: 10.1038/s44319-023-00017-1 (PMC10897169; doi:10.1038/s44319-023-00017-1)
Supplement: Supplementary file 12 — Source Data Fig. 7 [file 44319_2023_17_MOESM12_ESM.zip › 44319_2023_17_MOESM12_ESM/Fig7_source data/Fig7B_numerical source data.xlsx]

## Sheet: Sheet1
Relative FBL and c-MYC signal
U87MG
HEATR1 shRNA#22
Distance (mm)	c-MYC	FBL
0.3604	0.996297	0.30517
0.5406	1.01774	0.290751
0.7208	0.915761	0.290547
0.901	0.856307	0.272066
1.0812	0.850578	0.281449
1.2614	0.839834	0.296518
1.4416	0.77482	0.313435
1.6218	0.733502	0.318471
1.802	0.761552	0.31524
1.9822	0.821435	0.299803
2.1624	0.857786	0.272457
2.3426	0.876044	0.276373
2.5228	0.907261	0.301245
2.703	0.92742	0.328591
2.8832	0.982854	0.340089
3.0634	1.0562	0.340089
3.2436	1.11045	0.340089
3.4238	1.11667	0.340089
3.604	1.04652	0.340089
3.7842	0.991515	0.340089
3.9644	0.970718	0.340089
4.1446	0.979419	0.340089
4.3248	1.03637	0.340089
4.505	1.12149	0.340089
4.6852	1.22479	0.3409
4.8654	1.22117	0.362677
5.0456	1.12235	0.391017
5.2258	1.05873	0.418548
5.406	1.08794	0.443927
5.5862	1.1659	0.494991
5.7664	1.16151	0.625951
5.9466	1.05897	0.857628
6.1268	0.994287	1.16246
6.307	1.03957	1.45945
6.4872	1.12679	1.6827
6.6674	1.14741	1.85668
6.8476	1.12955	1.99807
7.0278	1.14736	2.10229
7.208	1.17863	2.12681
7.3882	1.18924	2.06393
7.5684	1.17464	1.97037
7.7486	1.10343	1.91485
7.9288	1.00832	1.94548
8.109	0.914557	2.0015
8.2892	0.957345	2.00944
8.4694	1.00351	1.98296
8.6496	1.06406	1.95193
8.8298	1.05399	1.98604
9.01	1.0939	2.02771
9.1902	1.14276	2.04664
9.3703	1.20652	1.98301
9.5505	1.22215	1.82568
9.7307	1.24462	1.56636
9.9109	1.27393	1.22877
10.0911	1.29371	0.887514
10.2713	1.27358	0.639308
10.4515	1.23193	0.500557
10.6317	1.22585	0.446857
10.8119	1.20168	0.426075
10.9921	1.10365	0.425111
11.1723	0.980943	0.430326
11.3525	0.992779	0.478094
11.5327	1.07296	0.591457
11.7129	1.06254	0.698699
11.8931	0.9422	0.73625
12.0733	0.88829	0.695239
12.2535	0.997936	0.620969
12.4337	1.05442	0.538832
12.6139	1.06093	0.441881
12.7941	1.01395	0.375354
12.9743	1.06299	0.34383
13.1545	1.08961	0.340089
13.3347	1.11685	0.322387
13.5149	1.11585	0.310453
13.6951	1.06232	0.310453
13.8753	0.981935	0.328155
14.0555	0.918924	0.32756
14.2357	0.914525	0.299219
14.4159	0.923869	0.270878
14.5961	0.921431	0.255067
14.7763	0.948939	0.255067
14.9565	0.94024	0.255067
15.1367	0.962245	0.255067
15.3169	0.919232	0.255067
15.4971	0.91994	0.255067
15.6773	0.834141	0.255067
15.8575	0.769468	0.255067
16.0377	0.657369	0.255067
16.2179	0.59723	0.255067
16.3981	0.600767	0.255067
16.5783	0.653585	0.255067
16.7585	0.724186	0.255067
16.9387	0.712054	0.255067
17.1189	0.661745	0.255067
