# Supplementary material for: Ribogenesis boosts controlled by HEATR1-MYC interplay promote transition into brain tumour growth
Source: EMBO Rep. 2024 Jan 15;25(1):14. doi: 10.1038/s44319-023-00017-1 (PMC10897169; doi:10.1038/s44319-023-00017-1)
Supplement: Supplementary file 12 — Source Data Fig. 7 [file 44319_2023_17_MOESM12_ESM.zip › 44319_2023_17_MOESM12_ESM/Fig7_source data/Fig7C_numerical source data.xlsx]

## Sheet: Sheet1
Relative FBL and c-MYC signal
U87MG
HEATR1 shRNA#97
Distance (mm)	c-MYC	FBL
0.3604	0.983866	0.33322
0.5406	0.991047	0.33322
0.7208	0.987935	0.33322
0.901	0.963851	0.33322
1.0812	0.922205	0.33322
1.2614	0.919112	0.33322
1.4416	0.933929	0.33322
1.6218	0.973996	0.33322
1.802	0.998781	0.33322
1.9822	0.990583	0.33322
2.1624	0.960521	0.33322
2.3426	0.969318	0.33322
2.5228	1.01976	0.33322
2.703	1.06318	0.33322
2.8832	1.0518	0.33322
3.0634	0.993472	0.33322
3.2436	0.931899	0.33322
3.4238	0.90101	0.33435
3.604	0.904968	0.350247
3.7842	0.978413	0.372508
3.9644	1.05833	0.404831
4.1446	1.11725	0.432943
4.3248	1.10657	0.480678
4.505	1.07434	0.561233
4.6852	1.02853	0.683956
4.8654	0.986337	0.827722
5.0456	0.982659	0.972746
5.2258	0.990035	1.10345
5.406	0.96917	1.20523
5.5862	0.972514	1.29115
5.7664	0.978766	1.36843
5.9466	1.06106	1.44473
6.1268	1.07288	1.50479
6.307	1.07392	1.55803
6.4872	1.03175	1.62019
6.6674	0.999125	1.67894
6.8476	0.991066	1.72076
7.0278	0.990109	1.73716
7.208	1.03839	1.72075
7.3882	1.04148	1.67473
7.5684	1.00428	1.59916
7.7486	0.940506	1.537
7.9288	0.919887	1.50976
8.109	0.941031	1.54041
8.2892	0.980109	1.61334
8.4694	1.00004	1.7123
8.6496	1.01806	1.81871
8.8298	1.02454	1.92799
9.01	1.0748	2.00381
9.1902	1.119	2.02547
9.3703	1.14165	1.99122
9.5505	1.13225	1.95308
9.7307	1.10986	1.95279
9.9109	1.08064	1.99541
10.0911	1.04655	2.04717
10.2713	1.04641	2.09483
10.4515	1.07691	2.12105
10.6317	1.10042	2.10246
10.8119	1.09951	1.99598
10.9921	1.07468	1.83912
11.1723	1.03732	1.66806
11.3525	1.02526	1.50935
11.5327	1.00052	1.31631
11.7129	0.954608	1.08308
11.8931	0.89559	0.83703
12.0733	0.880243	0.63595
12.2535	0.913594	0.511741
12.4337	0.953168	0.444899
12.6139	0.973615	0.416098
12.7941	1.00288	0.395063
12.9743	1.03303	0.372209
13.1545	1.07244	0.349994
13.3347	1.06358	0.33322
13.5149	1.06956	0.33322
13.6951	1.03373	0.33322
13.8753	1.02563	0.33322
14.0555	1.02013	0.33322
14.2357	1.05003	0.33322
14.4159	1.08096	0.33322
14.5961	1.08746	0.33322
14.7763	1.06513	0.33322
14.9565	1.06694	0.33322
15.1367	1.05496	0.33322
15.3169	1.05568	0.33322
15.4971	1.07501	0.33322
15.6773	1.0471	0.33322
15.8575	1.02102	0.33322
16.0377	0.972802	0.33322
16.2179	0.949698	0.33322
16.3981	0.921346	0.33322
16.5783	0.863888	0.33322
16.7585	0.862253	0.33322
16.9387	0.884995	0.33322
17.1189	0.890485	0.33322
17.2991	0.896542	0.33322
17.4793	0.878283	0.33322
17.6595	0.873982	0.33322
17.8397	0.87171	0.33322
18.0199	0.904178	0.329401
18.2001	0.964488	0.329401
18.3803	1.00375	0.325747
18.5605	1.01265	0.329565
18.7407	1.00892	0.329012
18.9209	0.991893	0.319182
19.1011	0.920487	0.296968
