# Supplementary material for: Ribogenesis boosts controlled by HEATR1-MYC interplay promote transition into brain tumour growth
Source: EMBO Rep. 2024 Jan 15;25(1):14. doi: 10.1038/s44319-023-00017-1 (PMC10897169; doi:10.1038/s44319-023-00017-1)
Supplement: Supplementary file 12 — Source Data Fig. 7 [file 44319_2023_17_MOESM12_ESM.zip › 44319_2023_17_MOESM12_ESM/Fig7_source data/Fig7D_numerical source data.xlsx]

## Sheet: Sheet1
Nucleolar/ nuclear MYC signal intensity
U87MG, field averages
Control shRNA	HEATR1 shRNA#22	HEATR1 shRNA#97
1.51821	1.33539	1.14042
1.42521	1.30369	1.28659
1.75056	1.2247	1.30649
1.29194	1.32817	1.40657
1.30645	1.23529	1.27224
1.32731	1.07873	1.13774
1.316	1.22741	1.11098
1.35573	1.18445	1.17678
1.1896	1.17333	1.24181
1.28129	1.16341
1.53777	1.16728
	1.12792
	1.46685
	1.22937
