# Supplementary material for: Ribogenesis boosts controlled by HEATR1-MYC interplay promote transition into brain tumour growth
Source: EMBO Rep. 2024 Jan 15;25(1):14. doi: 10.1038/s44319-023-00017-1 (PMC10897169; doi:10.1038/s44319-023-00017-1)
Supplement: Supplementary file 12 — Source Data Fig. 7 [file 44319_2023_17_MOESM12_ESM.zip › 44319_2023_17_MOESM12_ESM/Fig7_source data/Fig7E_source data/Fig7E_numerical source data.xlsx]

## Sheet: Sheet1
WB quantifications
	MYC					b-Actin					MYC/b-Actin
	Replicate 1	Replicate 2	Replicate 3			Replicate 1	Replicate 2	Replicate 3			Replicate 1	Replicate 2	Replicate 3
Control esiRNA	9442	10324	18911			10957	12982	14875			0.861732	0.795255	1.27133
HEATR1 esiRNAi	11381	13843	18163			11806	14493	15404			0.964001	0.955151	1.17911
