# Supplementary material for: Ribogenesis boosts controlled by HEATR1-MYC interplay promote transition into brain tumour growth
Source: EMBO Rep. 2024 Jan 15;25(1):14. doi: 10.1038/s44319-023-00017-1 (PMC10897169; doi:10.1038/s44319-023-00017-1)
Supplement: Supplementary file 12 — Source Data Fig. 7 [file 44319_2023_17_MOESM12_ESM.zip › 44319_2023_17_MOESM12_ESM/Fig7_source data/Fig7F_numerical source data.xlsx]

## Sheet: Sheet1
Target	47S pre-rRNA			47S pre-rRNA			47S pre-rRNA			47S pre-rRNA				MYC			MYC			MYC				HEATR1			HEATR1			HEATR1
HA-Control	+			-			-			-				+			-			-				+			-			-
FLAG-Control	+			-			-			-				+			-			-				+			-			-
HA-MYC	-			+			-			+				-			+			+				-			-			+
FLAG-HEATR1	-			-			+			+				-			-			+				-			+			+
	CT target	CT RPL32		CT target	CT RPL32		CT target	CT RPL32		CT target	CT RPL32			CT target	CT RPL32		CT target	CT RPL32		CT target	CT RPL32			CT target	CT RPL32		CT target	CT RPL32		CT target	CT RPL32
Replicate 1	20.9238	24.1631		20.5896	23.9669		20.6393	22.8516		20.2468	23.5653			25.3912	24.1631		14.5663	23.9669		14.5764	23.5653			28.2257	24.1631		19.7034	22.8516		21.6648	23.5653
Replicate 2	21.5471	24.2374		20.3577	23.8014		20.9519	23.0234		20.4338	23.9967			25.8897	24.2374		14.5638	23.8014		14.7619	23.9967			28.7235	24.2374		19.5262	23.0234		21.9568	23.9967
Replicate 3	21.3125	23.8673		19.8242	23.7195		20.8873	23.4306		20.1234	23.9055			22.2345	23.8673		14.7429	23.7195		14.8586	23.9055			28.4946	23.8673		19.7358	23.4306		21.9198	23.9055
Replicate 4	22.5304	24.3874		22.0353	24.5212		21.6849	23.6302		21.9692	24.9054			25.8976	24.3874		15.6007	24.5212		15.2986	24.9054			28.9611	24.3874		20.6128	23.6302		22.1578	24.9054
Replicate 5	23.656	24.5183		21.0058	24.0715		22.0165	23.225		22.0162	24.5456			26.9218	24.5183		14.9915	24.0715		15.4592	24.5456			29.2381	24.5183		20.0269	23.225		22.8873	24.5456
Replicate 6	22.6998	24.0346		21.1963	24.354		21.9339	23.223		21.2068	23.9532			22.9655	24.0346		15.3416	24.354		15.2294	23.9532			28.7447	24.0346		20.2257	23.223		22.2612	23.9532
	ΔCT			ΔCT			ΔCT			ΔCT				ΔCT			ΔCT			ΔCT				ΔCT			ΔCT			ΔCT
Replicate 1	-3.23931			-3.37727			-2.21228			-3.31856				1.22807			-9.40061			-8.98897				4.06254			-3.14817			-1.90051
Replicate 2	-2.69026			-3.44371			-2.07151			-3.56288				1.65231			-9.23759			-9.23473				4.4861			-3.49712			-2.03992
Replicate 3	-2.55486			-3.89523			-2.54326			-3.78204				-1.63287			-8.9766			-9.04683				4.62721			-3.6948			-1.98564
Replicate 4	-1.85694			-2.48584			-1.9453			-2.93619				1.51019			-8.92049			-9.60688				4.57371			-3.01741			-2.74765
Replicate 5	-0.862295			-3.06563			-1.20849			-2.52938				2.40349			-9.07997			-9.0864				4.71981			-3.19816			-1.65826
Replicate 6	-1.33477			-3.15765			-1.28909			-2.74643				-1.06906			-9.01233			-8.72381				4.71013			-2.99735			-1.69205
