# Supplementary material for: Ribogenesis boosts controlled by HEATR1-MYC interplay promote transition into brain tumour growth
Source: EMBO Rep. 2024 Jan 15;25(1):14. doi: 10.1038/s44319-023-00017-1 (PMC10897169; doi:10.1038/s44319-023-00017-1)
Supplement: Supplementary file 12 — Source Data Fig. 7 [file 44319_2023_17_MOESM12_ESM.zip › 44319_2023_17_MOESM12_ESM/Fig7_source data/Fig7G_numerical source data.xlsx]

## Sheet: Sheet1
Target	47S pre-rRNA			47S pre-rRNA			47S pre-rRNA			47S pre-rRNA				MYC			MYC			MYC			MYC				HEATR1			HEATR1			HEATR1			HEATR1
Control shRNA	+			+			-			-				+			+			-			-				+			+			-			-
HEATR1 shRNA#22	-			-			+			-				-			-			+			-				-			-			+			-
HEATR1 shRNA#97	-			-			-			+				-			-			-			+				-			-			-			+
HA-Control	+			-			-			-				+			-			-			-				+			-			-			-
HA-MYC	-			+			+			+				-			+			+			+				-			+			+			+
	CT target	CT RPL32		CT target	CT RPL32		CT target	CT RPL32		CT target	CT RPL32			CT target	CT RPL32		CT target	CT RPL32		CT target	CT RPL32		CT target	CT RPL32			CT target	CT RPL32		CT target	CT RPL32		CT target	CT RPL32		CT target	CT RPL32
Replicate 1	21.0821	23.3927		20.0687	23.508		20.652	22.9991		20.0437	22.2827			24.9683	23.4557		14.9396	23.8088		16.9107	23.5698		16.2698	22.4917			28.6369	23.8308		28.3169	23.9039		29.8843	23.8292		29.7413	22.6406
Replicate 2	21.2679	23.5647		20.367	23.837		20.9256	23.4406		19.9495	22.5184			25.1695	23.7797		15.102	23.9728		18.6463	23.3759		16.6976	22.8018			28.5279	24.0289		28.5342	24.0118		29.8804	23.8167		29.6601	22.9353
Replicate 3	21.1889	24.0646		20.3504	23.6446		21.5725	23.2588		20.1015	22.6617			25.1805	23.7679		15.4317	23.9889		16.9163	23.581		16.7951	22.8983			28.5776	23.9883		28.7955	24.3298		29.8571	23.7583		29.8774	22.9905
Replicate 4	23.1689	23.3466		20.1829	23.4538		20.6997	22.9123		20.2901	22.5208			25.0381	23.4198		14.9041	23.9394		16.9009	23.1624		16.2984	22.3625			28.9302	23.8874		28.4584	23.9411		29.5069	23.5963		29.7833	22.5466
Replicate 5	21.272	23.6065		20.5486	23.8096		20.7048	23.2589		20.9375	22.42			25.2191	23.5807		15.0586	24		16.9721	23.3442		16.5756	22.6974			28.6791	23.9164		28.501	24.1121		29.4385	23.6472		29.8152	22.8721
Replicate 6	21.256	23.4376		20.4971	23.6565		20.871	23.1188		20.4707	22.3423			25.1646	23.6768		15.4971	23.9927		16.9688	23.4481		16.86	22.7003			28.6121	23.9615		28.6304	24.3106		29.7709	23.6744		29.5541	22.9488
	ΔCT			ΔCT			ΔCT			ΔCT				ΔCT			ΔCT			ΔCT			ΔCT				ΔCT			ΔCT			ΔCT			ΔCT
Replicate 1	-2.31066			-3.43929			-2.34711			-2.23897				1.51254			-8.86912			-6.65906			-6.22188				4.80612			4.41302			6.05513			7.10064
Replicate 2	-2.29672			-3.46994			-2.51502			-2.56897				1.3898			-8.87078			-4.72959			-6.10422				4.49894			4.52239			6.06371			6.7248
Replicate 3	-2.8757			-3.2942			-1.68633			-2.56019				1.41263			-8.55718			-6.66466			-6.10322				4.58929			4.46576			6.09875			6.88688
Replicate 4	-0.177778			-3.27091			-2.21257			-2.23067				1.61827			-9.03532			-6.26153			-6.06412				5.04282			4.51731			5.91059			7.23672
Replicate 5	-2.33444			-3.26107			-2.5541			-1.48253				1.63832			-8.94138			-6.37208			-6.12173				4.76267			4.38882			5.79132			6.94317
Replicate 6	-2.18162			-3.15935			-2.24788			-1.87159				1.48777			-8.49558			-6.47934			-5.84033				4.65066			4.31989			6.09646			6.60532
