# Supplementary material for: Ribogenesis boosts controlled by HEATR1-MYC interplay promote transition into brain tumour growth
Source: EMBO Rep. 2024 Jan 15;25(1):14. doi: 10.1038/s44319-023-00017-1 (PMC10897169; doi:10.1038/s44319-023-00017-1)
Supplement: Supplementary file 12 — Source Data Fig. 7 [file 44319_2023_17_MOESM12_ESM.zip › 44319_2023_17_MOESM12_ESM/Fig7_source data/Fig7H_numerical source data.xlsx]

## Sheet: Sheet1
Target	MYC			MYC				HEATR1			HEATR1
HA-Control	+			-				+			-
HA-MYC	-			+				-			+
	CT target	CT RPL32		CT target	CT RPL32			CT target	CT RPL32		CT target	CT RPL32
Replicate 1	26.7805	22.391		17.5123	22.5692			27.4676	22.3346		27.3209	22.42
Replicate 2	27.2636	23.0069		17.4593	22.3815			27.7692	22.737		27.327	22.4098
Replicate 3	26.9489	22.3619		17.5654	22.6491			27.7276	22.4306		27.3762	22.4798
	ΔCT			ΔCT				ΔCT			ΔCT
Replicate 1	4.38948			-5.05686				5.13293			4.90084
Replicate 2	4.25677			-4.92219				5.03219			4.91724
Replicate 3	4.58696			-5.08366				5.29709			4.89637
