# Supplementary material for: Ribogenesis boosts controlled by HEATR1-MYC interplay promote transition into brain tumour growth
Source: EMBO Rep. 2024 Jan 15;25(1):14. doi: 10.1038/s44319-023-00017-1 (PMC10897169; doi:10.1038/s44319-023-00017-1)
Supplement: Supplementary file 13 — Appendix Figures Source Data [file 44319_2023_17_MOESM13_ESM.zip]

Archive with 32 entries (25 files):
- 44319_2023_17_MOESM13_ESM/Appendix Fig S4I_source data/
- 44319_2023_17_MOESM13_ESM/Appendix Fig S4I_source data/.DS_Store
- 44319_2023_17_MOESM13_ESM/Appendix Fig S4I_source data/__MACOSX/
- 44319_2023_17_MOESM13_ESM/Appendix Fig S4I_source data/__MACOSX/._Appendix Fig S4I_source data
- 44319_2023_17_MOESM13_ESM/Appendix Fig S4I_source data/__MACOSX/Appendix Fig S4I_source data/
- 44319_2023_17_MOESM13_ESM/Appendix Fig S4I_source data/__MACOSX/Appendix Fig S4I_source data/._.DS_Store
- 44319_2023_17_MOESM13_ESM/Appendix Fig S4I_source data/__MACOSX/Appendix Fig S4I_source data/._Appendix FigS4I_NPM1+loading control_source data.jpg
- 44319_2023_17_MOESM13_ESM/Appendix Fig S4I_source data/__MACOSX/Appendix Fig S4I_source data/._Appendix FigS4I_numerical source data.xlsx
- 44319_2023_17_MOESM13_ESM/Appendix Fig S4I_source data/__MACOSX/Appendix Fig S4I_source data/._Appendix FigS4I_UBF FBL+loading control_source data.jpg
- 44319_2023_17_MOESM13_ESM/Appendix Fig S4I_source data/__MACOSX/Appendix Fig S4I_source data/._Read-me file_Appendix FigS4I.docx
- 44319_2023_17_MOESM13_ESM/Appendix Fig S4I_source data/Appendix FigS4I_NPM1+loading control_source data.jpg
- 44319_2023_17_MOESM13_ESM/Appendix Fig S4I_source data/Appendix FigS4I_numerical source data.xlsx
- 44319_2023_17_MOESM13_ESM/Appendix Fig S4I_source data/Appendix FigS4I_UBF FBL+loading control_source data.jpg
- 44319_2023_17_MOESM13_ESM/Appendix Fig S4I_source data/Read-me file_Appendix FigS4I.docx
- 44319_2023_17_MOESM13_ESM/Appendix Fig S5_source data/
- 44319_2023_17_MOESM13_ESM/Appendix Fig S5_source data/Appendix FigS5A_source data.tif
- 44319_2023_17_MOESM13_ESM/Appendix Fig S5_source data/Appendix FigS5B_source data.tif
- 44319_2023_17_MOESM13_ESM/Appendix Fig S5_source data/Appendix FigS5C_source data.tif
- 44319_2023_17_MOESM13_ESM/Appendix Fig S5_source data/Appendix FigS5D_source data.tif
- 44319_2023_17_MOESM13_ESM/Appendix Fig S5_source data/Appendix FigS5E and F_numerical source data.xlsx
- 44319_2023_17_MOESM13_ESM/Appendix FigS6A_source data/
- 44319_2023_17_MOESM13_ESM/Appendix FigS6A_source data/.DS_Store
- 44319_2023_17_MOESM13_ESM/Appendix FigS6A_source data/__MACOSX/
- 44319_2023_17_MOESM13_ESM/Appendix FigS6A_source data/__MACOSX/._Appendix FigS6A_source data
- 44319_2023_17_MOESM13_ESM/Appendix FigS6A_source data/__MACOSX/Appendix FigS6A_source data/
- 44319_2023_17_MOESM13_ESM/Appendix FigS6A_source data/__MACOSX/Appendix FigS6A_source data/._.DS_Store
- 44319_2023_17_MOESM13_ESM/Appendix FigS6A_source data/__MACOSX/Appendix FigS6A_source data/._Appendix FigS6A_numerical source data.xlsx
- 44319_2023_17_MOESM13_ESM/Appendix FigS6A_source data/__MACOSX/Appendix FigS6A_source data/._Appendix FigS6A_source data.jpg
- 44319_2023_17_MOESM13_ESM/Appendix FigS6A_source data/__MACOSX/Appendix FigS6A_source data/._Read-me file_FigS6A.docx
- 44319_2023_17_MOESM13_ESM/Appendix FigS6A_source data/Appendix FigS6A_numerical source data.xlsx
- 44319_2023_17_MOESM13_ESM/Appendix FigS6A_source data/Appendix FigS6A_source data.jpg
- 44319_2023_17_MOESM13_ESM/Appendix FigS6A_source data/Read-me file_FigS6A.docx
