# Supplementary material for: Ribogenesis boosts controlled by HEATR1-MYC interplay promote transition into brain tumour growth
Source: EMBO Rep. 2024 Jan 15;25(1):14. doi: 10.1038/s44319-023-00017-1 (PMC10897169; doi:10.1038/s44319-023-00017-1)
Supplement: Supplementary file 13 — Appendix Figures Source Data [file 44319_2023_17_MOESM13_ESM.zip › 44319_2023_17_MOESM13_ESM/Appendix Fig S4I_source data/Appendix FigS4I_numerical source data.xlsx]

## Sheet: Sheet1
WB quantifications
	FBL				b-Actin				FBL/b-Actin
	Replicate 1	Replicate 2	Replicate 3		Replicate 1	Replicate 2	Replicate 3		Replicate 1	Replicate 2	Replicate 3
Control shRNA	13.112	9.615	11.776		11.9759	11.32	12.6803		1.09487	0.849382	0.928682
HEATR1 shRNA#22	11.214	10.287	10.449		11.3902	12.55	13.8146		0.984534	0.819682	0.756372
HEATR1 shRNA#97	12.096	11.295	10.156		10.9568	13.3982	12.4044		1.10397	0.843023	0.818745
	UBF				b-Actin				UBF/b-Actin
	Replicate 1	Replicate 2	Replicate 3		Replicate 1	Replicate 2	Replicate 3		Replicate 1	Replicate 2	Replicate 3
Control shRNA	35818	34330	50856		11.9759	11.32	12.6803		2990.84	3032.69	4010.62
HEATR1 shRNA#22	25276	23059	17542		11.3902	12.55	13.8146		2219.11	1837.37	1269.81
HEATR1 shRNA#97	43381	34029	18134		10.9568	13.3982	12.4044		3959.29	2539.82	1461.91
	NPM1				b-Actin				NPM1/b-Actin
	Replicate 1	Replicate 2	Replicate 3		Replicate 1	Replicate 2	Replicate 3		Replicate 1	Replicate 2	Replicate 3
Control shRNA	11.684	10.806	10.82		10.382	9.073	12.877		1.12541	1.19101	0.840258
HEATR1 shRNA#22	8.355	11.418	10.213		10.018	13.387	8.787		0.833999	0.852917	1.16229
HEATR1 shRNA#97	11.976	12.999	11.729		10.631	13.295	11.549		1.12652	0.977736	1.01559
