# Supplementary material for: Ribogenesis boosts controlled by HEATR1-MYC interplay promote transition into brain tumour growth
Source: EMBO Rep. 2024 Jan 15;25(1):14. doi: 10.1038/s44319-023-00017-1 (PMC10897169; doi:10.1038/s44319-023-00017-1)
Supplement: Supplementary file 13 — Appendix Figures Source Data [file 44319_2023_17_MOESM13_ESM.zip › 44319_2023_17_MOESM13_ESM/Appendix Fig S5_source data/Appendix FigS5E and F_numerical source data.xlsx]

## Sheet: Sheet1
S5E			S5F
# colonies (%)			Colony size (mm; max diameter)
GSC-5			GSC-5
Vehicle	ActD 5nM		Vehicle	ActD 5nM
98.6009	7.38627		100.687	55.155
96.9595	6.09661		86.92	33.132
103.994	7.03455		115.303	31.237
101.415	8.20697		94.664	25.411
98.7181	3.75176		72.371	26.919
95.9043	2.57933		69.126	31.352
100.829	3.16555		58.501	8.47
100.242	2.81382		106.673	29.947
98.0147	9.02767		96.018	29.586
99.6561	2.34485		78.825	31.352
98.8354	3.28279		48.289	30.54
101.063	1.99312		48.289	21.595
102.704	2.34485		101.078	24.695
99.7733	1.28967		101.821	32.254
			86.257	32.254
			104.602	22.886
			96.466	27.578
			120.655	37.212
			45.614	20.92
			105.319	28.849
			109.33	32.586
			147.711	33.132
			63.669	24.695
			62.532	27.316
			61.665	21.595
			99.432	21.595
			97.354	31.352
			63.5	27.316
			99.252	23.958
			116.695	36.036
			86.381	23.042
			73.111	23.042
			112.532	43.604
			51.523	17.968
			40.268	31.352
			69.643	31.237
			65.392	16.293
			102.348	26.786
			131.277	31.352
			176.257	33.562
			90.914	41.669
			91.071	30.54
			72.123	28.474
			94.702	36.036
			103.047	23.042
			89.04	27.316
			92.362	41.841
			64.341	26.786
			67.816	39.82
			115.893	20.399
			58.989	36.433
			106.673	36.036
			104.017	11.044
			126.915	27.965
			74.279	28.849
			64.841	30.54
			97.096	21.429
			86.92	27.316
			151.736	15.619
			77.122	30.54
			195.003	26.517
			266.407	25.411
			171.177	31.352
			107.143	37.308
			110.31	23.042
			88.555	26.381
			69.694	27.965
			47.464	27.316
			59.474	13.393
			60.193	15.619
			70.919	17.968
			86.754	40.179
			50.326	24.695
			80.58	16.293
			113.957	26.517
			96.763	26.919
			70.309	28.474
			75.048	19.5
			52.008	26.786
			115.054	29.947
			109.265	24.255
			77.863	23.042
			123.243	33.882
			43.191	43.604
			97.501	32.254
			110.635	21.595
			181.985	26.786
			96.577	34.821
			80.758	26.517
			51.174	25.27
			51.174	29.586
			41.841	17.968
			147.929	11.364
			105.319	38.351
			105.046	24.695
			136.502	42.352
			59.895	44.58
			104.602	24.695
			123.94	22.886
			62.474	20.92
			109.298	18.94
			92.051	28.973
			129.931	32.254
			124.949	25.411
			138.278	24.107
			107.042	19.5
			111.892	32.586
			101.821	22.886
			107.977	21.595
			115.179	32.254
			141.534	22.088
			56.314	57.946
			61.665	18.94
			142.192	24.107
			128.627	22.728
			128.599	19.315
			81.466	20.399
			51.174	21.595
			107.21	32.143
			67.178	21.595
			112.659	33.882
			106.235	25.411
			100.652	19.315
			153.896	16.941
			130.455	22.088
			162.711	26.381
			104.773	19.5
			106.336	32.254
			54.96	29.947
			107.844	28.474
			118.404	42.941
			97.096	16.941
			102.523	36.433
			78.779	30.54
			118.343	21.595
			75.429	32.254
			100.402	32.254
			136.896	26.919
			101.397	22.886
			96.018	32.365
			124.258	22.088
			94.36	27.578
			105.319	21.595
			123.331	26.786
			116.294	17.151
			136.002	21.595
			110.115	27.578
			109.952	28.474
			118.616	18.94
			94.36	49.824
			88.757	27.316
			123.476	30.54
			115.21	23.042
			135.526	36.036
			116.418	21.595
			126.348	26.786
			115.21	29.586
			91.425	37.308
			117.888	27.316
			93.75	44.901
			109.854	32.696
			88.433	31.237
			107.042	27.316
			117.613	24.255
			92.479	33.132
			106.336	39.82
			122.894	32.254
			80.98	40.799
			139.697	43.604
			118.646	26.786
			121.366	16.071
			135.553	37.881
			131.904	26.517
			95.906	40.974
			142.368	18.75
			104.327	18.94
			105.659	24.695
			99.685	32.254
			145.853	51.732
			111.411	29.586
			99.252	23.958
			97.354	32.696
			110.31	30.305
			141.356	29.464
			100.008
			101.997
			134.169
			120.655
			91.543
			143.997
			37.596
			115.396
			99.396
			120.297
			121.277
			104.224
			123.824
			95.004
			90.637
			121.277
			107.143
			102.278
			86.257
			107.677
			99.432
			106.673
			55.93
			134.597
			113.642
			106.942
			70.309
			98.817
			83.079
