# Supplementary material for: Ribogenesis boosts controlled by HEATR1-MYC interplay promote transition into brain tumour growth
Source: EMBO Rep. 2024 Jan 15;25(1):14. doi: 10.1038/s44319-023-00017-1 (PMC10897169; doi:10.1038/s44319-023-00017-1)
Supplement: Supplementary file 13 — Appendix Figures Source Data [file 44319_2023_17_MOESM13_ESM.zip › 44319_2023_17_MOESM13_ESM/Appendix FigS6A_source data/Appendix FigS6A_numerical source data.xlsx]

## Sheet: Sheet1
WB quantifications
	p53				b-Actin				p53/b-Actin
	Replicate 1	Replicate 2	Replicate 3		Replicate 1	Replicate 2	Replicate 3		Replicate 1	Replicate 2	Replicate 3
Control shRNA	8.675	8.39	7.316		11.9759	11.32	6.268		0.724372	0.741166	1.1672
HEATR1 shRNA#22	11.206	11.051	9.896		11.3902	12.55	11.732		0.983832	0.880558	0.843505
HEATR1 shRNA#97	15.434	13.254	10.299		10.9568	13.3982	8.985		1.40863	0.989237	1.14624
